# Supplementary material for: Comparative transcriptomics reveals shared gene expression changes during independent evolutionary origins of stem and hypocotyl/root tubers in Brassica (Brassicaceae)
Source: PLoS One. 2018 Jun 1;13(6):e0197166. doi: 10.1371/journal.pone.0197166 (PMC5983522; doi:10.1371/journal.pone.0197166)
Supplement: S1 Data — This zipped archive of a General Transfer Format file (ZIP, GTF) provides the structure and mapping to the Brassica rapa c.v. ‘Chiifu’ genome v. 1.2 of the transcripts labeled by Cuffmerge. (ZIP) [file pone.0197166.s001.zip]

Archive with 1 entries (1 files):
- AdditionalFile1.gtf
