# Supplementary material for: Comparative transcriptomics reveals shared gene expression changes during independent evolutionary origins of stem and hypocotyl/root tubers in Brassica (Brassicaceae)
Source: PLoS One. 2018 Jun 1;13(6):e0197166. doi: 10.1371/journal.pone.0197166 (PMC5983522; doi:10.1371/journal.pone.0197166)
Supplement: S1 Data — This zipped archive of a General Transfer Format file (ZIP, GTF) provides the structure and mapping to the Brassica rapa c.v. ‘Chiifu’ genome v. 1.2 of the transcripts labeled by Cuffmerge. (ZIP) [file pone.0197166.s001.zip › AdditionalFile1.gtf]

Br_scaffold_000001	Cufflinks	exon	3252	3275	.	+	.	gene_id "TCONS_00000001"; transcript_id "XLOC_000001"; exon_number "1"; oId "Bra000001"; nearest_ref "Bra000001"; class_code "="; tss_id "TSS1"; p_id "P1";
Br_scaffold_000001	Cufflinks	exon	3363	3546	.	+	.	gene_id "TCONS_00000001"; transcript_id "XLOC_000001"; exon_number "2"; oId "Bra000001"; nearest_ref "Bra000001"; class_code "="; tss_id "TSS1"; p_id "P1";
Br_scaffold_000001	Cufflinks	exon	3999	4080	.	+	.	gene_id "TCONS_00000001"; transcript_id "XLOC_000001"; exon_number "3"; oId "Bra000001"; nearest_ref "Bra000001"; class_code "="; tss_id "TSS1"; p_id "P1";
Br_scaffold_000001	Cufflinks	exon	4172	4276	.	+	.	gene_id "TCONS_00000001"; transcript_id "XLOC_000001"; exon_number "4"; oId "Bra000001"; nearest_ref "Bra000001"; class_code "="; tss_id "TSS1"; p_id "P1";
Br_scaffold_000001	Cufflinks	exon	4375	4762	.	+	.	gene_id "TCONS_00000001"; transcript_id "XLOC_000001"; exon_number "5"; oId "Bra000001"; nearest_ref "Bra000001"; class_code "="; tss_id "TSS1"; p_id "P1";
Br_scaffold_000001	Cufflinks	exon	4848	5032	.	+	.	gene_id "TCONS_00000001"; transcript_id "XLOC_000001"; exon_number "6"; oId "Bra000001"; nearest_ref "Bra000001"; class_code "="; tss_id "TSS1"; p_id "P1";
Br_scaffold_000001	Cufflinks	exon	5115	5220	.	+	.	gene_id "TCONS_00000001"; transcript_id "XLOC_000001"; exon_number "7"; oId "Bra000001"; nearest_ref "Bra000001"; class_code "="; tss_id "TSS1"; p_id "P1";
Br_scaffold_000001	Cufflinks	exon	5304	5452	.	+	.	gene_id "TCONS_00000001"; transcript_id "XLOC_000001"; exon_number "8"; oId "Bra000001"; nearest_ref "Bra000001"; class_code "="; tss_id "TSS1"; p_id "P1";
Br_scaffold_000001	Cufflinks	exon	5545	5836	.	+	.	gene_id "TCONS_00000001"; transcript_id "XLOC_000001"; exon_number "9"; oId "Bra000001"; nearest_ref "Bra000001"; class_code "="; tss_id "TSS1"; p_id "P1";
Br_scaffold_000001	Cufflinks	exon	20494	21070	.	+	.	gene_id "TCONS_00000004"; transcript_id "XLOC_000002"; exon_number "1"; oId "CUFF.1.3"; nearest_ref "Bra000003"; class_code "j"; tss_id "TSS2";
Br_scaffold_000001	Cufflinks	exon	21205	21468	.	+	.	gene_id "TCONS_00000004"; transcript_id "XLOC_000002"; exon_number "2"; oId "CUFF.1.3"; nearest_ref "Bra000003"; class_code "j"; tss_id "TSS2";
Br_scaffold_000001	Cufflinks	exon	21704	22278	.	+	.	gene_id "TCONS_00000004"; transcript_id "XLOC_000002"; exon_number "3"; oId "CUFF.1.3"; nearest_ref "Bra000003"; class_code "j"; tss_id "TSS2";
Br_scaffold_000001	Cufflinks	exon	20494	21070	.	+	.	gene_id "TCONS_00000003"; transcript_id "XLOC_000002"; exon_number "1"; oId "CUFF.1.2"; nearest_ref "Bra000003"; class_code "j"; tss_id "TSS2";
Br_scaffold_000001	Cufflinks	exon	21171	21468	.	+	.	gene_id "TCONS_00000003"; transcript_id "XLOC_000002"; exon_number "2"; oId "CUFF.1.2"; nearest_ref "Bra000003"; class_code "j"; tss_id "TSS2";
Br_scaffold_000001	Cufflinks	exon	21704	22278	.	+	.	gene_id "TCONS_00000003"; transcript_id "XLOC_000002"; exon_number "3"; oId "CUFF.1.2"; nearest_ref "Bra000003"; class_code "j"; tss_id "TSS2";
Br_scaffold_000001	Cufflinks	exon	20494	21070	.	+	.	gene_id "TCONS_00000002"; transcript_id "XLOC_000002"; exon_number "1"; oId "CUFF.1.1"; nearest_ref "Bra000003"; class_code "j"; tss_id "TSS2";
Br_scaffold_000001	Cufflinks	exon	21205	21468	.	+	.	gene_id "TCONS_00000002"; transcript_id "XLOC_000002"; exon_number "2"; oId "CUFF.1.1"; nearest_ref "Bra000003"; class_code "j"; tss_id "TSS2";
Br_scaffold_000001	Cufflinks	exon	21701	22278	.	+	.	gene_id "TCONS_00000002"; transcript_id "XLOC_000002"; exon_number "3"; oId "CUFF.1.1"; nearest_ref "Bra000003"; class_code "j"; tss_id "TSS2";
Br_scaffold_000001	Cufflinks	exon	21211	21468	.	+	.	gene_id "TCONS_00000005"; transcript_id "XLOC_000002"; exon_number "1"; oId "Bra000003"; contained_in "TCONS_00000002"; nearest_ref "Bra000003"; class_code "="; tss_id "TSS3"; p_id "P2";
Br_scaffold_000001	Cufflinks	exon	21701	22012	.	+	.	gene_id "TCONS_00000005"; transcript_id "XLOC_000002"; exon_number "2"; oId "Bra000003"; contained_in "TCONS_00000002"; nearest_ref "Bra000003"; class_code "="; tss_id "TSS3"; p_id "P2";
Br_scaffold_000001	Cufflinks	exon	25599	25973	.	+	.	gene_id "TCONS_00000006"; transcript_id "XLOC_000003"; exon_number "1"; oId "Bra000004"; nearest_ref "Bra000004"; class_code "="; tss_id "TSS4"; p_id "P3";
Br_scaffold_000001	Cufflinks	exon	32238	32948	.	+	.	gene_id "TCONS_00000007"; transcript_id "XLOC_000004"; exon_number "1"; oId "Bra000007"; nearest_ref "Bra000007"; class_code "="; tss_id "TSS5"; p_id "P4";
Br_scaffold_000001	Cufflinks	exon	38049	38099	.	+	.	gene_id "TCONS_00000008"; transcript_id "XLOC_000005"; exon_number "1"; oId "Bra000008"; nearest_ref "Bra000008"; class_code "="; tss_id "TSS6"; p_id "P5";
Br_scaffold_000001	Cufflinks	exon	38407	39237	.	+	.	gene_id "TCONS_00000008"; transcript_id "XLOC_000005"; exon_number "2"; oId "Bra000008"; nearest_ref "Bra000008"; class_code "="; tss_id "TSS6"; p_id "P5";
Br_scaffold_000001	Cufflinks	exon	48873	48908	.	+	.	gene_id "TCONS_00000009"; transcript_id "XLOC_000006"; exon_number "1"; oId "CUFF.3.1"; nearest_ref "Bra000010"; class_code "j"; tss_id "TSS7";
Br_scaffold_000001	Cufflinks	exon	49264	49335	.	+	.	gene_id "TCONS_00000009"; transcript_id "XLOC_000006"; exon_number "2"; oId "CUFF.3.1"; nearest_ref "Bra000010"; class_code "j"; tss_id "TSS7";
Br_scaffold_000001	Cufflinks	exon	49409	49802	.	+	.	gene_id "TCONS_00000009"; transcript_id "XLOC_000006"; exon_number "3"; oId "CUFF.3.1"; nearest_ref "Bra000010"; class_code "j"; tss_id "TSS7";
Br_scaffold_000001	Cufflinks	exon	50250	50863	.	+	.	gene_id "TCONS_00000009"; transcript_id "XLOC_000006"; exon_number "4"; oId "CUFF.3.1"; nearest_ref "Bra000010"; class_code "j"; tss_id "TSS7";
Br_scaffold_000001	Cufflinks	exon	50957	51158	.	+	.	gene_id "TCONS_00000009"; transcript_id "XLOC_000006"; exon_number "5"; oId "CUFF.3.1"; nearest_ref "Bra000010"; class_code "j"; tss_id "TSS7";
Br_scaffold_000001	Cufflinks	exon	49276	49335	.	+	.	gene_id "TCONS_00000010"; transcript_id "XLOC_000006"; exon_number "1"; oId "Bra000010"; contained_in "TCONS_00000009"; nearest_ref "Bra000010"; class_code "="; tss_id "TSS8"; p_id "P6";
Br_scaffold_000001	Cufflinks	exon	49409	49802	.	+	.	gene_id "TCONS_00000010"; transcript_id "XLOC_000006"; exon_number "2"; oId "Bra000010"; contained_in "TCONS_00000009"; nearest_ref "Bra000010"; class_code "="; tss_id "TSS8"; p_id "P6";
Br_scaffold_000001	Cufflinks	exon	50250	50863	.	+	.	gene_id "TCONS_00000010"; transcript_id "XLOC_000006"; exon_number "3"; oId "Bra000010"; contained_in "TCONS_00000009"; nearest_ref "Bra000010"; class_code "="; tss_id "TSS8"; p_id "P6";
Br_scaffold_000001	Cufflinks	exon	50957	51022	.	+	.	gene_id "TCONS_00000010"; transcript_id "XLOC_000006"; exon_number "4"; oId "Bra000010"; contained_in "TCONS_00000009"; nearest_ref "Bra000010"; class_code "="; tss_id "TSS8"; p_id "P6";
Br_scaffold_000001	Cufflinks	exon	64032	66176	.	+	.	gene_id "TCONS_00000011"; transcript_id "XLOC_000007"; exon_number "1"; oId "CUFF.5.1"; nearest_ref "Bra000012"; class_code "o"; tss_id "TSS9";
Br_scaffold_000001	Cufflinks	exon	66266	66700	.	+	.	gene_id "TCONS_00000011"; transcript_id "XLOC_000007"; exon_number "2"; oId "CUFF.5.1"; nearest_ref "Bra000012"; class_code "o"; tss_id "TSS9";
Br_scaffold_000001	Cufflinks	exon	64109	66130	.	+	.	gene_id "TCONS_00000012"; transcript_id "XLOC_000007"; exon_number "1"; oId "Bra000012"; contained_in "TCONS_00000011"; nearest_ref "Bra000012"; class_code "="; tss_id "TSS9"; p_id "P7";
Br_scaffold_000001	Cufflinks	exon	69379	69572	.	+	.	gene_id "TCONS_00000013"; transcript_id "XLOC_000008"; exon_number "1"; oId "Bra000013"; nearest_ref "Bra000013"; class_code "="; tss_id "TSS10"; p_id "P8";
Br_scaffold_000001	Cufflinks	exon	71096	71227	.	+	.	gene_id "TCONS_00000013"; transcript_id "XLOC_000008"; exon_number "2"; oId "Bra000013"; nearest_ref "Bra000013"; class_code "="; tss_id "TSS10"; p_id "P8";
Br_scaffold_000001	Cufflinks	exon	71368	71580	.	+	.	gene_id "TCONS_00000013"; transcript_id "XLOC_000008"; exon_number "3"; oId "Bra000013"; nearest_ref "Bra000013"; class_code "="; tss_id "TSS10"; p_id "P8";
Br_scaffold_000001	Cufflinks	exon	71671	71782	.	+	.	gene_id "TCONS_00000013"; transcript_id "XLOC_000008"; exon_number "4"; oId "Bra000013"; nearest_ref "Bra000013"; class_code "="; tss_id "TSS10"; p_id "P8";
Br_scaffold_000001	Cufflinks	exon	71864	71926	.	+	.	gene_id "TCONS_00000013"; transcript_id "XLOC_000008"; exon_number "5"; oId "Bra000013"; nearest_ref "Bra000013"; class_code "="; tss_id "TSS10"; p_id "P8";
Br_scaffold_000001	Cufflinks	exon	72005	72143	.	+	.	gene_id "TCONS_00000013"; transcript_id "XLOC_000008"; exon_number "6"; oId "Bra000013"; nearest_ref "Bra000013"; class_code "="; tss_id "TSS10"; p_id "P8";
Br_scaffold_000001	Cufflinks	exon	72223	72278	.	+	.	gene_id "TCONS_00000013"; transcript_id "XLOC_000008"; exon_number "7"; oId "Bra000013"; nearest_ref "Bra000013"; class_code "="; tss_id "TSS10"; p_id "P8";
Br_scaffold_000001	Cufflinks	exon	72362	72435	.	+	.	gene_id "TCONS_00000013"; transcript_id "XLOC_000008"; exon_number "8"; oId "Bra000013"; nearest_ref "Bra000013"; class_code "="; tss_id "TSS10"; p_id "P8";
Br_scaffold_000001	Cufflinks	exon	72530	72677	.	+	.	gene_id "TCONS_00000013"; transcript_id "XLOC_000008"; exon_number "9"; oId "Bra000013"; nearest_ref "Bra000013"; class_code "="; tss_id "TSS10"; p_id "P8";
Br_scaffold_000001	Cufflinks	exon	72747	72920	.	+	.	gene_id "TCONS_00000013"; transcript_id "XLOC_000008"; exon_number "10"; oId "Bra000013"; nearest_ref "Bra000013"; class_code "="; tss_id "TSS10"; p_id "P8";
Br_scaffold_000001	Cufflinks	exon	73014	73101	.	+	.	gene_id "TCONS_00000013"; transcript_id "XLOC_000008"; exon_number "11"; oId "Bra000013"; nearest_ref "Bra000013"; class_code "="; tss_id "TSS10"; p_id "P8";
Br_scaffold_000001	Cufflinks	exon	73197	73307	.	+	.	gene_id "TCONS_00000013"; transcript_id "XLOC_000008"; exon_number "12"; oId "Bra000013"; nearest_ref "Bra000013"; class_code "="; tss_id "TSS10"; p_id "P8";
Br_scaffold_000001	Cufflinks	exon	73426	73523	.	+	.	gene_id "TCONS_00000013"; transcript_id "XLOC_000008"; exon_number "13"; oId "Bra000013"; nearest_ref "Bra000013"; class_code "="; tss_id "TSS10"; p_id "P8";
Br_scaffold_000001	Cufflinks	exon	73598	73715	.	+	.	gene_id "TCONS_00000013"; transcript_id "XLOC_000008"; exon_number "14"; oId "Bra000013"; nearest_ref "Bra000013"; class_code "="; tss_id "TSS10"; p_id "P8";
Br_scaffold_000001	Cufflinks	exon	73806	73900	.	+	.	gene_id "TCONS_00000013"; transcript_id "XLOC_000008"; exon_number "15"; oId "Bra000013"; nearest_ref "Bra000013"; class_code "="; tss_id "TSS10"; p_id "P8";
Br_scaffold_000001	Cufflinks	exon	73986	74092	.	+	.	gene_id "TCONS_00000013"; transcript_id "XLOC_000008"; exon_number "16"; oId "Bra000013"; nearest_ref "Bra000013"; class_code "="; tss_id "TSS10"; p_id "P8";
Br_scaffold_000001	Cufflinks	exon	74174	74267	.	+	.	gene_id "TCONS_00000013"; transcript_id "XLOC_000008"; exon_number "17"; oId "Bra000013"; nearest_ref "Bra000013"; class_code "="; tss_id "TSS10"; p_id "P8";
Br_scaffold_000001	Cufflinks	exon	70667	70827	.	+	.	gene_id "TCONS_00000014"; transcript_id "XLOC_000008"; exon_number "1"; oId "CUFF.6.2"; nearest_ref "Bra000013"; class_code "j"; tss_id "TSS11";
Br_scaffold_000001	Cufflinks	exon	71010	71227	.	+	.	gene_id "TCONS_00000014"; transcript_id "XLOC_000008"; exon_number "2"; oId "CUFF.6.2"; nearest_ref "Bra000013"; class_code "j"; tss_id "TSS11";
Br_scaffold_000001	Cufflinks	exon	71368	71580	.	+	.	gene_id "TCONS_00000014"; transcript_id "XLOC_000008"; exon_number "3"; oId "CUFF.6.2"; nearest_ref "Bra000013"; class_code "j"; tss_id "TSS11";
Br_scaffold_000001	Cufflinks	exon	71671	71782	.	+	.	gene_id "TCONS_00000014"; transcript_id "XLOC_000008"; exon_number "4"; oId "CUFF.6.2"; nearest_ref "Bra000013"; class_code "j"; tss_id "TSS11";
Br_scaffold_000001	Cufflinks	exon	71864	71926	.	+	.	gene_id "TCONS_00000014"; transcript_id "XLOC_000008"; exon_number "5"; oId "CUFF.6.2"; nearest_ref "Bra000013"; class_code "j"; tss_id "TSS11";
Br_scaffold_000001	Cufflinks	exon	72005	72143	.	+	.	gene_id "TCONS_00000014"; transcript_id "XLOC_000008"; exon_number "6"; oId "CUFF.6.2"; nearest_ref "Bra000013"; class_code "j"; tss_id "TSS11";
Br_scaffold_000001	Cufflinks	exon	72223	72278	.	+	.	gene_id "TCONS_00000014"; transcript_id "XLOC_000008"; exon_number "7"; oId "CUFF.6.2"; nearest_ref "Bra000013"; class_code "j"; tss_id "TSS11";
Br_scaffold_000001	Cufflinks	exon	72362	72435	.	+	.	gene_id "TCONS_00000014"; transcript_id "XLOC_000008"; exon_number "8"; oId "CUFF.6.2"; nearest_ref "Bra000013"; class_code "j"; tss_id "TSS11";
Br_scaffold_000001	Cufflinks	exon	72530	72677	.	+	.	gene_id "TCONS_00000014"; transcript_id "XLOC_000008"; exon_number "9"; oId "CUFF.6.2"; nearest_ref "Bra000013"; class_code "j"; tss_id "TSS11";
Br_scaffold_000001	Cufflinks	exon	72747	72920	.	+	.	gene_id "TCONS_00000014"; transcript_id "XLOC_000008"; exon_number "10"; oId "CUFF.6.2"; nearest_ref "Bra000013"; class_code "j"; tss_id "TSS11";
Br_scaffold_000001	Cufflinks	exon	73014	73101	.	+	.	gene_id "TCONS_00000014"; transcript_id "XLOC_000008"; exon_number "11"; oId "CUFF.6.2"; nearest_ref "Bra000013"; class_code "j"; tss_id "TSS11";
Br_scaffold_000001	Cufflinks	exon	73197	73307	.	+	.	gene_id "TCONS_00000014"; transcript_id "XLOC_000008"; exon_number "12"; oId "CUFF.6.2"; nearest_ref "Bra000013"; class_code "j"; tss_id "TSS11";
Br_scaffold_000001	Cufflinks	exon	73426	73523	.	+	.	gene_id "TCONS_00000014"; transcript_id "XLOC_000008"; exon_number "13"; oId "CUFF.6.2"; nearest_ref "Bra000013"; class_code "j"; tss_id "TSS11";
Br_scaffold_000001	Cufflinks	exon	73598	73715	.	+	.	gene_id "TCONS_00000014"; transcript_id "XLOC_000008"; exon_number "14"; oId "CUFF.6.2"; nearest_ref "Bra000013"; class_code "j"; tss_id "TSS11";
Br_scaffold_000001	Cufflinks	exon	73806	73900	.	+	.	gene_id "TCONS_00000014"; transcript_id "XLOC_000008"; exon_number "15"; oId "CUFF.6.2"; nearest_ref "Bra000013"; class_code "j"; tss_id "TSS11";
Br_scaffold_000001	Cufflinks	exon	73986	74092	.	+	.	gene_id "TCONS_00000014"; transcript_id "XLOC_000008"; exon_number "16"; oId "CUFF.6.2"; nearest_ref "Bra000013"; class_code "j"; tss_id "TSS11";
Br_scaffold_000001	Cufflinks	exon	74174	74555	.	+	.	gene_id "TCONS_00000014"; transcript_id "XLOC_000008"; exon_number "17"; oId "CUFF.6.2"; nearest_ref "Bra000013"; class_code "j"; tss_id "TSS11";
Br_scaffold_000001	Cufflinks	exon	93034	93042	.	+	.	gene_id "TCONS_00000015"; transcript_id "XLOC_000009"; exon_number "1"; oId "Bra000016"; nearest_ref "Bra000016"; class_code "="; tss_id "TSS12"; p_id "P9";
Br_scaffold_000001	Cufflinks	exon	93114	93275	.	+	.	gene_id "TCONS_00000015"; transcript_id "XLOC_000009"; exon_number "2"; oId "Bra000016"; nearest_ref "Bra000016"; class_code "="; tss_id "TSS12"; p_id "P9";
Br_scaffold_000001	Cufflinks	exon	93831	93869	.	+	.	gene_id "TCONS_00000015"; transcript_id "XLOC_000009"; exon_number "3"; oId "Bra000016"; nearest_ref "Bra000016"; class_code "="; tss_id "TSS12"; p_id "P9";
Br_scaffold_000001	Cufflinks	exon	94510	94612	.	+	.	gene_id "TCONS_00000015"; transcript_id "XLOC_000009"; exon_number "4"; oId "Bra000016"; nearest_ref "Bra000016"; class_code "="; tss_id "TSS12"; p_id "P9";
Br_scaffold_000001	Cufflinks	exon	94730	94938	.	+	.	gene_id "TCONS_00000015"; transcript_id "XLOC_000009"; exon_number "5"; oId "Bra000016"; nearest_ref "Bra000016"; class_code "="; tss_id "TSS12"; p_id "P9";
Br_scaffold_000001	Cufflinks	exon	96605	96838	.	+	.	gene_id "TCONS_00000016"; transcript_id "XLOC_000010"; exon_number "1"; oId "Bra000017"; nearest_ref "Bra000017"; class_code "="; tss_id "TSS13"; p_id "P10";
Br_scaffold_000001	Cufflinks	exon	98632	98751	.	+	.	gene_id "TCONS_00000017"; transcript_id "XLOC_000011"; exon_number "1"; oId "Bra000018"; nearest_ref "Bra000018"; class_code "="; tss_id "TSS14"; p_id "P11";
Br_scaffold_000001	Cufflinks	exon	98999	99049	.	+	.	gene_id "TCONS_00000017"; transcript_id "XLOC_000011"; exon_number "2"; oId "Bra000018"; nearest_ref "Bra000018"; class_code "="; tss_id "TSS14"; p_id "P11";
Br_scaffold_000001	Cufflinks	exon	99244	99320	.	+	.	gene_id "TCONS_00000017"; transcript_id "XLOC_000011"; exon_number "3"; oId "Bra000018"; nearest_ref "Bra000018"; class_code "="; tss_id "TSS14"; p_id "P11";
Br_scaffold_000001	Cufflinks	exon	99391	99478	.	+	.	gene_id "TCONS_00000017"; transcript_id "XLOC_000011"; exon_number "4"; oId "Bra000018"; nearest_ref "Bra000018"; class_code "="; tss_id "TSS14"; p_id "P11";
Br_scaffold_000001	Cufflinks	exon	99683	99958	.	+	.	gene_id "TCONS_00000017"; transcript_id "XLOC_000011"; exon_number "5"; oId "Bra000018"; nearest_ref "Bra000018"; class_code "="; tss_id "TSS14"; p_id "P11";
Br_scaffold_000001	Cufflinks	exon	100034	100282	.	+	.	gene_id "TCONS_00000017"; transcript_id "XLOC_000011"; exon_number "6"; oId "Bra000018"; nearest_ref "Bra000018"; class_code "="; tss_id "TSS14"; p_id "P11";
Br_scaffold_000001	Cufflinks	exon	100397	100483	.	+	.	gene_id "TCONS_00000017"; transcript_id "XLOC_000011"; exon_number "7"; oId "Bra000018"; nearest_ref "Bra000018"; class_code "="; tss_id "TSS14"; p_id "P11";
Br_scaffold_000001	Cufflinks	exon	102684	102910	.	+	.	gene_id "TCONS_00000018"; transcript_id "XLOC_000012"; exon_number "1"; oId "CUFF.7.1"; nearest_ref "Bra000019"; class_code "j"; tss_id "TSS15";
Br_scaffold_000001	Cufflinks	exon	103176	103226	.	+	.	gene_id "TCONS_00000018"; transcript_id "XLOC_000012"; exon_number "2"; oId "CUFF.7.1"; nearest_ref "Bra000019"; class_code "j"; tss_id "TSS15";
Br_scaffold_000001	Cufflinks	exon	104293	104369	.	+	.	gene_id "TCONS_00000018"; transcript_id "XLOC_000012"; exon_number "3"; oId "CUFF.7.1"; nearest_ref "Bra000019"; class_code "j"; tss_id "TSS15";
Br_scaffold_000001	Cufflinks	exon	104464	104551	.	+	.	gene_id "TCONS_00000018"; transcript_id "XLOC_000012"; exon_number "4"; oId "CUFF.7.1"; nearest_ref "Bra000019"; class_code "j"; tss_id "TSS15";
Br_scaffold_000001	Cufflinks	exon	104813	104899	.	+	.	gene_id "TCONS_00000018"; transcript_id "XLOC_000012"; exon_number "5"; oId "CUFF.7.1"; nearest_ref "Bra000019"; class_code "j"; tss_id "TSS15";
Br_scaffold_000001	Cufflinks	exon	104969	105088	.	+	.	gene_id "TCONS_00000018"; transcript_id "XLOC_000012"; exon_number "6"; oId "CUFF.7.1"; nearest_ref "Bra000019"; class_code "j"; tss_id "TSS15";
Br_scaffold_000001	Cufflinks	exon	105175	105423	.	+	.	gene_id "TCONS_00000018"; transcript_id "XLOC_000012"; exon_number "7"; oId "CUFF.7.1"; nearest_ref "Bra000019"; class_code "j"; tss_id "TSS15";
Br_scaffold_000001	Cufflinks	exon	105513	105684	.	+	.	gene_id "TCONS_00000018"; transcript_id "XLOC_000012"; exon_number "8"; oId "CUFF.7.1"; nearest_ref "Bra000019"; class_code "j"; tss_id "TSS15";
Br_scaffold_000001	Cufflinks	exon	102791	102910	.	+	.	gene_id "TCONS_00000019"; transcript_id "XLOC_000012"; exon_number "1"; oId "Bra000019"; nearest_ref "Bra000019"; class_code "="; tss_id "TSS16"; p_id "P12";
Br_scaffold_000001	Cufflinks	exon	103176	103226	.	+	.	gene_id "TCONS_00000019"; transcript_id "XLOC_000012"; exon_number "2"; oId "Bra000019"; nearest_ref "Bra000019"; class_code "="; tss_id "TSS16"; p_id "P12";
Br_scaffold_000001	Cufflinks	exon	104293	104369	.	+	.	gene_id "TCONS_00000019"; transcript_id "XLOC_000012"; exon_number "3"; oId "Bra000019"; nearest_ref "Bra000019"; class_code "="; tss_id "TSS16"; p_id "P12";
Br_scaffold_000001	Cufflinks	exon	104464	104551	.	+	.	gene_id "TCONS_00000019"; transcript_id "XLOC_000012"; exon_number "4"; oId "Bra000019"; nearest_ref "Bra000019"; class_code "="; tss_id "TSS16"; p_id "P12";
Br_scaffold_000001	Cufflinks	exon	104813	105088	.	+	.	gene_id "TCONS_00000019"; transcript_id "XLOC_000012"; exon_number "5"; oId "Bra000019"; nearest_ref "Bra000019"; class_code "="; tss_id "TSS16"; p_id "P12";
Br_scaffold_000001	Cufflinks	exon	105175	105423	.	+	.	gene_id "TCONS_00000019"; transcript_id "XLOC_000012"; exon_number "6"; oId "Bra000019"; nearest_ref "Bra000019"; class_code "="; tss_id "TSS16"; p_id "P12";
Br_scaffold_000001	Cufflinks	exon	105513	105599	.	+	.	gene_id "TCONS_00000019"; transcript_id "XLOC_000012"; exon_number "7"; oId "Bra000019"; nearest_ref "Bra000019"; class_code "="; tss_id "TSS16"; p_id "P12";
Br_scaffold_000001	Cufflinks	exon	108250	108335	.	+	.	gene_id "TCONS_00000020"; transcript_id "XLOC_000013"; exon_number "1"; oId "CUFF.8.1"; class_code "u"; tss_id "TSS17";
Br_scaffold_000001	Cufflinks	exon	108459	108548	.	+	.	gene_id "TCONS_00000020"; transcript_id "XLOC_000013"; exon_number "2"; oId "CUFF.8.1"; class_code "u"; tss_id "TSS17";
Br_scaffold_000001	Cufflinks	exon	108268	108335	.	+	.	gene_id "TCONS_00000021"; transcript_id "XLOC_000013"; exon_number "1"; oId "CUFF.8.2"; class_code "u"; tss_id "TSS17";
Br_scaffold_000001	Cufflinks	exon	108568	108764	.	+	.	gene_id "TCONS_00000021"; transcript_id "XLOC_000013"; exon_number "2"; oId "CUFF.8.2"; class_code "u"; tss_id "TSS17";
Br_scaffold_000001	Cufflinks	exon	108312	108335	.	+	.	gene_id "TCONS_00000022"; transcript_id "XLOC_000013"; exon_number "1"; oId "CUFF.8.3"; class_code "u"; tss_id "TSS17";
Br_scaffold_000001	Cufflinks	exon	108573	108764	.	+	.	gene_id "TCONS_00000022"; transcript_id "XLOC_000013"; exon_number "2"; oId "CUFF.8.3"; class_code "u"; tss_id "TSS17";
Br_scaffold_000001	Cufflinks	exon	116701	117051	.	+	.	gene_id "TCONS_00000023"; transcript_id "XLOC_000014"; exon_number "1"; oId "CUFF.9.1"; nearest_ref "Bra000023"; class_code "j"; tss_id "TSS18";
Br_scaffold_000001	Cufflinks	exon	117159	117276	.	+	.	gene_id "TCONS_00000023"; transcript_id "XLOC_000014"; exon_number "2"; oId "CUFF.9.1"; nearest_ref "Bra000023"; class_code "j"; tss_id "TSS18";
Br_scaffold_000001	Cufflinks	exon	117358	117416	.	+	.	gene_id "TCONS_00000023"; transcript_id "XLOC_000014"; exon_number "3"; oId "CUFF.9.1"; nearest_ref "Bra000023"; class_code "j"; tss_id "TSS18";
Br_scaffold_000001	Cufflinks	exon	117704	117749	.	+	.	gene_id "TCONS_00000023"; transcript_id "XLOC_000014"; exon_number "4"; oId "CUFF.9.1"; nearest_ref "Bra000023"; class_code "j"; tss_id "TSS18";
Br_scaffold_000001	Cufflinks	exon	117975	118068	.	+	.	gene_id "TCONS_00000023"; transcript_id "XLOC_000014"; exon_number "5"; oId "CUFF.9.1"; nearest_ref "Bra000023"; class_code "j"; tss_id "TSS18";
Br_scaffold_000001	Cufflinks	exon	118141	118217	.	+	.	gene_id "TCONS_00000023"; transcript_id "XLOC_000014"; exon_number "6"; oId "CUFF.9.1"; nearest_ref "Bra000023"; class_code "j"; tss_id "TSS18";
Br_scaffold_000001	Cufflinks	exon	118299	118407	.	+	.	gene_id "TCONS_00000023"; transcript_id "XLOC_000014"; exon_number "7"; oId "CUFF.9.1"; nearest_ref "Bra000023"; class_code "j"; tss_id "TSS18";
Br_scaffold_000001	Cufflinks	exon	118569	118641	.	+	.	gene_id "TCONS_00000023"; transcript_id "XLOC_000014"; exon_number "8"; oId "CUFF.9.1"; nearest_ref "Bra000023"; class_code "j"; tss_id "TSS18";
Br_scaffold_000001	Cufflinks	exon	118715	119501	.	+	.	gene_id "TCONS_00000023"; transcript_id "XLOC_000014"; exon_number "9"; oId "CUFF.9.1"; nearest_ref "Bra000023"; class_code "j"; tss_id "TSS18";
Br_scaffold_000001	Cufflinks	exon	119584	119863	.	+	.	gene_id "TCONS_00000023"; transcript_id "XLOC_000014"; exon_number "10"; oId "CUFF.9.1"; nearest_ref "Bra000023"; class_code "j"; tss_id "TSS18";
Br_scaffold_000001	Cufflinks	exon	119958	120028	.	+	.	gene_id "TCONS_00000023"; transcript_id "XLOC_000014"; exon_number "11"; oId "CUFF.9.1"; nearest_ref "Bra000023"; class_code "j"; tss_id "TSS18";
Br_scaffold_000001	Cufflinks	exon	120143	120689	.	+	.	gene_id "TCONS_00000023"; transcript_id "XLOC_000014"; exon_number "12"; oId "CUFF.9.1"; nearest_ref "Bra000023"; class_code "j"; tss_id "TSS18";
Br_scaffold_000001	Cufflinks	exon	116746	117051	.	+	.	gene_id "TCONS_00000024"; transcript_id "XLOC_000014"; exon_number "1"; oId "CUFF.9.2"; nearest_ref "Bra000023"; class_code "j"; tss_id "TSS18";
Br_scaffold_000001	Cufflinks	exon	117159	117276	.	+	.	gene_id "TCONS_00000024"; transcript_id "XLOC_000014"; exon_number "2"; oId "CUFF.9.2"; nearest_ref "Bra000023"; class_code "j"; tss_id "TSS18";
Br_scaffold_000001	Cufflinks	exon	117358	117416	.	+	.	gene_id "TCONS_00000024"; transcript_id "XLOC_000014"; exon_number "3"; oId "CUFF.9.2"; nearest_ref "Bra000023"; class_code "j"; tss_id "TSS18";
Br_scaffold_000001	Cufflinks	exon	117685	117869	.	+	.	gene_id "TCONS_00000024"; transcript_id "XLOC_000014"; exon_number "4"; oId "CUFF.9.2"; nearest_ref "Bra000023"; class_code "j"; tss_id "TSS18";
Br_scaffold_000001	Cufflinks	exon	117975	118068	.	+	.	gene_id "TCONS_00000024"; transcript_id "XLOC_000014"; exon_number "5"; oId "CUFF.9.2"; nearest_ref "Bra000023"; class_code "j"; tss_id "TSS18";
Br_scaffold_000001	Cufflinks	exon	118141	118217	.	+	.	gene_id "TCONS_00000024"; transcript_id "XLOC_000014"; exon_number "6"; oId "CUFF.9.2"; nearest_ref "Bra000023"; class_code "j"; tss_id "TSS18";
Br_scaffold_000001	Cufflinks	exon	118299	118407	.	+	.	gene_id "TCONS_00000024"; transcript_id "XLOC_000014"; exon_number "7"; oId "CUFF.9.2"; nearest_ref "Bra000023"; class_code "j"; tss_id "TSS18";
Br_scaffold_000001	Cufflinks	exon	118569	118641	.	+	.	gene_id "TCONS_00000024"; transcript_id "XLOC_000014"; exon_number "8"; oId "CUFF.9.2"; nearest_ref "Bra000023"; class_code "j"; tss_id "TSS18";
Br_scaffold_000001	Cufflinks	exon	118715	119076	.	+	.	gene_id "TCONS_00000024"; transcript_id "XLOC_000014"; exon_number "9"; oId "CUFF.9.2"; nearest_ref "Bra000023"; class_code "j"; tss_id "TSS18";
Br_scaffold_000001	Cufflinks	exon	119152	119501	.	+	.	gene_id "TCONS_00000024"; transcript_id "XLOC_000014"; exon_number "10"; oId "CUFF.9.2"; nearest_ref "Bra000023"; class_code "j"; tss_id "TSS18";
Br_scaffold_000001	Cufflinks	exon	119584	119863	.	+	.	gene_id "TCONS_00000024"; transcript_id "XLOC_000014"; exon_number "11"; oId "CUFF.9.2"; nearest_ref "Bra000023"; class_code "j"; tss_id "TSS18";
Br_scaffold_000001	Cufflinks	exon	119958	120028	.	+	.	gene_id "TCONS_00000024"; transcript_id "XLOC_000014"; exon_number "12"; oId "CUFF.9.2"; nearest_ref "Bra000023"; class_code "j"; tss_id "TSS18";
Br_scaffold_000001	Cufflinks	exon	120143	120689	.	+	.	gene_id "TCONS_00000024"; transcript_id "XLOC_000014"; exon_number "13"; oId "CUFF.9.2"; nearest_ref "Bra000023"; class_code "j"; tss_id "TSS18";
Br_scaffold_000001	Cufflinks	exon	116753	117051	.	+	.	gene_id "TCONS_00000025"; transcript_id "XLOC_000014"; exon_number "1"; oId "CUFF.9.3"; nearest_ref "Bra000023"; class_code "j"; tss_id "TSS18";
Br_scaffold_000001	Cufflinks	exon	117159	117276	.	+	.	gene_id "TCONS_00000025"; transcript_id "XLOC_000014"; exon_number "2"; oId "CUFF.9.3"; nearest_ref "Bra000023"; class_code "j"; tss_id "TSS18";
Br_scaffold_000001	Cufflinks	exon	117358	117416	.	+	.	gene_id "TCONS_00000025"; transcript_id "XLOC_000014"; exon_number "3"; oId "CUFF.9.3"; nearest_ref "Bra000023"; class_code "j"; tss_id "TSS18";
Br_scaffold_000001	Cufflinks	exon	117685	117869	.	+	.	gene_id "TCONS_00000025"; transcript_id "XLOC_000014"; exon_number "4"; oId "CUFF.9.3"; nearest_ref "Bra000023"; class_code "j"; tss_id "TSS18";
Br_scaffold_000001	Cufflinks	exon	117975	118068	.	+	.	gene_id "TCONS_00000025"; transcript_id "XLOC_000014"; exon_number "5"; oId "CUFF.9.3"; nearest_ref "Bra000023"; class_code "j"; tss_id "TSS18";
Br_scaffold_000001	Cufflinks	exon	118137	118217	.	+	.	gene_id "TCONS_00000025"; transcript_id "XLOC_000014"; exon_number "6"; oId "CUFF.9.3"; nearest_ref "Bra000023"; class_code "j"; tss_id "TSS18";
Br_scaffold_000001	Cufflinks	exon	118299	118407	.	+	.	gene_id "TCONS_00000025"; transcript_id "XLOC_000014"; exon_number "7"; oId "CUFF.9.3"; nearest_ref "Bra000023"; class_code "j"; tss_id "TSS18";
Br_scaffold_000001	Cufflinks	exon	118569	118641	.	+	.	gene_id "TCONS_00000025"; transcript_id "XLOC_000014"; exon_number "8"; oId "CUFF.9.3"; nearest_ref "Bra000023"; class_code "j"; tss_id "TSS18";
Br_scaffold_000001	Cufflinks	exon	118715	119076	.	+	.	gene_id "TCONS_00000025"; transcript_id "XLOC_000014"; exon_number "9"; oId "CUFF.9.3"; nearest_ref "Bra000023"; class_code "j"; tss_id "TSS18";
Br_scaffold_000001	Cufflinks	exon	119152	119501	.	+	.	gene_id "TCONS_00000025"; transcript_id "XLOC_000014"; exon_number "10"; oId "CUFF.9.3"; nearest_ref "Bra000023"; class_code "j"; tss_id "TSS18";
Br_scaffold_000001	Cufflinks	exon	119584	119863	.	+	.	gene_id "TCONS_00000025"; transcript_id "XLOC_000014"; exon_number "11"; oId "CUFF.9.3"; nearest_ref "Bra000023"; class_code "j"; tss_id "TSS18";
Br_scaffold_000001	Cufflinks	exon	119958	120028	.	+	.	gene_id "TCONS_00000025"; transcript_id "XLOC_000014"; exon_number "12"; oId "CUFF.9.3"; nearest_ref "Bra000023"; class_code "j"; tss_id "TSS18";
Br_scaffold_000001	Cufflinks	exon	120143	120689	.	+	.	gene_id "TCONS_00000025"; transcript_id "XLOC_000014"; exon_number "13"; oId "CUFF.9.3"; nearest_ref "Bra000023"; class_code "j"; tss_id "TSS18";
Br_scaffold_000001	Cufflinks	exon	116806	117051	.	+	.	gene_id "TCONS_00000026"; transcript_id "XLOC_000014"; exon_number "1"; oId "Bra000023"; nearest_ref "Bra000023"; class_code "="; tss_id "TSS19"; p_id "P13";
Br_scaffold_000001	Cufflinks	exon	117159	117276	.	+	.	gene_id "TCONS_00000026"; transcript_id "XLOC_000014"; exon_number "2"; oId "Bra000023"; nearest_ref "Bra000023"; class_code "="; tss_id "TSS19"; p_id "P13";
Br_scaffold_000001	Cufflinks	exon	117358	117416	.	+	.	gene_id "TCONS_00000026"; transcript_id "XLOC_000014"; exon_number "3"; oId "Bra000023"; nearest_ref "Bra000023"; class_code "="; tss_id "TSS19"; p_id "P13";
Br_scaffold_000001	Cufflinks	exon	117685	117749	.	+	.	gene_id "TCONS_00000026"; transcript_id "XLOC_000014"; exon_number "4"; oId "Bra000023"; nearest_ref "Bra000023"; class_code "="; tss_id "TSS19"; p_id "P13";
Br_scaffold_000001	Cufflinks	exon	117975	118068	.	+	.	gene_id "TCONS_00000026"; transcript_id "XLOC_000014"; exon_number "5"; oId "Bra000023"; nearest_ref "Bra000023"; class_code "="; tss_id "TSS19"; p_id "P13";
Br_scaffold_000001	Cufflinks	exon	118137	118217	.	+	.	gene_id "TCONS_00000026"; transcript_id "XLOC_000014"; exon_number "6"; oId "Bra000023"; nearest_ref "Bra000023"; class_code "="; tss_id "TSS19"; p_id "P13";
Br_scaffold_000001	Cufflinks	exon	118299	118407	.	+	.	gene_id "TCONS_00000026"; transcript_id "XLOC_000014"; exon_number "7"; oId "Bra000023"; nearest_ref "Bra000023"; class_code "="; tss_id "TSS19"; p_id "P13";
Br_scaffold_000001	Cufflinks	exon	118569	118641	.	+	.	gene_id "TCONS_00000026"; transcript_id "XLOC_000014"; exon_number "8"; oId "Bra000023"; nearest_ref "Bra000023"; class_code "="; tss_id "TSS19"; p_id "P13";
Br_scaffold_000001	Cufflinks	exon	118715	119076	.	+	.	gene_id "TCONS_00000026"; transcript_id "XLOC_000014"; exon_number "9"; oId "Bra000023"; nearest_ref "Bra000023"; class_code "="; tss_id "TSS19"; p_id "P13";
Br_scaffold_000001	Cufflinks	exon	119152	119501	.	+	.	gene_id "TCONS_00000026"; transcript_id "XLOC_000014"; exon_number "10"; oId "Bra000023"; nearest_ref "Bra000023"; class_code "="; tss_id "TSS19"; p_id "P13";
Br_scaffold_000001	Cufflinks	exon	119584	119863	.	+	.	gene_id "TCONS_00000026"; transcript_id "XLOC_000014"; exon_number "11"; oId "Bra000023"; nearest_ref "Bra000023"; class_code "="; tss_id "TSS19"; p_id "P13";
Br_scaffold_000001	Cufflinks	exon	119958	120028	.	+	.	gene_id "TCONS_00000026"; transcript_id "XLOC_000014"; exon_number "12"; oId "Bra000023"; nearest_ref "Bra000023"; class_code "="; tss_id "TSS19"; p_id "P13";
Br_scaffold_000001	Cufflinks	exon	120143	120403	.	+	.	gene_id "TCONS_00000026"; transcript_id "XLOC_000014"; exon_number "13"; oId "Bra000023"; nearest_ref "Bra000023"; class_code "="; tss_id "TSS19"; p_id "P13";
Br_scaffold_000001	Cufflinks	exon	120916	121094	.	+	.	gene_id "TCONS_00000027"; transcript_id "XLOC_000015"; exon_number "1"; oId "CUFF.10.1"; nearest_ref "Bra000024"; class_code "j"; tss_id "TSS20";
Br_scaffold_000001	Cufflinks	exon	121226	121904	.	+	.	gene_id "TCONS_00000027"; transcript_id "XLOC_000015"; exon_number "2"; oId "CUFF.10.1"; nearest_ref "Bra000024"; class_code "j"; tss_id "TSS20";
Br_scaffold_000001	Cufflinks	exon	121991	122089	.	+	.	gene_id "TCONS_00000027"; transcript_id "XLOC_000015"; exon_number "3"; oId "CUFF.10.1"; nearest_ref "Bra000024"; class_code "j"; tss_id "TSS20";
Br_scaffold_000001	Cufflinks	exon	122171	122391	.	+	.	gene_id "TCONS_00000027"; transcript_id "XLOC_000015"; exon_number "4"; oId "CUFF.10.1"; nearest_ref "Bra000024"; class_code "j"; tss_id "TSS20";
Br_scaffold_000001	Cufflinks	exon	122489	122558	.	+	.	gene_id "TCONS_00000027"; transcript_id "XLOC_000015"; exon_number "5"; oId "CUFF.10.1"; nearest_ref "Bra000024"; class_code "j"; tss_id "TSS20";
Br_scaffold_000001	Cufflinks	exon	122635	122714	.	+	.	gene_id "TCONS_00000027"; transcript_id "XLOC_000015"; exon_number "6"; oId "CUFF.10.1"; nearest_ref "Bra000024"; class_code "j"; tss_id "TSS20";
Br_scaffold_000001	Cufflinks	exon	122801	122865	.	+	.	gene_id "TCONS_00000027"; transcript_id "XLOC_000015"; exon_number "7"; oId "CUFF.10.1"; nearest_ref "Bra000024"; class_code "j"; tss_id "TSS20";
Br_scaffold_000001	Cufflinks	exon	122949	123362	.	+	.	gene_id "TCONS_00000027"; transcript_id "XLOC_000015"; exon_number "8"; oId "CUFF.10.1"; nearest_ref "Bra000024"; class_code "j"; tss_id "TSS20";
Br_scaffold_000001	Cufflinks	exon	121276	121904	.	+	.	gene_id "TCONS_00000028"; transcript_id "XLOC_000015"; exon_number "1"; oId "CUFF.10.2"; nearest_ref "Bra000024"; class_code "j"; tss_id "TSS21";
Br_scaffold_000001	Cufflinks	exon	121991	122089	.	+	.	gene_id "TCONS_00000028"; transcript_id "XLOC_000015"; exon_number "2"; oId "CUFF.10.2"; nearest_ref "Bra000024"; class_code "j"; tss_id "TSS21";
Br_scaffold_000001	Cufflinks	exon	122171	122391	.	+	.	gene_id "TCONS_00000028"; transcript_id "XLOC_000015"; exon_number "3"; oId "CUFF.10.2"; nearest_ref "Bra000024"; class_code "j"; tss_id "TSS21";
Br_scaffold_000001	Cufflinks	exon	122500	122558	.	+	.	gene_id "TCONS_00000028"; transcript_id "XLOC_000015"; exon_number "4"; oId "CUFF.10.2"; nearest_ref "Bra000024"; class_code "j"; tss_id "TSS21";
Br_scaffold_000001	Cufflinks	exon	122635	122714	.	+	.	gene_id "TCONS_00000028"; transcript_id "XLOC_000015"; exon_number "5"; oId "CUFF.10.2"; nearest_ref "Bra000024"; class_code "j"; tss_id "TSS21";
Br_scaffold_000001	Cufflinks	exon	122801	122865	.	+	.	gene_id "TCONS_00000028"; transcript_id "XLOC_000015"; exon_number "6"; oId "CUFF.10.2"; nearest_ref "Bra000024"; class_code "j"; tss_id "TSS21";
Br_scaffold_000001	Cufflinks	exon	122949	123362	.	+	.	gene_id "TCONS_00000028"; transcript_id "XLOC_000015"; exon_number "7"; oId "CUFF.10.2"; nearest_ref "Bra000024"; class_code "j"; tss_id "TSS21";
Br_scaffold_000001	Cufflinks	exon	121353	121904	.	+	.	gene_id "TCONS_00000029"; transcript_id "XLOC_000015"; exon_number "1"; oId "Bra000024"; contained_in "TCONS_00000027"; nearest_ref "Bra000024"; class_code "="; tss_id "TSS21"; p_id "P14";
Br_scaffold_000001	Cufflinks	exon	121991	122089	.	+	.	gene_id "TCONS_00000029"; transcript_id "XLOC_000015"; exon_number "2"; oId "Bra000024"; contained_in "TCONS_00000027"; nearest_ref "Bra000024"; class_code "="; tss_id "TSS21"; p_id "P14";
Br_scaffold_000001	Cufflinks	exon	122171	122391	.	+	.	gene_id "TCONS_00000029"; transcript_id "XLOC_000015"; exon_number "3"; oId "Bra000024"; contained_in "TCONS_00000027"; nearest_ref "Bra000024"; class_code "="; tss_id "TSS21"; p_id "P14";
Br_scaffold_000001	Cufflinks	exon	122489	122558	.	+	.	gene_id "TCONS_00000029"; transcript_id "XLOC_000015"; exon_number "4"; oId "Bra000024"; contained_in "TCONS_00000027"; nearest_ref "Bra000024"; class_code "="; tss_id "TSS21"; p_id "P14";
Br_scaffold_000001	Cufflinks	exon	122635	122714	.	+	.	gene_id "TCONS_00000029"; transcript_id "XLOC_000015"; exon_number "5"; oId "Bra000024"; contained_in "TCONS_00000027"; nearest_ref "Bra000024"; class_code "="; tss_id "TSS21"; p_id "P14";
Br_scaffold_000001	Cufflinks	exon	122801	122865	.	+	.	gene_id "TCONS_00000029"; transcript_id "XLOC_000015"; exon_number "6"; oId "Bra000024"; contained_in "TCONS_00000027"; nearest_ref "Bra000024"; class_code "="; tss_id "TSS21"; p_id "P14";
Br_scaffold_000001	Cufflinks	exon	122949	123142	.	+	.	gene_id "TCONS_00000029"; transcript_id "XLOC_000015"; exon_number "7"; oId "Bra000024"; contained_in "TCONS_00000027"; nearest_ref "Bra000024"; class_code "="; tss_id "TSS21"; p_id "P14";
Br_scaffold_000001	Cufflinks	exon	124803	125549	.	+	.	gene_id "TCONS_00000030"; transcript_id "XLOC_000016"; exon_number "1"; oId "Bra000025"; nearest_ref "Bra000025"; class_code "="; tss_id "TSS22"; p_id "P15";
Br_scaffold_000001	Cufflinks	exon	137798	137800	.	+	.	gene_id "TCONS_00000031"; transcript_id "XLOC_000017"; exon_number "1"; oId "Bra000029"; nearest_ref "Bra000029"; class_code "="; tss_id "TSS23"; p_id "P16";
Br_scaffold_000001	Cufflinks	exon	139561	139650	.	+	.	gene_id "TCONS_00000031"; transcript_id "XLOC_000017"; exon_number "2"; oId "Bra000029"; nearest_ref "Bra000029"; class_code "="; tss_id "TSS23"; p_id "P16";
Br_scaffold_000001	Cufflinks	exon	139748	139834	.	+	.	gene_id "TCONS_00000031"; transcript_id "XLOC_000017"; exon_number "3"; oId "Bra000029"; nearest_ref "Bra000029"; class_code "="; tss_id "TSS23"; p_id "P16";
Br_scaffold_000001	Cufflinks	exon	139917	139985	.	+	.	gene_id "TCONS_00000031"; transcript_id "XLOC_000017"; exon_number "4"; oId "Bra000029"; nearest_ref "Bra000029"; class_code "="; tss_id "TSS23"; p_id "P16";
Br_scaffold_000001	Cufflinks	exon	140059	140139	.	+	.	gene_id "TCONS_00000031"; transcript_id "XLOC_000017"; exon_number "5"; oId "Bra000029"; nearest_ref "Bra000029"; class_code "="; tss_id "TSS23"; p_id "P16";
Br_scaffold_000001	Cufflinks	exon	140215	140286	.	+	.	gene_id "TCONS_00000031"; transcript_id "XLOC_000017"; exon_number "6"; oId "Bra000029"; nearest_ref "Bra000029"; class_code "="; tss_id "TSS23"; p_id "P16";
Br_scaffold_000001	Cufflinks	exon	140376	140436	.	+	.	gene_id "TCONS_00000031"; transcript_id "XLOC_000017"; exon_number "7"; oId "Bra000029"; nearest_ref "Bra000029"; class_code "="; tss_id "TSS23"; p_id "P16";
Br_scaffold_000001	Cufflinks	exon	140521	140620	.	+	.	gene_id "TCONS_00000031"; transcript_id "XLOC_000017"; exon_number "8"; oId "Bra000029"; nearest_ref "Bra000029"; class_code "="; tss_id "TSS23"; p_id "P16";
Br_scaffold_000001	Cufflinks	exon	140713	140808	.	+	.	gene_id "TCONS_00000031"; transcript_id "XLOC_000017"; exon_number "9"; oId "Bra000029"; nearest_ref "Bra000029"; class_code "="; tss_id "TSS23"; p_id "P16";
Br_scaffold_000001	Cufflinks	exon	140892	140938	.	+	.	gene_id "TCONS_00000031"; transcript_id "XLOC_000017"; exon_number "10"; oId "Bra000029"; nearest_ref "Bra000029"; class_code "="; tss_id "TSS23"; p_id "P16";
Br_scaffold_000001	Cufflinks	exon	141024	141133	.	+	.	gene_id "TCONS_00000031"; transcript_id "XLOC_000017"; exon_number "11"; oId "Bra000029"; nearest_ref "Bra000029"; class_code "="; tss_id "TSS23"; p_id "P16";
Br_scaffold_000001	Cufflinks	exon	141207	141281	.	+	.	gene_id "TCONS_00000031"; transcript_id "XLOC_000017"; exon_number "12"; oId "Bra000029"; nearest_ref "Bra000029"; class_code "="; tss_id "TSS23"; p_id "P16";
Br_scaffold_000001	Cufflinks	exon	137798	137800	.	+	.	gene_id "TCONS_00000033"; transcript_id "XLOC_000017"; exon_number "1"; oId "CUFF.12.3"; nearest_ref "Bra000029"; class_code "j"; tss_id "TSS23";
Br_scaffold_000001	Cufflinks	exon	139561	139650	.	+	.	gene_id "TCONS_00000033"; transcript_id "XLOC_000017"; exon_number "2"; oId "CUFF.12.3"; nearest_ref "Bra000029"; class_code "j"; tss_id "TSS23";
Br_scaffold_000001	Cufflinks	exon	139748	139834	.	+	.	gene_id "TCONS_00000033"; transcript_id "XLOC_000017"; exon_number "3"; oId "CUFF.12.3"; nearest_ref "Bra000029"; class_code "j"; tss_id "TSS23";
Br_scaffold_000001	Cufflinks	exon	139917	139985	.	+	.	gene_id "TCONS_00000033"; transcript_id "XLOC_000017"; exon_number "4"; oId "CUFF.12.3"; nearest_ref "Bra000029"; class_code "j"; tss_id "TSS23";
Br_scaffold_000001	Cufflinks	exon	140059	140139	.	+	.	gene_id "TCONS_00000033"; transcript_id "XLOC_000017"; exon_number "5"; oId "CUFF.12.3"; nearest_ref "Bra000029"; class_code "j"; tss_id "TSS23";
Br_scaffold_000001	Cufflinks	exon	140215	140286	.	+	.	gene_id "TCONS_00000033"; transcript_id "XLOC_000017"; exon_number "6"; oId "CUFF.12.3"; nearest_ref "Bra000029"; class_code "j"; tss_id "TSS23";
Br_scaffold_000001	Cufflinks	exon	140376	140436	.	+	.	gene_id "TCONS_00000033"; transcript_id "XLOC_000017"; exon_number "7"; oId "CUFF.12.3"; nearest_ref "Bra000029"; class_code "j"; tss_id "TSS23";
Br_scaffold_000001	Cufflinks	exon	140521	140620	.	+	.	gene_id "TCONS_00000033"; transcript_id "XLOC_000017"; exon_number "8"; oId "CUFF.12.3"; nearest_ref "Bra000029"; class_code "j"; tss_id "TSS23";
Br_scaffold_000001	Cufflinks	exon	140713	140808	.	+	.	gene_id "TCONS_00000033"; transcript_id "XLOC_000017"; exon_number "9"; oId "CUFF.12.3"; nearest_ref "Bra000029"; class_code "j"; tss_id "TSS23";
Br_scaffold_000001	Cufflinks	exon	140892	140938	.	+	.	gene_id "TCONS_00000033"; transcript_id "XLOC_000017"; exon_number "10"; oId "CUFF.12.3"; nearest_ref "Bra000029"; class_code "j"; tss_id "TSS23";
Br_scaffold_000001	Cufflinks	exon	141024	141113	.	+	.	gene_id "TCONS_00000033"; transcript_id "XLOC_000017"; exon_number "11"; oId "CUFF.12.3"; nearest_ref "Bra000029"; class_code "j"; tss_id "TSS23";
Br_scaffold_000001	Cufflinks	exon	141207	141558	.	+	.	gene_id "TCONS_00000033"; transcript_id "XLOC_000017"; exon_number "12"; oId "CUFF.12.3"; nearest_ref "Bra000029"; class_code "j"; tss_id "TSS23";
Br_scaffold_000001	Cufflinks	exon	137798	137800	.	+	.	gene_id "TCONS_00000032"; transcript_id "XLOC_000017"; exon_number "1"; oId "CUFF.12.2"; nearest_ref "Bra000029"; class_code "j"; tss_id "TSS23";
Br_scaffold_000001	Cufflinks	exon	139561	139650	.	+	.	gene_id "TCONS_00000032"; transcript_id "XLOC_000017"; exon_number "2"; oId "CUFF.12.2"; nearest_ref "Bra000029"; class_code "j"; tss_id "TSS23";
Br_scaffold_000001	Cufflinks	exon	139748	139834	.	+	.	gene_id "TCONS_00000032"; transcript_id "XLOC_000017"; exon_number "3"; oId "CUFF.12.2"; nearest_ref "Bra000029"; class_code "j"; tss_id "TSS23";
Br_scaffold_000001	Cufflinks	exon	139917	139985	.	+	.	gene_id "TCONS_00000032"; transcript_id "XLOC_000017"; exon_number "4"; oId "CUFF.12.2"; nearest_ref "Bra000029"; class_code "j"; tss_id "TSS23";
Br_scaffold_000001	Cufflinks	exon	140059	140139	.	+	.	gene_id "TCONS_00000032"; transcript_id "XLOC_000017"; exon_number "5"; oId "CUFF.12.2"; nearest_ref "Bra000029"; class_code "j"; tss_id "TSS23";
Br_scaffold_000001	Cufflinks	exon	140215	140286	.	+	.	gene_id "TCONS_00000032"; transcript_id "XLOC_000017"; exon_number "6"; oId "CUFF.12.2"; nearest_ref "Bra000029"; class_code "j"; tss_id "TSS23";
Br_scaffold_000001	Cufflinks	exon	140376	140436	.	+	.	gene_id "TCONS_00000032"; transcript_id "XLOC_000017"; exon_number "7"; oId "CUFF.12.2"; nearest_ref "Bra000029"; class_code "j"; tss_id "TSS23";
Br_scaffold_000001	Cufflinks	exon	140521	140620	.	+	.	gene_id "TCONS_00000032"; transcript_id "XLOC_000017"; exon_number "8"; oId "CUFF.12.2"; nearest_ref "Bra000029"; class_code "j"; tss_id "TSS23";
Br_scaffold_000001	Cufflinks	exon	140892	140938	.	+	.	gene_id "TCONS_00000032"; transcript_id "XLOC_000017"; exon_number "9"; oId "CUFF.12.2"; nearest_ref "Bra000029"; class_code "j"; tss_id "TSS23";
Br_scaffold_000001	Cufflinks	exon	141024	141133	.	+	.	gene_id "TCONS_00000032"; transcript_id "XLOC_000017"; exon_number "10"; oId "CUFF.12.2"; nearest_ref "Bra000029"; class_code "j"; tss_id "TSS23";
Br_scaffold_000001	Cufflinks	exon	141207	141558	.	+	.	gene_id "TCONS_00000032"; transcript_id "XLOC_000017"; exon_number "11"; oId "CUFF.12.2"; nearest_ref "Bra000029"; class_code "j"; tss_id "TSS23";
Br_scaffold_000001	Cufflinks	exon	139036	139496	.	+	.	gene_id "TCONS_00000034"; transcript_id "XLOC_000017"; exon_number "1"; oId "CUFF.12.4"; nearest_ref "Bra000029"; class_code "j"; tss_id "TSS24";
Br_scaffold_000001	Cufflinks	exon	139561	139650	.	+	.	gene_id "TCONS_00000034"; transcript_id "XLOC_000017"; exon_number "2"; oId "CUFF.12.4"; nearest_ref "Bra000029"; class_code "j"; tss_id "TSS24";
Br_scaffold_000001	Cufflinks	exon	139748	139834	.	+	.	gene_id "TCONS_00000034"; transcript_id "XLOC_000017"; exon_number "3"; oId "CUFF.12.4"; nearest_ref "Bra000029"; class_code "j"; tss_id "TSS24";
Br_scaffold_000001	Cufflinks	exon	139917	139985	.	+	.	gene_id "TCONS_00000034"; transcript_id "XLOC_000017"; exon_number "4"; oId "CUFF.12.4"; nearest_ref "Bra000029"; class_code "j"; tss_id "TSS24";
Br_scaffold_000001	Cufflinks	exon	140059	140139	.	+	.	gene_id "TCONS_00000034"; transcript_id "XLOC_000017"; exon_number "5"; oId "CUFF.12.4"; nearest_ref "Bra000029"; class_code "j"; tss_id "TSS24";
Br_scaffold_000001	Cufflinks	exon	140215	140286	.	+	.	gene_id "TCONS_00000034"; transcript_id "XLOC_000017"; exon_number "6"; oId "CUFF.12.4"; nearest_ref "Bra000029"; class_code "j"; tss_id "TSS24";
Br_scaffold_000001	Cufflinks	exon	140376	140436	.	+	.	gene_id "TCONS_00000034"; transcript_id "XLOC_000017"; exon_number "7"; oId "CUFF.12.4"; nearest_ref "Bra000029"; class_code "j"; tss_id "TSS24";
Br_scaffold_000001	Cufflinks	exon	140521	140620	.	+	.	gene_id "TCONS_00000034"; transcript_id "XLOC_000017"; exon_number "8"; oId "CUFF.12.4"; nearest_ref "Bra000029"; class_code "j"; tss_id "TSS24";
Br_scaffold_000001	Cufflinks	exon	140713	140808	.	+	.	gene_id "TCONS_00000034"; transcript_id "XLOC_000017"; exon_number "9"; oId "CUFF.12.4"; nearest_ref "Bra000029"; class_code "j"; tss_id "TSS24";
Br_scaffold_000001	Cufflinks	exon	140892	140938	.	+	.	gene_id "TCONS_00000034"; transcript_id "XLOC_000017"; exon_number "10"; oId "CUFF.12.4"; nearest_ref "Bra000029"; class_code "j"; tss_id "TSS24";
Br_scaffold_000001	Cufflinks	exon	141024	141133	.	+	.	gene_id "TCONS_00000034"; transcript_id "XLOC_000017"; exon_number "11"; oId "CUFF.12.4"; nearest_ref "Bra000029"; class_code "j"; tss_id "TSS24";
Br_scaffold_000001	Cufflinks	exon	141207	141558	.	+	.	gene_id "TCONS_00000034"; transcript_id "XLOC_000017"; exon_number "12"; oId "CUFF.12.4"; nearest_ref "Bra000029"; class_code "j"; tss_id "TSS24";
Br_scaffold_000001	Cufflinks	exon	147938	148540	.	+	.	gene_id "TCONS_00000035"; transcript_id "XLOC_000018"; exon_number "1"; oId "Bra000031"; nearest_ref "Bra000031"; class_code "="; tss_id "TSS25"; p_id "P17";
Br_scaffold_000001	Cufflinks	exon	159129	159223	.	+	.	gene_id "TCONS_00000036"; transcript_id "XLOC_000019"; exon_number "1"; oId "Bra000034"; nearest_ref "Bra000034"; class_code "="; tss_id "TSS26"; p_id "P18";
Br_scaffold_000001	Cufflinks	exon	159683	159833	.	+	.	gene_id "TCONS_00000036"; transcript_id "XLOC_000019"; exon_number "2"; oId "Bra000034"; nearest_ref "Bra000034"; class_code "="; tss_id "TSS26"; p_id "P18";
Br_scaffold_000001	Cufflinks	exon	159986	160037	.	+	.	gene_id "TCONS_00000036"; transcript_id "XLOC_000019"; exon_number "3"; oId "Bra000034"; nearest_ref "Bra000034"; class_code "="; tss_id "TSS26"; p_id "P18";
Br_scaffold_000001	Cufflinks	exon	160173	160301	.	+	.	gene_id "TCONS_00000036"; transcript_id "XLOC_000019"; exon_number "4"; oId "Bra000034"; nearest_ref "Bra000034"; class_code "="; tss_id "TSS26"; p_id "P18";
Br_scaffold_000001	Cufflinks	exon	160438	160555	.	+	.	gene_id "TCONS_00000036"; transcript_id "XLOC_000019"; exon_number "5"; oId "Bra000034"; nearest_ref "Bra000034"; class_code "="; tss_id "TSS26"; p_id "P18";
Br_scaffold_000001	Cufflinks	exon	160629	160812	.	+	.	gene_id "TCONS_00000036"; transcript_id "XLOC_000019"; exon_number "6"; oId "Bra000034"; nearest_ref "Bra000034"; class_code "="; tss_id "TSS26"; p_id "P18";
Br_scaffold_000001	Cufflinks	exon	160882	160995	.	+	.	gene_id "TCONS_00000036"; transcript_id "XLOC_000019"; exon_number "7"; oId "Bra000034"; nearest_ref "Bra000034"; class_code "="; tss_id "TSS26"; p_id "P18";
Br_scaffold_000001	Cufflinks	exon	161109	161225	.	+	.	gene_id "TCONS_00000036"; transcript_id "XLOC_000019"; exon_number "8"; oId "Bra000034"; nearest_ref "Bra000034"; class_code "="; tss_id "TSS26"; p_id "P18";
Br_scaffold_000001	Cufflinks	exon	176849	177033	.	+	.	gene_id "TCONS_00000038"; transcript_id "XLOC_000020"; exon_number "1"; oId "CUFF.16.2"; nearest_ref "Bra000037"; class_code "j"; tss_id "TSS27";
Br_scaffold_000001	Cufflinks	exon	177284	177638	.	+	.	gene_id "TCONS_00000038"; transcript_id "XLOC_000020"; exon_number "2"; oId "CUFF.16.2"; nearest_ref "Bra000037"; class_code "j"; tss_id "TSS27";
Br_scaffold_000001	Cufflinks	exon	177723	177905	.	+	.	gene_id "TCONS_00000038"; transcript_id "XLOC_000020"; exon_number "3"; oId "CUFF.16.2"; nearest_ref "Bra000037"; class_code "j"; tss_id "TSS27";
Br_scaffold_000001	Cufflinks	exon	177985	178145	.	+	.	gene_id "TCONS_00000038"; transcript_id "XLOC_000020"; exon_number "4"; oId "CUFF.16.2"; nearest_ref "Bra000037"; class_code "j"; tss_id "TSS27";
Br_scaffold_000001	Cufflinks	exon	178238	178352	.	+	.	gene_id "TCONS_00000038"; transcript_id "XLOC_000020"; exon_number "5"; oId "CUFF.16.2"; nearest_ref "Bra000037"; class_code "j"; tss_id "TSS27";
Br_scaffold_000001	Cufflinks	exon	178437	178591	.	+	.	gene_id "TCONS_00000038"; transcript_id "XLOC_000020"; exon_number "6"; oId "CUFF.16.2"; nearest_ref "Bra000037"; class_code "j"; tss_id "TSS27";
Br_scaffold_000001	Cufflinks	exon	178674	178725	.	+	.	gene_id "TCONS_00000038"; transcript_id "XLOC_000020"; exon_number "7"; oId "CUFF.16.2"; nearest_ref "Bra000037"; class_code "j"; tss_id "TSS27";
Br_scaffold_000001	Cufflinks	exon	178803	178871	.	+	.	gene_id "TCONS_00000038"; transcript_id "XLOC_000020"; exon_number "8"; oId "CUFF.16.2"; nearest_ref "Bra000037"; class_code "j"; tss_id "TSS27";
Br_scaffold_000001	Cufflinks	exon	178958	179035	.	+	.	gene_id "TCONS_00000038"; transcript_id "XLOC_000020"; exon_number "9"; oId "CUFF.16.2"; nearest_ref "Bra000037"; class_code "j"; tss_id "TSS27";
Br_scaffold_000001	Cufflinks	exon	179098	180281	.	+	.	gene_id "TCONS_00000038"; transcript_id "XLOC_000020"; exon_number "10"; oId "CUFF.16.2"; nearest_ref "Bra000037"; class_code "j"; tss_id "TSS27";
Br_scaffold_000001	Cufflinks	exon	180356	180638	.	+	.	gene_id "TCONS_00000038"; transcript_id "XLOC_000020"; exon_number "11"; oId "CUFF.16.2"; nearest_ref "Bra000037"; class_code "j"; tss_id "TSS27";
Br_scaffold_000001	Cufflinks	exon	176849	177033	.	+	.	gene_id "TCONS_00000037"; transcript_id "XLOC_000020"; exon_number "1"; oId "CUFF.16.1"; nearest_ref "Bra000037"; class_code "j"; tss_id "TSS27";
Br_scaffold_000001	Cufflinks	exon	177278	177638	.	+	.	gene_id "TCONS_00000037"; transcript_id "XLOC_000020"; exon_number "2"; oId "CUFF.16.1"; nearest_ref "Bra000037"; class_code "j"; tss_id "TSS27";
Br_scaffold_000001	Cufflinks	exon	177723	177905	.	+	.	gene_id "TCONS_00000037"; transcript_id "XLOC_000020"; exon_number "3"; oId "CUFF.16.1"; nearest_ref "Bra000037"; class_code "j"; tss_id "TSS27";
Br_scaffold_000001	Cufflinks	exon	177985	178145	.	+	.	gene_id "TCONS_00000037"; transcript_id "XLOC_000020"; exon_number "4"; oId "CUFF.16.1"; nearest_ref "Bra000037"; class_code "j"; tss_id "TSS27";
Br_scaffold_000001	Cufflinks	exon	178238	178352	.	+	.	gene_id "TCONS_00000037"; transcript_id "XLOC_000020"; exon_number "5"; oId "CUFF.16.1"; nearest_ref "Bra000037"; class_code "j"; tss_id "TSS27";
Br_scaffold_000001	Cufflinks	exon	178437	178591	.	+	.	gene_id "TCONS_00000037"; transcript_id "XLOC_000020"; exon_number "6"; oId "CUFF.16.1"; nearest_ref "Bra000037"; class_code "j"; tss_id "TSS27";
Br_scaffold_000001	Cufflinks	exon	178674	178725	.	+	.	gene_id "TCONS_00000037"; transcript_id "XLOC_000020"; exon_number "7"; oId "CUFF.16.1"; nearest_ref "Bra000037"; class_code "j"; tss_id "TSS27";
Br_scaffold_000001	Cufflinks	exon	178803	178871	.	+	.	gene_id "TCONS_00000037"; transcript_id "XLOC_000020"; exon_number "8"; oId "CUFF.16.1"; nearest_ref "Bra000037"; class_code "j"; tss_id "TSS27";
Br_scaffold_000001	Cufflinks	exon	178958	179035	.	+	.	gene_id "TCONS_00000037"; transcript_id "XLOC_000020"; exon_number "9"; oId "CUFF.16.1"; nearest_ref "Bra000037"; class_code "j"; tss_id "TSS27";
Br_scaffold_000001	Cufflinks	exon	179098	180281	.	+	.	gene_id "TCONS_00000037"; transcript_id "XLOC_000020"; exon_number "10"; oId "CUFF.16.1"; nearest_ref "Bra000037"; class_code "j"; tss_id "TSS27";
Br_scaffold_000001	Cufflinks	exon	180356	180638	.	+	.	gene_id "TCONS_00000037"; transcript_id "XLOC_000020"; exon_number "11"; oId "CUFF.16.1"; nearest_ref "Bra000037"; class_code "j"; tss_id "TSS27";
Br_scaffold_000001	Cufflinks	exon	177312	177638	.	+	.	gene_id "TCONS_00000039"; transcript_id "XLOC_000020"; exon_number "1"; oId "Bra000037"; contained_in "TCONS_00000038"; nearest_ref "Bra000037"; class_code "="; tss_id "TSS28"; p_id "P19";
Br_scaffold_000001	Cufflinks	exon	177723	177905	.	+	.	gene_id "TCONS_00000039"; transcript_id "XLOC_000020"; exon_number "2"; oId "Bra000037"; contained_in "TCONS_00000038"; nearest_ref "Bra000037"; class_code "="; tss_id "TSS28"; p_id "P19";
Br_scaffold_000001	Cufflinks	exon	177985	178145	.	+	.	gene_id "TCONS_00000039"; transcript_id "XLOC_000020"; exon_number "3"; oId "Bra000037"; contained_in "TCONS_00000038"; nearest_ref "Bra000037"; class_code "="; tss_id "TSS28"; p_id "P19";
Br_scaffold_000001	Cufflinks	exon	178238	178352	.	+	.	gene_id "TCONS_00000039"; transcript_id "XLOC_000020"; exon_number "4"; oId "Bra000037"; contained_in "TCONS_00000038"; nearest_ref "Bra000037"; class_code "="; tss_id "TSS28"; p_id "P19";
Br_scaffold_000001	Cufflinks	exon	178437	178591	.	+	.	gene_id "TCONS_00000039"; transcript_id "XLOC_000020"; exon_number "5"; oId "Bra000037"; contained_in "TCONS_00000038"; nearest_ref "Bra000037"; class_code "="; tss_id "TSS28"; p_id "P19";
Br_scaffold_000001	Cufflinks	exon	178674	178725	.	+	.	gene_id "TCONS_00000039"; transcript_id "XLOC_000020"; exon_number "6"; oId "Bra000037"; contained_in "TCONS_00000038"; nearest_ref "Bra000037"; class_code "="; tss_id "TSS28"; p_id "P19";
Br_scaffold_000001	Cufflinks	exon	178803	178871	.	+	.	gene_id "TCONS_00000039"; transcript_id "XLOC_000020"; exon_number "7"; oId "Bra000037"; contained_in "TCONS_00000038"; nearest_ref "Bra000037"; class_code "="; tss_id "TSS28"; p_id "P19";
Br_scaffold_000001	Cufflinks	exon	178958	179035	.	+	.	gene_id "TCONS_00000039"; transcript_id "XLOC_000020"; exon_number "8"; oId "Bra000037"; contained_in "TCONS_00000038"; nearest_ref "Bra000037"; class_code "="; tss_id "TSS28"; p_id "P19";
Br_scaffold_000001	Cufflinks	exon	179098	180258	.	+	.	gene_id "TCONS_00000039"; transcript_id "XLOC_000020"; exon_number "9"; oId "Bra000037"; contained_in "TCONS_00000038"; nearest_ref "Bra000037"; class_code "="; tss_id "TSS28"; p_id "P19";
Br_scaffold_000001	Cufflinks	exon	191116	191555	.	+	.	gene_id "TCONS_00000040"; transcript_id "XLOC_000021"; exon_number "1"; oId "Bra000038"; nearest_ref "Bra000038"; class_code "="; tss_id "TSS29"; p_id "P20";
Br_scaffold_000001	Cufflinks	exon	192579	193032	.	+	.	gene_id "TCONS_00000040"; transcript_id "XLOC_000021"; exon_number "2"; oId "Bra000038"; nearest_ref "Bra000038"; class_code "="; tss_id "TSS29"; p_id "P20";
Br_scaffold_000001	Cufflinks	exon	197444	197511	.	+	.	gene_id "TCONS_00000041"; transcript_id "XLOC_000022"; exon_number "1"; oId "Bra000039"; nearest_ref "Bra000039"; class_code "="; tss_id "TSS30"; p_id "P21";
Br_scaffold_000001	Cufflinks	exon	197717	197751	.	+	.	gene_id "TCONS_00000041"; transcript_id "XLOC_000022"; exon_number "2"; oId "Bra000039"; nearest_ref "Bra000039"; class_code "="; tss_id "TSS30"; p_id "P21";
Br_scaffold_000001	Cufflinks	exon	198417	198622	.	+	.	gene_id "TCONS_00000041"; transcript_id "XLOC_000022"; exon_number "3"; oId "Bra000039"; nearest_ref "Bra000039"; class_code "="; tss_id "TSS30"; p_id "P21";
Br_scaffold_000001	Cufflinks	exon	198784	198969	.	+	.	gene_id "TCONS_00000041"; transcript_id "XLOC_000022"; exon_number "4"; oId "Bra000039"; nearest_ref "Bra000039"; class_code "="; tss_id "TSS30"; p_id "P21";
Br_scaffold_000001	Cufflinks	exon	199140	199252	.	+	.	gene_id "TCONS_00000041"; transcript_id "XLOC_000022"; exon_number "5"; oId "Bra000039"; nearest_ref "Bra000039"; class_code "="; tss_id "TSS30"; p_id "P21";
Br_scaffold_000001	Cufflinks	exon	199346	199529	.	+	.	gene_id "TCONS_00000041"; transcript_id "XLOC_000022"; exon_number "6"; oId "Bra000039"; nearest_ref "Bra000039"; class_code "="; tss_id "TSS30"; p_id "P21";
Br_scaffold_000001	Cufflinks	exon	199931	200028	.	+	.	gene_id "TCONS_00000041"; transcript_id "XLOC_000022"; exon_number "7"; oId "Bra000039"; nearest_ref "Bra000039"; class_code "="; tss_id "TSS30"; p_id "P21";
Br_scaffold_000001	Cufflinks	exon	200636	200843	.	+	.	gene_id "TCONS_00000041"; transcript_id "XLOC_000022"; exon_number "8"; oId "Bra000039"; nearest_ref "Bra000039"; class_code "="; tss_id "TSS30"; p_id "P21";
Br_scaffold_000001	Cufflinks	exon	200952	201209	.	+	.	gene_id "TCONS_00000041"; transcript_id "XLOC_000022"; exon_number "9"; oId "Bra000039"; nearest_ref "Bra000039"; class_code "="; tss_id "TSS30"; p_id "P21";
Br_scaffold_000001	Cufflinks	exon	201764	202006	.	+	.	gene_id "TCONS_00000041"; transcript_id "XLOC_000022"; exon_number "10"; oId "Bra000039"; nearest_ref "Bra000039"; class_code "="; tss_id "TSS30"; p_id "P21";
Br_scaffold_000001	Cufflinks	exon	197928	198218	.	+	.	gene_id "TCONS_00000042"; transcript_id "XLOC_000022"; exon_number "1"; oId "CUFF.17.2"; nearest_ref "Bra000039"; class_code "j"; tss_id "TSS31";
Br_scaffold_000001	Cufflinks	exon	198417	198622	.	+	.	gene_id "TCONS_00000042"; transcript_id "XLOC_000022"; exon_number "2"; oId "CUFF.17.2"; nearest_ref "Bra000039"; class_code "j"; tss_id "TSS31";
Br_scaffold_000001	Cufflinks	exon	198784	198969	.	+	.	gene_id "TCONS_00000042"; transcript_id "XLOC_000022"; exon_number "3"; oId "CUFF.17.2"; nearest_ref "Bra000039"; class_code "j"; tss_id "TSS31";
Br_scaffold_000001	Cufflinks	exon	199140	199252	.	+	.	gene_id "TCONS_00000042"; transcript_id "XLOC_000022"; exon_number "4"; oId "CUFF.17.2"; nearest_ref "Bra000039"; class_code "j"; tss_id "TSS31";
Br_scaffold_000001	Cufflinks	exon	199346	199529	.	+	.	gene_id "TCONS_00000042"; transcript_id "XLOC_000022"; exon_number "5"; oId "CUFF.17.2"; nearest_ref "Bra000039"; class_code "j"; tss_id "TSS31";
Br_scaffold_000001	Cufflinks	exon	199931	200028	.	+	.	gene_id "TCONS_00000042"; transcript_id "XLOC_000022"; exon_number "6"; oId "CUFF.17.2"; nearest_ref "Bra000039"; class_code "j"; tss_id "TSS31";
Br_scaffold_000001	Cufflinks	exon	200636	200843	.	+	.	gene_id "TCONS_00000042"; transcript_id "XLOC_000022"; exon_number "7"; oId "CUFF.17.2"; nearest_ref "Bra000039"; class_code "j"; tss_id "TSS31";
Br_scaffold_000001	Cufflinks	exon	200952	201209	.	+	.	gene_id "TCONS_00000042"; transcript_id "XLOC_000022"; exon_number "8"; oId "CUFF.17.2"; nearest_ref "Bra000039"; class_code "j"; tss_id "TSS31";
Br_scaffold_000001	Cufflinks	exon	201764	202301	.	+	.	gene_id "TCONS_00000042"; transcript_id "XLOC_000022"; exon_number "9"; oId "CUFF.17.2"; nearest_ref "Bra000039"; class_code "j"; tss_id "TSS31";
Br_scaffold_000001	Cufflinks	exon	198002	198218	.	+	.	gene_id "TCONS_00000043"; transcript_id "XLOC_000022"; exon_number "1"; oId "CUFF.17.3"; nearest_ref "Bra000039"; class_code "j"; tss_id "TSS31";
Br_scaffold_000001	Cufflinks	exon	198356	198622	.	+	.	gene_id "TCONS_00000043"; transcript_id "XLOC_000022"; exon_number "2"; oId "CUFF.17.3"; nearest_ref "Bra000039"; class_code "j"; tss_id "TSS31";
Br_scaffold_000001	Cufflinks	exon	198784	198969	.	+	.	gene_id "TCONS_00000043"; transcript_id "XLOC_000022"; exon_number "3"; oId "CUFF.17.3"; nearest_ref "Bra000039"; class_code "j"; tss_id "TSS31";
Br_scaffold_000001	Cufflinks	exon	199140	199252	.	+	.	gene_id "TCONS_00000043"; transcript_id "XLOC_000022"; exon_number "4"; oId "CUFF.17.3"; nearest_ref "Bra000039"; class_code "j"; tss_id "TSS31";
Br_scaffold_000001	Cufflinks	exon	199346	199529	.	+	.	gene_id "TCONS_00000043"; transcript_id "XLOC_000022"; exon_number "5"; oId "CUFF.17.3"; nearest_ref "Bra000039"; class_code "j"; tss_id "TSS31";
Br_scaffold_000001	Cufflinks	exon	199931	200028	.	+	.	gene_id "TCONS_00000043"; transcript_id "XLOC_000022"; exon_number "6"; oId "CUFF.17.3"; nearest_ref "Bra000039"; class_code "j"; tss_id "TSS31";
Br_scaffold_000001	Cufflinks	exon	200636	200843	.	+	.	gene_id "TCONS_00000043"; transcript_id "XLOC_000022"; exon_number "7"; oId "CUFF.17.3"; nearest_ref "Bra000039"; class_code "j"; tss_id "TSS31";
Br_scaffold_000001	Cufflinks	exon	200952	201209	.	+	.	gene_id "TCONS_00000043"; transcript_id "XLOC_000022"; exon_number "8"; oId "CUFF.17.3"; nearest_ref "Bra000039"; class_code "j"; tss_id "TSS31";
Br_scaffold_000001	Cufflinks	exon	201764	202301	.	+	.	gene_id "TCONS_00000043"; transcript_id "XLOC_000022"; exon_number "9"; oId "CUFF.17.3"; nearest_ref "Bra000039"; class_code "j"; tss_id "TSS31";
Br_scaffold_000001	Cufflinks	exon	198261	198283	.	+	.	gene_id "TCONS_00000044"; transcript_id "XLOC_000022"; exon_number "1"; oId "CUFF.17.4"; nearest_ref "Bra000039"; class_code "j"; tss_id "TSS32";
Br_scaffold_000001	Cufflinks	exon	198417	198622	.	+	.	gene_id "TCONS_00000044"; transcript_id "XLOC_000022"; exon_number "2"; oId "CUFF.17.4"; nearest_ref "Bra000039"; class_code "j"; tss_id "TSS32";
Br_scaffold_000001	Cufflinks	exon	198784	198969	.	+	.	gene_id "TCONS_00000044"; transcript_id "XLOC_000022"; exon_number "3"; oId "CUFF.17.4"; nearest_ref "Bra000039"; class_code "j"; tss_id "TSS32";
Br_scaffold_000001	Cufflinks	exon	199140	199252	.	+	.	gene_id "TCONS_00000044"; transcript_id "XLOC_000022"; exon_number "4"; oId "CUFF.17.4"; nearest_ref "Bra000039"; class_code "j"; tss_id "TSS32";
Br_scaffold_000001	Cufflinks	exon	199346	199529	.	+	.	gene_id "TCONS_00000044"; transcript_id "XLOC_000022"; exon_number "5"; oId "CUFF.17.4"; nearest_ref "Bra000039"; class_code "j"; tss_id "TSS32";
Br_scaffold_000001	Cufflinks	exon	199931	200028	.	+	.	gene_id "TCONS_00000044"; transcript_id "XLOC_000022"; exon_number "6"; oId "CUFF.17.4"; nearest_ref "Bra000039"; class_code "j"; tss_id "TSS32";
Br_scaffold_000001	Cufflinks	exon	200636	200843	.	+	.	gene_id "TCONS_00000044"; transcript_id "XLOC_000022"; exon_number "7"; oId "CUFF.17.4"; nearest_ref "Bra000039"; class_code "j"; tss_id "TSS32";
Br_scaffold_000001	Cufflinks	exon	200952	201209	.	+	.	gene_id "TCONS_00000044"; transcript_id "XLOC_000022"; exon_number "8"; oId "CUFF.17.4"; nearest_ref "Bra000039"; class_code "j"; tss_id "TSS32";
Br_scaffold_000001	Cufflinks	exon	201764	202301	.	+	.	gene_id "TCONS_00000044"; transcript_id "XLOC_000022"; exon_number "9"; oId "CUFF.17.4"; nearest_ref "Bra000039"; class_code "j"; tss_id "TSS32";
Br_scaffold_000001	Cufflinks	exon	204940	204993	.	+	.	gene_id "TCONS_00000045"; transcript_id "XLOC_000023"; exon_number "1"; oId "Bra000040"; nearest_ref "Bra000040"; class_code "="; tss_id "TSS33"; p_id "P22";
Br_scaffold_000001	Cufflinks	exon	205076	205222	.	+	.	gene_id "TCONS_00000045"; transcript_id "XLOC_000023"; exon_number "2"; oId "Bra000040"; nearest_ref "Bra000040"; class_code "="; tss_id "TSS33"; p_id "P22";
Br_scaffold_000001	Cufflinks	exon	208396	208506	.	+	.	gene_id "TCONS_00000046"; transcript_id "XLOC_000024"; exon_number "1"; oId "Bra000041"; nearest_ref "Bra000041"; class_code "="; tss_id "TSS34"; p_id "P23";
Br_scaffold_000001	Cufflinks	exon	208689	208766	.	+	.	gene_id "TCONS_00000046"; transcript_id "XLOC_000024"; exon_number "2"; oId "Bra000041"; nearest_ref "Bra000041"; class_code "="; tss_id "TSS34"; p_id "P23";
Br_scaffold_000001	Cufflinks	exon	209479	209619	.	+	.	gene_id "TCONS_00000046"; transcript_id "XLOC_000024"; exon_number "3"; oId "Bra000041"; nearest_ref "Bra000041"; class_code "="; tss_id "TSS34"; p_id "P23";
Br_scaffold_000001	Cufflinks	exon	209696	209772	.	+	.	gene_id "TCONS_00000046"; transcript_id "XLOC_000024"; exon_number "4"; oId "Bra000041"; nearest_ref "Bra000041"; class_code "="; tss_id "TSS34"; p_id "P23";
Br_scaffold_000001	Cufflinks	exon	209855	209998	.	+	.	gene_id "TCONS_00000046"; transcript_id "XLOC_000024"; exon_number "5"; oId "Bra000041"; nearest_ref "Bra000041"; class_code "="; tss_id "TSS34"; p_id "P23";
Br_scaffold_000001	Cufflinks	exon	210103	210304	.	+	.	gene_id "TCONS_00000046"; transcript_id "XLOC_000024"; exon_number "6"; oId "Bra000041"; nearest_ref "Bra000041"; class_code "="; tss_id "TSS34"; p_id "P23";
Br_scaffold_000001	Cufflinks	exon	208396	208506	.	+	.	gene_id "TCONS_00000048"; transcript_id "XLOC_000024"; exon_number "1"; oId "CUFF.18.3"; nearest_ref "Bra000042"; class_code "j"; tss_id "TSS34";
Br_scaffold_000001	Cufflinks	exon	208689	208766	.	+	.	gene_id "TCONS_00000048"; transcript_id "XLOC_000024"; exon_number "2"; oId "CUFF.18.3"; nearest_ref "Bra000042"; class_code "j"; tss_id "TSS34";
Br_scaffold_000001	Cufflinks	exon	209479	209619	.	+	.	gene_id "TCONS_00000048"; transcript_id "XLOC_000024"; exon_number "3"; oId "CUFF.18.3"; nearest_ref "Bra000042"; class_code "j"; tss_id "TSS34";
Br_scaffold_000001	Cufflinks	exon	213945	214021	.	+	.	gene_id "TCONS_00000048"; transcript_id "XLOC_000024"; exon_number "4"; oId "CUFF.18.3"; nearest_ref "Bra000042"; class_code "j"; tss_id "TSS34";
Br_scaffold_000001	Cufflinks	exon	214098	214241	.	+	.	gene_id "TCONS_00000048"; transcript_id "XLOC_000024"; exon_number "5"; oId "CUFF.18.3"; nearest_ref "Bra000042"; class_code "j"; tss_id "TSS34";
Br_scaffold_000001	Cufflinks	exon	214324	214867	.	+	.	gene_id "TCONS_00000048"; transcript_id "XLOC_000024"; exon_number "6"; oId "CUFF.18.3"; nearest_ref "Bra000042"; class_code "j"; tss_id "TSS34";
Br_scaffold_000001	Cufflinks	exon	208396	208506	.	+	.	gene_id "TCONS_00000047"; transcript_id "XLOC_000024"; exon_number "1"; oId "CUFF.18.2"; nearest_ref "Bra000042"; class_code "j"; tss_id "TSS34";
Br_scaffold_000001	Cufflinks	exon	208689	208694	.	+	.	gene_id "TCONS_00000047"; transcript_id "XLOC_000024"; exon_number "2"; oId "CUFF.18.2"; nearest_ref "Bra000042"; class_code "j"; tss_id "TSS34";
Br_scaffold_000001	Cufflinks	exon	213594	213665	.	+	.	gene_id "TCONS_00000047"; transcript_id "XLOC_000024"; exon_number "3"; oId "CUFF.18.2"; nearest_ref "Bra000042"; class_code "j"; tss_id "TSS34";
Br_scaffold_000001	Cufflinks	exon	213729	213869	.	+	.	gene_id "TCONS_00000047"; transcript_id "XLOC_000024"; exon_number "4"; oId "CUFF.18.2"; nearest_ref "Bra000042"; class_code "j"; tss_id "TSS34";
Br_scaffold_000001	Cufflinks	exon	213945	214021	.	+	.	gene_id "TCONS_00000047"; transcript_id "XLOC_000024"; exon_number "5"; oId "CUFF.18.2"; nearest_ref "Bra000042"; class_code "j"; tss_id "TSS34";
Br_scaffold_000001	Cufflinks	exon	214098	214241	.	+	.	gene_id "TCONS_00000047"; transcript_id "XLOC_000024"; exon_number "6"; oId "CUFF.18.2"; nearest_ref "Bra000042"; class_code "j"; tss_id "TSS34";
Br_scaffold_000001	Cufflinks	exon	214324	214867	.	+	.	gene_id "TCONS_00000047"; transcript_id "XLOC_000024"; exon_number "7"; oId "CUFF.18.2"; nearest_ref "Bra000042"; class_code "j"; tss_id "TSS34";
Br_scaffold_000001	Cufflinks	exon	213342	213452	.	+	.	gene_id "TCONS_00000049"; transcript_id "XLOC_000024"; exon_number "1"; oId "Bra000042"; nearest_ref "Bra000042"; class_code "="; tss_id "TSS35"; p_id "P24";
Br_scaffold_000001	Cufflinks	exon	213588	213665	.	+	.	gene_id "TCONS_00000049"; transcript_id "XLOC_000024"; exon_number "2"; oId "Bra000042"; nearest_ref "Bra000042"; class_code "="; tss_id "TSS35"; p_id "P24";
Br_scaffold_000001	Cufflinks	exon	213729	213869	.	+	.	gene_id "TCONS_00000049"; transcript_id "XLOC_000024"; exon_number "3"; oId "Bra000042"; nearest_ref "Bra000042"; class_code "="; tss_id "TSS35"; p_id "P24";
Br_scaffold_000001	Cufflinks	exon	213945	214021	.	+	.	gene_id "TCONS_00000049"; transcript_id "XLOC_000024"; exon_number "4"; oId "Bra000042"; nearest_ref "Bra000042"; class_code "="; tss_id "TSS35"; p_id "P24";
Br_scaffold_000001	Cufflinks	exon	214098	214241	.	+	.	gene_id "TCONS_00000049"; transcript_id "XLOC_000024"; exon_number "5"; oId "Bra000042"; nearest_ref "Bra000042"; class_code "="; tss_id "TSS35"; p_id "P24";
Br_scaffold_000001	Cufflinks	exon	214324	214540	.	+	.	gene_id "TCONS_00000049"; transcript_id "XLOC_000024"; exon_number "6"; oId "Bra000042"; nearest_ref "Bra000042"; class_code "="; tss_id "TSS35"; p_id "P24";
Br_scaffold_000001	Cufflinks	exon	216749	216848	.	+	.	gene_id "TCONS_00000050"; transcript_id "XLOC_000025"; exon_number "1"; oId "CUFF.19.1"; nearest_ref "Bra000043"; class_code "j"; tss_id "TSS36";
Br_scaffold_000001	Cufflinks	exon	216939	217156	.	+	.	gene_id "TCONS_00000050"; transcript_id "XLOC_000025"; exon_number "2"; oId "CUFF.19.1"; nearest_ref "Bra000043"; class_code "j"; tss_id "TSS36";
Br_scaffold_000001	Cufflinks	exon	217244	217350	.	+	.	gene_id "TCONS_00000050"; transcript_id "XLOC_000025"; exon_number "3"; oId "CUFF.19.1"; nearest_ref "Bra000043"; class_code "j"; tss_id "TSS36";
Br_scaffold_000001	Cufflinks	exon	217430	217555	.	+	.	gene_id "TCONS_00000050"; transcript_id "XLOC_000025"; exon_number "4"; oId "CUFF.19.1"; nearest_ref "Bra000043"; class_code "j"; tss_id "TSS36";
Br_scaffold_000001	Cufflinks	exon	217626	217719	.	+	.	gene_id "TCONS_00000050"; transcript_id "XLOC_000025"; exon_number "5"; oId "CUFF.19.1"; nearest_ref "Bra000043"; class_code "j"; tss_id "TSS36";
Br_scaffold_000001	Cufflinks	exon	218023	218094	.	+	.	gene_id "TCONS_00000050"; transcript_id "XLOC_000025"; exon_number "6"; oId "CUFF.19.1"; nearest_ref "Bra000043"; class_code "j"; tss_id "TSS36";
Br_scaffold_000001	Cufflinks	exon	218164	218246	.	+	.	gene_id "TCONS_00000050"; transcript_id "XLOC_000025"; exon_number "7"; oId "CUFF.19.1"; nearest_ref "Bra000043"; class_code "j"; tss_id "TSS36";
Br_scaffold_000001	Cufflinks	exon	218343	218489	.	+	.	gene_id "TCONS_00000050"; transcript_id "XLOC_000025"; exon_number "8"; oId "CUFF.19.1"; nearest_ref "Bra000043"; class_code "j"; tss_id "TSS36";
Br_scaffold_000001	Cufflinks	exon	218566	218641	.	+	.	gene_id "TCONS_00000050"; transcript_id "XLOC_000025"; exon_number "9"; oId "CUFF.19.1"; nearest_ref "Bra000043"; class_code "j"; tss_id "TSS36";
Br_scaffold_000001	Cufflinks	exon	218713	219028	.	+	.	gene_id "TCONS_00000050"; transcript_id "XLOC_000025"; exon_number "10"; oId "CUFF.19.1"; nearest_ref "Bra000043"; class_code "j"; tss_id "TSS36";
Br_scaffold_000001	Cufflinks	exon	219162	219474	.	+	.	gene_id "TCONS_00000050"; transcript_id "XLOC_000025"; exon_number "11"; oId "CUFF.19.1"; nearest_ref "Bra000043"; class_code "j"; tss_id "TSS36";
Br_scaffold_000001	Cufflinks	exon	216757	216848	.	+	.	gene_id "TCONS_00000051"; transcript_id "XLOC_000025"; exon_number "1"; oId "CUFF.19.2"; nearest_ref "Bra000043"; class_code "j"; tss_id "TSS36";
Br_scaffold_000001	Cufflinks	exon	217061	217156	.	+	.	gene_id "TCONS_00000051"; transcript_id "XLOC_000025"; exon_number "2"; oId "CUFF.19.2"; nearest_ref "Bra000043"; class_code "j"; tss_id "TSS36";
Br_scaffold_000001	Cufflinks	exon	217244	217350	.	+	.	gene_id "TCONS_00000051"; transcript_id "XLOC_000025"; exon_number "3"; oId "CUFF.19.2"; nearest_ref "Bra000043"; class_code "j"; tss_id "TSS36";
Br_scaffold_000001	Cufflinks	exon	217430	217555	.	+	.	gene_id "TCONS_00000051"; transcript_id "XLOC_000025"; exon_number "4"; oId "CUFF.19.2"; nearest_ref "Bra000043"; class_code "j"; tss_id "TSS36";
Br_scaffold_000001	Cufflinks	exon	217626	217719	.	+	.	gene_id "TCONS_00000051"; transcript_id "XLOC_000025"; exon_number "5"; oId "CUFF.19.2"; nearest_ref "Bra000043"; class_code "j"; tss_id "TSS36";
Br_scaffold_000001	Cufflinks	exon	218023	218094	.	+	.	gene_id "TCONS_00000051"; transcript_id "XLOC_000025"; exon_number "6"; oId "CUFF.19.2"; nearest_ref "Bra000043"; class_code "j"; tss_id "TSS36";
Br_scaffold_000001	Cufflinks	exon	218164	218246	.	+	.	gene_id "TCONS_00000051"; transcript_id "XLOC_000025"; exon_number "7"; oId "CUFF.19.2"; nearest_ref "Bra000043"; class_code "j"; tss_id "TSS36";
Br_scaffold_000001	Cufflinks	exon	218343	218489	.	+	.	gene_id "TCONS_00000051"; transcript_id "XLOC_000025"; exon_number "8"; oId "CUFF.19.2"; nearest_ref "Bra000043"; class_code "j"; tss_id "TSS36";
Br_scaffold_000001	Cufflinks	exon	218566	218641	.	+	.	gene_id "TCONS_00000051"; transcript_id "XLOC_000025"; exon_number "9"; oId "CUFF.19.2"; nearest_ref "Bra000043"; class_code "j"; tss_id "TSS36";
Br_scaffold_000001	Cufflinks	exon	218713	219028	.	+	.	gene_id "TCONS_00000051"; transcript_id "XLOC_000025"; exon_number "10"; oId "CUFF.19.2"; nearest_ref "Bra000043"; class_code "j"; tss_id "TSS36";
Br_scaffold_000001	Cufflinks	exon	219162	219474	.	+	.	gene_id "TCONS_00000051"; transcript_id "XLOC_000025"; exon_number "11"; oId "CUFF.19.2"; nearest_ref "Bra000043"; class_code "j"; tss_id "TSS36";
Br_scaffold_000001	Cufflinks	exon	216949	217156	.	+	.	gene_id "TCONS_00000052"; transcript_id "XLOC_000025"; exon_number "1"; oId "Bra000043"; nearest_ref "Bra000043"; class_code "="; tss_id "TSS37"; p_id "P25";
Br_scaffold_000001	Cufflinks	exon	217244	217350	.	+	.	gene_id "TCONS_00000052"; transcript_id "XLOC_000025"; exon_number "2"; oId "Bra000043"; nearest_ref "Bra000043"; class_code "="; tss_id "TSS37"; p_id "P25";
Br_scaffold_000001	Cufflinks	exon	217430	217555	.	+	.	gene_id "TCONS_00000052"; transcript_id "XLOC_000025"; exon_number "3"; oId "Bra000043"; nearest_ref "Bra000043"; class_code "="; tss_id "TSS37"; p_id "P25";
Br_scaffold_000001	Cufflinks	exon	217626	217719	.	+	.	gene_id "TCONS_00000052"; transcript_id "XLOC_000025"; exon_number "4"; oId "Bra000043"; nearest_ref "Bra000043"; class_code "="; tss_id "TSS37"; p_id "P25";
Br_scaffold_000001	Cufflinks	exon	218023	218246	.	+	.	gene_id "TCONS_00000052"; transcript_id "XLOC_000025"; exon_number "5"; oId "Bra000043"; nearest_ref "Bra000043"; class_code "="; tss_id "TSS37"; p_id "P25";
Br_scaffold_000001	Cufflinks	exon	218343	218489	.	+	.	gene_id "TCONS_00000052"; transcript_id "XLOC_000025"; exon_number "6"; oId "Bra000043"; nearest_ref "Bra000043"; class_code "="; tss_id "TSS37"; p_id "P25";
Br_scaffold_000001	Cufflinks	exon	218566	218641	.	+	.	gene_id "TCONS_00000052"; transcript_id "XLOC_000025"; exon_number "7"; oId "Bra000043"; nearest_ref "Bra000043"; class_code "="; tss_id "TSS37"; p_id "P25";
Br_scaffold_000001	Cufflinks	exon	218713	219028	.	+	.	gene_id "TCONS_00000052"; transcript_id "XLOC_000025"; exon_number "8"; oId "Bra000043"; nearest_ref "Bra000043"; class_code "="; tss_id "TSS37"; p_id "P25";
Br_scaffold_000001	Cufflinks	exon	219162	219237	.	+	.	gene_id "TCONS_00000052"; transcript_id "XLOC_000025"; exon_number "9"; oId "Bra000043"; nearest_ref "Bra000043"; class_code "="; tss_id "TSS37"; p_id "P25";
Br_scaffold_000001	Cufflinks	exon	222188	222341	.	+	.	gene_id "TCONS_00000053"; transcript_id "XLOC_000026"; exon_number "1"; oId "Bra000044"; nearest_ref "Bra000044"; class_code "="; tss_id "TSS38"; p_id "P26";
Br_scaffold_000001	Cufflinks	exon	222525	222749	.	+	.	gene_id "TCONS_00000053"; transcript_id "XLOC_000026"; exon_number "2"; oId "Bra000044"; nearest_ref "Bra000044"; class_code "="; tss_id "TSS38"; p_id "P26";
Br_scaffold_000001	Cufflinks	exon	222911	223519	.	+	.	gene_id "TCONS_00000053"; transcript_id "XLOC_000026"; exon_number "3"; oId "Bra000044"; nearest_ref "Bra000044"; class_code "="; tss_id "TSS38"; p_id "P26";
Br_scaffold_000001	Cufflinks	exon	223747	224031	.	+	.	gene_id "TCONS_00000053"; transcript_id "XLOC_000026"; exon_number "4"; oId "Bra000044"; nearest_ref "Bra000044"; class_code "="; tss_id "TSS38"; p_id "P26";
Br_scaffold_000001	Cufflinks	exon	224160	224302	.	+	.	gene_id "TCONS_00000053"; transcript_id "XLOC_000026"; exon_number "5"; oId "Bra000044"; nearest_ref "Bra000044"; class_code "="; tss_id "TSS38"; p_id "P26";
Br_scaffold_000001	Cufflinks	exon	224389	224875	.	+	.	gene_id "TCONS_00000053"; transcript_id "XLOC_000026"; exon_number "6"; oId "Bra000044"; nearest_ref "Bra000044"; class_code "="; tss_id "TSS38"; p_id "P26";
Br_scaffold_000001	Cufflinks	exon	224945	225766	.	+	.	gene_id "TCONS_00000053"; transcript_id "XLOC_000026"; exon_number "7"; oId "Bra000044"; nearest_ref "Bra000044"; class_code "="; tss_id "TSS38"; p_id "P26";
Br_scaffold_000001	Cufflinks	exon	225868	225894	.	+	.	gene_id "TCONS_00000053"; transcript_id "XLOC_000026"; exon_number "8"; oId "Bra000044"; nearest_ref "Bra000044"; class_code "="; tss_id "TSS38"; p_id "P26";
Br_scaffold_000001	Cufflinks	exon	226945	226971	.	+	.	gene_id "TCONS_00000053"; transcript_id "XLOC_000026"; exon_number "9"; oId "Bra000044"; nearest_ref "Bra000044"; class_code "="; tss_id "TSS38"; p_id "P26";
Br_scaffold_000001	Cufflinks	exon	227059	228155	.	+	.	gene_id "TCONS_00000053"; transcript_id "XLOC_000026"; exon_number "10"; oId "Bra000044"; nearest_ref "Bra000044"; class_code "="; tss_id "TSS38"; p_id "P26";
Br_scaffold_000001	Cufflinks	exon	246991	247305	.	+	.	gene_id "TCONS_00000054"; transcript_id "XLOC_000027"; exon_number "1"; oId "Bra000046"; nearest_ref "Bra000046"; class_code "="; tss_id "TSS39"; p_id "P27";
Br_scaffold_000001	Cufflinks	exon	247557	248126	.	+	.	gene_id "TCONS_00000054"; transcript_id "XLOC_000027"; exon_number "2"; oId "Bra000046"; nearest_ref "Bra000046"; class_code "="; tss_id "TSS39"; p_id "P27";
Br_scaffold_000001	Cufflinks	exon	254794	256775	.	+	.	gene_id "TCONS_00000055"; transcript_id "XLOC_000028"; exon_number "1"; oId "Bra000048"; nearest_ref "Bra000048"; class_code "="; tss_id "TSS40"; p_id "P28";
Br_scaffold_000001	Cufflinks	exon	257099	257390	.	+	.	gene_id "TCONS_00000055"; transcript_id "XLOC_000028"; exon_number "2"; oId "Bra000048"; nearest_ref "Bra000048"; class_code "="; tss_id "TSS40"; p_id "P28";
Br_scaffold_000001	Cufflinks	exon	257470	257779	.	+	.	gene_id "TCONS_00000055"; transcript_id "XLOC_000028"; exon_number "3"; oId "Bra000048"; nearest_ref "Bra000048"; class_code "="; tss_id "TSS40"; p_id "P28";
Br_scaffold_000001	Cufflinks	exon	257862	258082	.	+	.	gene_id "TCONS_00000055"; transcript_id "XLOC_000028"; exon_number "4"; oId "Bra000048"; nearest_ref "Bra000048"; class_code "="; tss_id "TSS40"; p_id "P28";
Br_scaffold_000001	Cufflinks	exon	285960	287555	.	+	.	gene_id "TCONS_00000056"; transcript_id "XLOC_000029"; exon_number "1"; oId "CUFF.21.1"; nearest_ref "Bra000052"; class_code "o"; tss_id "TSS41";
Br_scaffold_000001	Cufflinks	exon	286318	286941	.	+	.	gene_id "TCONS_00000057"; transcript_id "XLOC_000029"; exon_number "1"; oId "Bra000052"; contained_in "TCONS_00000056"; nearest_ref "Bra000052"; class_code "="; tss_id "TSS42"; p_id "P29";
Br_scaffold_000001	Cufflinks	exon	293682	294016	.	+	.	gene_id "TCONS_00000058"; transcript_id "XLOC_000030"; exon_number "1"; oId "Bra000053"; nearest_ref "Bra000053"; class_code "="; tss_id "TSS43"; p_id "P30";
Br_scaffold_000001	Cufflinks	exon	294745	294922	.	+	.	gene_id "TCONS_00000058"; transcript_id "XLOC_000030"; exon_number "2"; oId "Bra000053"; nearest_ref "Bra000053"; class_code "="; tss_id "TSS43"; p_id "P30";
Br_scaffold_000001	Cufflinks	exon	295131	295327	.	+	.	gene_id "TCONS_00000058"; transcript_id "XLOC_000030"; exon_number "3"; oId "Bra000053"; nearest_ref "Bra000053"; class_code "="; tss_id "TSS43"; p_id "P30";
Br_scaffold_000001	Cufflinks	exon	295419	295577	.	+	.	gene_id "TCONS_00000058"; transcript_id "XLOC_000030"; exon_number "4"; oId "Bra000053"; nearest_ref "Bra000053"; class_code "="; tss_id "TSS43"; p_id "P30";
Br_scaffold_000001	Cufflinks	exon	295740	296094	.	+	.	gene_id "TCONS_00000058"; transcript_id "XLOC_000030"; exon_number "5"; oId "Bra000053"; nearest_ref "Bra000053"; class_code "="; tss_id "TSS43"; p_id "P30";
Br_scaffold_000001	Cufflinks	exon	294511	294568	.	+	.	gene_id "TCONS_00000059"; transcript_id "XLOC_000030"; exon_number "1"; oId "CUFF.23.2"; nearest_ref "Bra000053"; class_code "j"; tss_id "TSS44";
Br_scaffold_000001	Cufflinks	exon	294745	294922	.	+	.	gene_id "TCONS_00000059"; transcript_id "XLOC_000030"; exon_number "2"; oId "CUFF.23.2"; nearest_ref "Bra000053"; class_code "j"; tss_id "TSS44";
Br_scaffold_000001	Cufflinks	exon	295131	295327	.	+	.	gene_id "TCONS_00000059"; transcript_id "XLOC_000030"; exon_number "3"; oId "CUFF.23.2"; nearest_ref "Bra000053"; class_code "j"; tss_id "TSS44";
Br_scaffold_000001	Cufflinks	exon	295419	295577	.	+	.	gene_id "TCONS_00000059"; transcript_id "XLOC_000030"; exon_number "4"; oId "CUFF.23.2"; nearest_ref "Bra000053"; class_code "j"; tss_id "TSS44";
Br_scaffold_000001	Cufflinks	exon	295740	296094	.	+	.	gene_id "TCONS_00000059"; transcript_id "XLOC_000030"; exon_number "5"; oId "CUFF.23.2"; nearest_ref "Bra000053"; class_code "j"; tss_id "TSS44";
Br_scaffold_000001	Cufflinks	exon	320788	321142	.	+	.	gene_id "TCONS_00000060"; transcript_id "XLOC_000031"; exon_number "1"; oId "CUFF.26.1"; nearest_ref "Bra000055"; class_code "j"; tss_id "TSS45";
Br_scaffold_000001	Cufflinks	exon	321212	321321	.	+	.	gene_id "TCONS_00000060"; transcript_id "XLOC_000031"; exon_number "2"; oId "CUFF.26.1"; nearest_ref "Bra000055"; class_code "j"; tss_id "TSS45";
Br_scaffold_000001	Cufflinks	exon	321394	321546	.	+	.	gene_id "TCONS_00000060"; transcript_id "XLOC_000031"; exon_number "3"; oId "CUFF.26.1"; nearest_ref "Bra000055"; class_code "j"; tss_id "TSS45";
Br_scaffold_000001	Cufflinks	exon	321629	321750	.	+	.	gene_id "TCONS_00000060"; transcript_id "XLOC_000031"; exon_number "4"; oId "CUFF.26.1"; nearest_ref "Bra000055"; class_code "j"; tss_id "TSS45";
Br_scaffold_000001	Cufflinks	exon	321833	321968	.	+	.	gene_id "TCONS_00000060"; transcript_id "XLOC_000031"; exon_number "5"; oId "CUFF.26.1"; nearest_ref "Bra000055"; class_code "j"; tss_id "TSS45";
Br_scaffold_000001	Cufflinks	exon	322077	322173	.	+	.	gene_id "TCONS_00000060"; transcript_id "XLOC_000031"; exon_number "6"; oId "CUFF.26.1"; nearest_ref "Bra000055"; class_code "j"; tss_id "TSS45";
Br_scaffold_000001	Cufflinks	exon	322277	322377	.	+	.	gene_id "TCONS_00000060"; transcript_id "XLOC_000031"; exon_number "7"; oId "CUFF.26.1"; nearest_ref "Bra000055"; class_code "j"; tss_id "TSS45";
Br_scaffold_000001	Cufflinks	exon	322445	322608	.	+	.	gene_id "TCONS_00000060"; transcript_id "XLOC_000031"; exon_number "8"; oId "CUFF.26.1"; nearest_ref "Bra000055"; class_code "j"; tss_id "TSS45";
Br_scaffold_000001	Cufflinks	exon	322679	322750	.	+	.	gene_id "TCONS_00000060"; transcript_id "XLOC_000031"; exon_number "9"; oId "CUFF.26.1"; nearest_ref "Bra000055"; class_code "j"; tss_id "TSS45";
Br_scaffold_000001	Cufflinks	exon	322837	322953	.	+	.	gene_id "TCONS_00000060"; transcript_id "XLOC_000031"; exon_number "10"; oId "CUFF.26.1"; nearest_ref "Bra000055"; class_code "j"; tss_id "TSS45";
Br_scaffold_000001	Cufflinks	exon	323048	323143	.	+	.	gene_id "TCONS_00000060"; transcript_id "XLOC_000031"; exon_number "11"; oId "CUFF.26.1"; nearest_ref "Bra000055"; class_code "j"; tss_id "TSS45";
Br_scaffold_000001	Cufflinks	exon	323243	323364	.	+	.	gene_id "TCONS_00000060"; transcript_id "XLOC_000031"; exon_number "12"; oId "CUFF.26.1"; nearest_ref "Bra000055"; class_code "j"; tss_id "TSS45";
Br_scaffold_000001	Cufflinks	exon	323451	323658	.	+	.	gene_id "TCONS_00000060"; transcript_id "XLOC_000031"; exon_number "13"; oId "CUFF.26.1"; nearest_ref "Bra000055"; class_code "j"; tss_id "TSS45";
Br_scaffold_000001	Cufflinks	exon	320866	321142	.	+	.	gene_id "TCONS_00000062"; transcript_id "XLOC_000031"; exon_number "1"; oId "CUFF.26.3"; nearest_ref "Bra000055"; class_code "j"; tss_id "TSS45";
Br_scaffold_000001	Cufflinks	exon	321212	321321	.	+	.	gene_id "TCONS_00000062"; transcript_id "XLOC_000031"; exon_number "2"; oId "CUFF.26.3"; nearest_ref "Bra000055"; class_code "j"; tss_id "TSS45";
Br_scaffold_000001	Cufflinks	exon	321394	321750	.	+	.	gene_id "TCONS_00000062"; transcript_id "XLOC_000031"; exon_number "3"; oId "CUFF.26.3"; nearest_ref "Bra000055"; class_code "j"; tss_id "TSS45";
Br_scaffold_000001	Cufflinks	exon	321833	321968	.	+	.	gene_id "TCONS_00000062"; transcript_id "XLOC_000031"; exon_number "4"; oId "CUFF.26.3"; nearest_ref "Bra000055"; class_code "j"; tss_id "TSS45";
Br_scaffold_000001	Cufflinks	exon	322077	322190	.	+	.	gene_id "TCONS_00000062"; transcript_id "XLOC_000031"; exon_number "5"; oId "CUFF.26.3"; nearest_ref "Bra000055"; class_code "j"; tss_id "TSS45";
Br_scaffold_000001	Cufflinks	exon	322277	322377	.	+	.	gene_id "TCONS_00000062"; transcript_id "XLOC_000031"; exon_number "6"; oId "CUFF.26.3"; nearest_ref "Bra000055"; class_code "j"; tss_id "TSS45";
Br_scaffold_000001	Cufflinks	exon	322445	322608	.	+	.	gene_id "TCONS_00000062"; transcript_id "XLOC_000031"; exon_number "7"; oId "CUFF.26.3"; nearest_ref "Bra000055"; class_code "j"; tss_id "TSS45";
Br_scaffold_000001	Cufflinks	exon	322679	322750	.	+	.	gene_id "TCONS_00000062"; transcript_id "XLOC_000031"; exon_number "8"; oId "CUFF.26.3"; nearest_ref "Bra000055"; class_code "j"; tss_id "TSS45";
Br_scaffold_000001	Cufflinks	exon	322837	322953	.	+	.	gene_id "TCONS_00000062"; transcript_id "XLOC_000031"; exon_number "9"; oId "CUFF.26.3"; nearest_ref "Bra000055"; class_code "j"; tss_id "TSS45";
Br_scaffold_000001	Cufflinks	exon	323048	323143	.	+	.	gene_id "TCONS_00000062"; transcript_id "XLOC_000031"; exon_number "10"; oId "CUFF.26.3"; nearest_ref "Bra000055"; class_code "j"; tss_id "TSS45";
Br_scaffold_000001	Cufflinks	exon	323243	323364	.	+	.	gene_id "TCONS_00000062"; transcript_id "XLOC_000031"; exon_number "11"; oId "CUFF.26.3"; nearest_ref "Bra000055"; class_code "j"; tss_id "TSS45";
Br_scaffold_000001	Cufflinks	exon	323451	323658	.	+	.	gene_id "TCONS_00000062"; transcript_id "XLOC_000031"; exon_number "12"; oId "CUFF.26.3"; nearest_ref "Bra000055"; class_code "j"; tss_id "TSS45";
Br_scaffold_000001	Cufflinks	exon	320866	321142	.	+	.	gene_id "TCONS_00000061"; transcript_id "XLOC_000031"; exon_number "1"; oId "CUFF.26.2"; nearest_ref "Bra000055"; class_code "j"; tss_id "TSS45";
Br_scaffold_000001	Cufflinks	exon	321212	321321	.	+	.	gene_id "TCONS_00000061"; transcript_id "XLOC_000031"; exon_number "2"; oId "CUFF.26.2"; nearest_ref "Bra000055"; class_code "j"; tss_id "TSS45";
Br_scaffold_000001	Cufflinks	exon	321394	321546	.	+	.	gene_id "TCONS_00000061"; transcript_id "XLOC_000031"; exon_number "3"; oId "CUFF.26.2"; nearest_ref "Bra000055"; class_code "j"; tss_id "TSS45";
Br_scaffold_000001	Cufflinks	exon	321629	321750	.	+	.	gene_id "TCONS_00000061"; transcript_id "XLOC_000031"; exon_number "4"; oId "CUFF.26.2"; nearest_ref "Bra000055"; class_code "j"; tss_id "TSS45";
Br_scaffold_000001	Cufflinks	exon	321833	321972	.	+	.	gene_id "TCONS_00000061"; transcript_id "XLOC_000031"; exon_number "5"; oId "CUFF.26.2"; nearest_ref "Bra000055"; class_code "j"; tss_id "TSS45";
Br_scaffold_000001	Cufflinks	exon	322077	322173	.	+	.	gene_id "TCONS_00000061"; transcript_id "XLOC_000031"; exon_number "6"; oId "CUFF.26.2"; nearest_ref "Bra000055"; class_code "j"; tss_id "TSS45";
Br_scaffold_000001	Cufflinks	exon	322277	322377	.	+	.	gene_id "TCONS_00000061"; transcript_id "XLOC_000031"; exon_number "7"; oId "CUFF.26.2"; nearest_ref "Bra000055"; class_code "j"; tss_id "TSS45";
Br_scaffold_000001	Cufflinks	exon	322445	322608	.	+	.	gene_id "TCONS_00000061"; transcript_id "XLOC_000031"; exon_number "8"; oId "CUFF.26.2"; nearest_ref "Bra000055"; class_code "j"; tss_id "TSS45";
Br_scaffold_000001	Cufflinks	exon	322679	322750	.	+	.	gene_id "TCONS_00000061"; transcript_id "XLOC_000031"; exon_number "9"; oId "CUFF.26.2"; nearest_ref "Bra000055"; class_code "j"; tss_id "TSS45";
Br_scaffold_000001	Cufflinks	exon	322837	322953	.	+	.	gene_id "TCONS_00000061"; transcript_id "XLOC_000031"; exon_number "10"; oId "CUFF.26.2"; nearest_ref "Bra000055"; class_code "j"; tss_id "TSS45";
Br_scaffold_000001	Cufflinks	exon	323048	323143	.	+	.	gene_id "TCONS_00000061"; transcript_id "XLOC_000031"; exon_number "11"; oId "CUFF.26.2"; nearest_ref "Bra000055"; class_code "j"; tss_id "TSS45";
Br_scaffold_000001	Cufflinks	exon	323243	323364	.	+	.	gene_id "TCONS_00000061"; transcript_id "XLOC_000031"; exon_number "12"; oId "CUFF.26.2"; nearest_ref "Bra000055"; class_code "j"; tss_id "TSS45";
Br_scaffold_000001	Cufflinks	exon	323451	323658	.	+	.	gene_id "TCONS_00000061"; transcript_id "XLOC_000031"; exon_number "13"; oId "CUFF.26.2"; nearest_ref "Bra000055"; class_code "j"; tss_id "TSS45";
Br_scaffold_000001	Cufflinks	exon	320925	321142	.	+	.	gene_id "TCONS_00000063"; transcript_id "XLOC_000031"; exon_number "1"; oId "Bra000055"; nearest_ref "Bra000055"; class_code "="; tss_id "TSS46"; p_id "P31";
Br_scaffold_000001	Cufflinks	exon	321212	321321	.	+	.	gene_id "TCONS_00000063"; transcript_id "XLOC_000031"; exon_number "2"; oId "Bra000055"; nearest_ref "Bra000055"; class_code "="; tss_id "TSS46"; p_id "P31";
Br_scaffold_000001	Cufflinks	exon	321394	321546	.	+	.	gene_id "TCONS_00000063"; transcript_id "XLOC_000031"; exon_number "3"; oId "Bra000055"; nearest_ref "Bra000055"; class_code "="; tss_id "TSS46"; p_id "P31";
Br_scaffold_000001	Cufflinks	exon	321629	321750	.	+	.	gene_id "TCONS_00000063"; transcript_id "XLOC_000031"; exon_number "4"; oId "Bra000055"; nearest_ref "Bra000055"; class_code "="; tss_id "TSS46"; p_id "P31";
Br_scaffold_000001	Cufflinks	exon	321833	321932	.	+	.	gene_id "TCONS_00000063"; transcript_id "XLOC_000031"; exon_number "5"; oId "Bra000055"; nearest_ref "Bra000055"; class_code "="; tss_id "TSS46"; p_id "P31";
Br_scaffold_000001	Cufflinks	exon	322077	322173	.	+	.	gene_id "TCONS_00000063"; transcript_id "XLOC_000031"; exon_number "6"; oId "Bra000055"; nearest_ref "Bra000055"; class_code "="; tss_id "TSS46"; p_id "P31";
Br_scaffold_000001	Cufflinks	exon	322277	322377	.	+	.	gene_id "TCONS_00000063"; transcript_id "XLOC_000031"; exon_number "7"; oId "Bra000055"; nearest_ref "Bra000055"; class_code "="; tss_id "TSS46"; p_id "P31";
Br_scaffold_000001	Cufflinks	exon	322445	322608	.	+	.	gene_id "TCONS_00000063"; transcript_id "XLOC_000031"; exon_number "8"; oId "Bra000055"; nearest_ref "Bra000055"; class_code "="; tss_id "TSS46"; p_id "P31";
Br_scaffold_000001	Cufflinks	exon	322679	322750	.	+	.	gene_id "TCONS_00000063"; transcript_id "XLOC_000031"; exon_number "9"; oId "Bra000055"; nearest_ref "Bra000055"; class_code "="; tss_id "TSS46"; p_id "P31";
Br_scaffold_000001	Cufflinks	exon	322837	322953	.	+	.	gene_id "TCONS_00000063"; transcript_id "XLOC_000031"; exon_number "10"; oId "Bra000055"; nearest_ref "Bra000055"; class_code "="; tss_id "TSS46"; p_id "P31";
Br_scaffold_000001	Cufflinks	exon	323048	323143	.	+	.	gene_id "TCONS_00000063"; transcript_id "XLOC_000031"; exon_number "11"; oId "Bra000055"; nearest_ref "Bra000055"; class_code "="; tss_id "TSS46"; p_id "P31";
Br_scaffold_000001	Cufflinks	exon	323243	323364	.	+	.	gene_id "TCONS_00000063"; transcript_id "XLOC_000031"; exon_number "12"; oId "Bra000055"; nearest_ref "Bra000055"; class_code "="; tss_id "TSS46"; p_id "P31";
Br_scaffold_000001	Cufflinks	exon	323451	323511	.	+	.	gene_id "TCONS_00000063"; transcript_id "XLOC_000031"; exon_number "13"; oId "Bra000055"; nearest_ref "Bra000055"; class_code "="; tss_id "TSS46"; p_id "P31";
Br_scaffold_000001	Cufflinks	exon	332264	332491	.	+	.	gene_id "TCONS_00000064"; transcript_id "XLOC_000032"; exon_number "1"; oId "Bra000058"; nearest_ref "Bra000058"; class_code "="; tss_id "TSS47"; p_id "P32";
Br_scaffold_000001	Cufflinks	exon	332652	332843	.	+	.	gene_id "TCONS_00000064"; transcript_id "XLOC_000032"; exon_number "2"; oId "Bra000058"; nearest_ref "Bra000058"; class_code "="; tss_id "TSS47"; p_id "P32";
Br_scaffold_000001	Cufflinks	exon	332958	333126	.	+	.	gene_id "TCONS_00000064"; transcript_id "XLOC_000032"; exon_number "3"; oId "Bra000058"; nearest_ref "Bra000058"; class_code "="; tss_id "TSS47"; p_id "P32";
Br_scaffold_000001	Cufflinks	exon	333670	334133	.	+	.	gene_id "TCONS_00000064"; transcript_id "XLOC_000032"; exon_number "4"; oId "Bra000058"; nearest_ref "Bra000058"; class_code "="; tss_id "TSS47"; p_id "P32";
Br_scaffold_000001	Cufflinks	exon	336145	336372	.	+	.	gene_id "TCONS_00000065"; transcript_id "XLOC_000033"; exon_number "1"; oId "Bra000059"; nearest_ref "Bra000059"; class_code "="; tss_id "TSS48"; p_id "P33";
Br_scaffold_000001	Cufflinks	exon	336678	336869	.	+	.	gene_id "TCONS_00000065"; transcript_id "XLOC_000033"; exon_number "2"; oId "Bra000059"; nearest_ref "Bra000059"; class_code "="; tss_id "TSS48"; p_id "P33";
Br_scaffold_000001	Cufflinks	exon	336960	337125	.	+	.	gene_id "TCONS_00000065"; transcript_id "XLOC_000033"; exon_number "3"; oId "Bra000059"; nearest_ref "Bra000059"; class_code "="; tss_id "TSS48"; p_id "P33";
Br_scaffold_000001	Cufflinks	exon	337696	338156	.	+	.	gene_id "TCONS_00000065"; transcript_id "XLOC_000033"; exon_number "4"; oId "Bra000059"; nearest_ref "Bra000059"; class_code "="; tss_id "TSS48"; p_id "P33";
Br_scaffold_000001	Cufflinks	exon	342983	343219	.	+	.	gene_id "TCONS_00000066"; transcript_id "XLOC_000034"; exon_number "1"; oId "Bra000060"; nearest_ref "Bra000060"; class_code "="; tss_id "TSS49"; p_id "P34";
Br_scaffold_000001	Cufflinks	exon	343641	343871	.	+	.	gene_id "TCONS_00000066"; transcript_id "XLOC_000034"; exon_number "2"; oId "Bra000060"; nearest_ref "Bra000060"; class_code "="; tss_id "TSS49"; p_id "P34";
Br_scaffold_000001	Cufflinks	exon	343964	344134	.	+	.	gene_id "TCONS_00000066"; transcript_id "XLOC_000034"; exon_number "3"; oId "Bra000060"; nearest_ref "Bra000060"; class_code "="; tss_id "TSS49"; p_id "P34";
Br_scaffold_000001	Cufflinks	exon	344229	344372	.	+	.	gene_id "TCONS_00000066"; transcript_id "XLOC_000034"; exon_number "4"; oId "Bra000060"; nearest_ref "Bra000060"; class_code "="; tss_id "TSS49"; p_id "P34";
Br_scaffold_000001	Cufflinks	exon	344467	344643	.	+	.	gene_id "TCONS_00000066"; transcript_id "XLOC_000034"; exon_number "5"; oId "Bra000060"; nearest_ref "Bra000060"; class_code "="; tss_id "TSS49"; p_id "P34";
Br_scaffold_000001	Cufflinks	exon	344725	344950	.	+	.	gene_id "TCONS_00000066"; transcript_id "XLOC_000034"; exon_number "6"; oId "Bra000060"; nearest_ref "Bra000060"; class_code "="; tss_id "TSS49"; p_id "P34";
Br_scaffold_000001	Cufflinks	exon	345036	345149	.	+	.	gene_id "TCONS_00000066"; transcript_id "XLOC_000034"; exon_number "7"; oId "Bra000060"; nearest_ref "Bra000060"; class_code "="; tss_id "TSS49"; p_id "P34";
Br_scaffold_000001	Cufflinks	exon	345231	345361	.	+	.	gene_id "TCONS_00000066"; transcript_id "XLOC_000034"; exon_number "8"; oId "Bra000060"; nearest_ref "Bra000060"; class_code "="; tss_id "TSS49"; p_id "P34";
Br_scaffold_000001	Cufflinks	exon	345893	345932	.	+	.	gene_id "TCONS_00000067"; transcript_id "XLOC_000035"; exon_number "1"; oId "CUFF.27.1"; nearest_ref "Bra000061"; class_code "o"; tss_id "TSS50";
Br_scaffold_000001	Cufflinks	exon	346103	346312	.	+	.	gene_id "TCONS_00000067"; transcript_id "XLOC_000035"; exon_number "2"; oId "CUFF.27.1"; nearest_ref "Bra000061"; class_code "o"; tss_id "TSS50";
Br_scaffold_000001	Cufflinks	exon	346172	346370	.	+	.	gene_id "TCONS_00000068"; transcript_id "XLOC_000035"; exon_number "1"; oId "Bra000061"; nearest_ref "Bra000061"; class_code "="; tss_id "TSS51"; p_id "P35";
Br_scaffold_000001	Cufflinks	exon	346461	346624	.	+	.	gene_id "TCONS_00000068"; transcript_id "XLOC_000035"; exon_number "2"; oId "Bra000061"; nearest_ref "Bra000061"; class_code "="; tss_id "TSS51"; p_id "P35";
Br_scaffold_000001	Cufflinks	exon	355642	355959	.	+	.	gene_id "TCONS_00000069"; transcript_id "XLOC_000036"; exon_number "1"; oId "Bra000063"; nearest_ref "Bra000063"; class_code "="; tss_id "TSS52"; p_id "P36";
Br_scaffold_000001	Cufflinks	exon	356053	356122	.	+	.	gene_id "TCONS_00000069"; transcript_id "XLOC_000036"; exon_number "2"; oId "Bra000063"; nearest_ref "Bra000063"; class_code "="; tss_id "TSS52"; p_id "P36";
Br_scaffold_000001	Cufflinks	exon	356244	356281	.	+	.	gene_id "TCONS_00000069"; transcript_id "XLOC_000036"; exon_number "3"; oId "Bra000063"; nearest_ref "Bra000063"; class_code "="; tss_id "TSS52"; p_id "P36";
Br_scaffold_000001	Cufflinks	exon	355868	355959	.	+	.	gene_id "TCONS_00000070"; transcript_id "XLOC_000036"; exon_number "1"; oId "CUFF.30.2"; nearest_ref "Bra000063"; class_code "j"; tss_id "TSS53";
Br_scaffold_000001	Cufflinks	exon	356040	356122	.	+	.	gene_id "TCONS_00000070"; transcript_id "XLOC_000036"; exon_number "2"; oId "CUFF.30.2"; nearest_ref "Bra000063"; class_code "j"; tss_id "TSS53";
Br_scaffold_000001	Cufflinks	exon	356244	356452	.	+	.	gene_id "TCONS_00000070"; transcript_id "XLOC_000036"; exon_number "3"; oId "CUFF.30.2"; nearest_ref "Bra000063"; class_code "j"; tss_id "TSS53";
Br_scaffold_000001	Cufflinks	exon	357761	357928	.	+	.	gene_id "TCONS_00000071"; transcript_id "XLOC_000037"; exon_number "1"; oId "Bra000064"; nearest_ref "Bra000064"; class_code "="; tss_id "TSS54"; p_id "P37";
Br_scaffold_000001	Cufflinks	exon	358165	358341	.	+	.	gene_id "TCONS_00000071"; transcript_id "XLOC_000037"; exon_number "2"; oId "Bra000064"; nearest_ref "Bra000064"; class_code "="; tss_id "TSS54"; p_id "P37";
Br_scaffold_000001	Cufflinks	exon	358416	358912	.	+	.	gene_id "TCONS_00000071"; transcript_id "XLOC_000037"; exon_number "3"; oId "Bra000064"; nearest_ref "Bra000064"; class_code "="; tss_id "TSS54"; p_id "P37";
Br_scaffold_000001	Cufflinks	exon	359000	359161	.	+	.	gene_id "TCONS_00000071"; transcript_id "XLOC_000037"; exon_number "4"; oId "Bra000064"; nearest_ref "Bra000064"; class_code "="; tss_id "TSS54"; p_id "P37";
Br_scaffold_000001	Cufflinks	exon	359249	359666	.	+	.	gene_id "TCONS_00000071"; transcript_id "XLOC_000037"; exon_number "5"; oId "Bra000064"; nearest_ref "Bra000064"; class_code "="; tss_id "TSS54"; p_id "P37";
Br_scaffold_000001	Cufflinks	exon	370710	371096	.	+	.	gene_id "TCONS_00000072"; transcript_id "XLOC_000038"; exon_number "1"; oId "Bra000068"; nearest_ref "Bra000068"; class_code "="; tss_id "TSS55"; p_id "P38";
Br_scaffold_000001	Cufflinks	exon	372307	372471	.	+	.	gene_id "TCONS_00000073"; transcript_id "XLOC_000039"; exon_number "1"; oId "Bra000069"; nearest_ref "Bra000069"; class_code "="; tss_id "TSS56"; p_id "P39";
Br_scaffold_000001	Cufflinks	exon	372645	373586	.	+	.	gene_id "TCONS_00000073"; transcript_id "XLOC_000039"; exon_number "2"; oId "Bra000069"; nearest_ref "Bra000069"; class_code "="; tss_id "TSS56"; p_id "P39";
Br_scaffold_000001	Cufflinks	exon	376413	376581	.	+	.	gene_id "TCONS_00000075"; transcript_id "XLOC_000040"; exon_number "1"; oId "CUFF.34.2"; nearest_ref "Bra000071"; class_code "j"; tss_id "TSS57";
Br_scaffold_000001	Cufflinks	exon	376716	376906	.	+	.	gene_id "TCONS_00000075"; transcript_id "XLOC_000040"; exon_number "2"; oId "CUFF.34.2"; nearest_ref "Bra000071"; class_code "j"; tss_id "TSS57";
Br_scaffold_000001	Cufflinks	exon	377119	377166	.	+	.	gene_id "TCONS_00000075"; transcript_id "XLOC_000040"; exon_number "3"; oId "CUFF.34.2"; nearest_ref "Bra000071"; class_code "j"; tss_id "TSS57";
Br_scaffold_000001	Cufflinks	exon	377311	377373	.	+	.	gene_id "TCONS_00000075"; transcript_id "XLOC_000040"; exon_number "4"; oId "CUFF.34.2"; nearest_ref "Bra000071"; class_code "j"; tss_id "TSS57";
Br_scaffold_000001	Cufflinks	exon	377499	377561	.	+	.	gene_id "TCONS_00000075"; transcript_id "XLOC_000040"; exon_number "5"; oId "CUFF.34.2"; nearest_ref "Bra000071"; class_code "j"; tss_id "TSS57";
Br_scaffold_000001	Cufflinks	exon	377656	377718	.	+	.	gene_id "TCONS_00000075"; transcript_id "XLOC_000040"; exon_number "6"; oId "CUFF.34.2"; nearest_ref "Bra000071"; class_code "j"; tss_id "TSS57";
Br_scaffold_000001	Cufflinks	exon	377816	377878	.	+	.	gene_id "TCONS_00000075"; transcript_id "XLOC_000040"; exon_number "7"; oId "CUFF.34.2"; nearest_ref "Bra000071"; class_code "j"; tss_id "TSS57";
Br_scaffold_000001	Cufflinks	exon	378139	378195	.	+	.	gene_id "TCONS_00000075"; transcript_id "XLOC_000040"; exon_number "8"; oId "CUFF.34.2"; nearest_ref "Bra000071"; class_code "j"; tss_id "TSS57";
Br_scaffold_000001	Cufflinks	exon	378291	378353	.	+	.	gene_id "TCONS_00000075"; transcript_id "XLOC_000040"; exon_number "9"; oId "CUFF.34.2"; nearest_ref "Bra000071"; class_code "j"; tss_id "TSS57";
Br_scaffold_000001	Cufflinks	exon	378435	378497	.	+	.	gene_id "TCONS_00000075"; transcript_id "XLOC_000040"; exon_number "10"; oId "CUFF.34.2"; nearest_ref "Bra000071"; class_code "j"; tss_id "TSS57";
Br_scaffold_000001	Cufflinks	exon	378593	378655	.	+	.	gene_id "TCONS_00000075"; transcript_id "XLOC_000040"; exon_number "11"; oId "CUFF.34.2"; nearest_ref "Bra000071"; class_code "j"; tss_id "TSS57";
Br_scaffold_000001	Cufflinks	exon	378744	378806	.	+	.	gene_id "TCONS_00000075"; transcript_id "XLOC_000040"; exon_number "12"; oId "CUFF.34.2"; nearest_ref "Bra000071"; class_code "j"; tss_id "TSS57";
Br_scaffold_000001	Cufflinks	exon	378903	378965	.	+	.	gene_id "TCONS_00000075"; transcript_id "XLOC_000040"; exon_number "13"; oId "CUFF.34.2"; nearest_ref "Bra000071"; class_code "j"; tss_id "TSS57";
Br_scaffold_000001	Cufflinks	exon	379049	379114	.	+	.	gene_id "TCONS_00000075"; transcript_id "XLOC_000040"; exon_number "14"; oId "CUFF.34.2"; nearest_ref "Bra000071"; class_code "j"; tss_id "TSS57";
Br_scaffold_000001	Cufflinks	exon	379199	379258	.	+	.	gene_id "TCONS_00000075"; transcript_id "XLOC_000040"; exon_number "15"; oId "CUFF.34.2"; nearest_ref "Bra000071"; class_code "j"; tss_id "TSS57";
Br_scaffold_000001	Cufflinks	exon	379460	379570	.	+	.	gene_id "TCONS_00000075"; transcript_id "XLOC_000040"; exon_number "16"; oId "CUFF.34.2"; nearest_ref "Bra000071"; class_code "j"; tss_id "TSS57";
Br_scaffold_000001	Cufflinks	exon	379656	379748	.	+	.	gene_id "TCONS_00000075"; transcript_id "XLOC_000040"; exon_number "17"; oId "CUFF.34.2"; nearest_ref "Bra000071"; class_code "j"; tss_id "TSS57";
Br_scaffold_000001	Cufflinks	exon	379834	380383	.	+	.	gene_id "TCONS_00000075"; transcript_id "XLOC_000040"; exon_number "18"; oId "CUFF.34.2"; nearest_ref "Bra000071"; class_code "j"; tss_id "TSS57";
Br_scaffold_000001	Cufflinks	exon	376413	376581	.	+	.	gene_id "TCONS_00000074"; transcript_id "XLOC_000040"; exon_number "1"; oId "CUFF.34.1"; nearest_ref "Bra000071"; class_code "j"; tss_id "TSS57";
Br_scaffold_000001	Cufflinks	exon	376716	376906	.	+	.	gene_id "TCONS_00000074"; transcript_id "XLOC_000040"; exon_number "2"; oId "CUFF.34.1"; nearest_ref "Bra000071"; class_code "j"; tss_id "TSS57";
Br_scaffold_000001	Cufflinks	exon	377122	377166	.	+	.	gene_id "TCONS_00000074"; transcript_id "XLOC_000040"; exon_number "3"; oId "CUFF.34.1"; nearest_ref "Bra000071"; class_code "j"; tss_id "TSS57";
Br_scaffold_000001	Cufflinks	exon	377311	377373	.	+	.	gene_id "TCONS_00000074"; transcript_id "XLOC_000040"; exon_number "4"; oId "CUFF.34.1"; nearest_ref "Bra000071"; class_code "j"; tss_id "TSS57";
Br_scaffold_000001	Cufflinks	exon	377499	377561	.	+	.	gene_id "TCONS_00000074"; transcript_id "XLOC_000040"; exon_number "5"; oId "CUFF.34.1"; nearest_ref "Bra000071"; class_code "j"; tss_id "TSS57";
Br_scaffold_000001	Cufflinks	exon	377656	377718	.	+	.	gene_id "TCONS_00000074"; transcript_id "XLOC_000040"; exon_number "6"; oId "CUFF.34.1"; nearest_ref "Bra000071"; class_code "j"; tss_id "TSS57";
Br_scaffold_000001	Cufflinks	exon	377816	377878	.	+	.	gene_id "TCONS_00000074"; transcript_id "XLOC_000040"; exon_number "7"; oId "CUFF.34.1"; nearest_ref "Bra000071"; class_code "j"; tss_id "TSS57";
Br_scaffold_000001	Cufflinks	exon	377981	378037	.	+	.	gene_id "TCONS_00000074"; transcript_id "XLOC_000040"; exon_number "8"; oId "CUFF.34.1"; nearest_ref "Bra000071"; class_code "j"; tss_id "TSS57";
Br_scaffold_000001	Cufflinks	exon	378291	378353	.	+	.	gene_id "TCONS_00000074"; transcript_id "XLOC_000040"; exon_number "9"; oId "CUFF.34.1"; nearest_ref "Bra000071"; class_code "j"; tss_id "TSS57";
Br_scaffold_000001	Cufflinks	exon	378435	378451	.	+	.	gene_id "TCONS_00000074"; transcript_id "XLOC_000040"; exon_number "10"; oId "CUFF.34.1"; nearest_ref "Bra000071"; class_code "j"; tss_id "TSS57";
Br_scaffold_000001	Cufflinks	exon	378610	378655	.	+	.	gene_id "TCONS_00000074"; transcript_id "XLOC_000040"; exon_number "11"; oId "CUFF.34.1"; nearest_ref "Bra000071"; class_code "j"; tss_id "TSS57";
Br_scaffold_000001	Cufflinks	exon	378744	378806	.	+	.	gene_id "TCONS_00000074"; transcript_id "XLOC_000040"; exon_number "12"; oId "CUFF.34.1"; nearest_ref "Bra000071"; class_code "j"; tss_id "TSS57";
Br_scaffold_000001	Cufflinks	exon	378903	378965	.	+	.	gene_id "TCONS_00000074"; transcript_id "XLOC_000040"; exon_number "13"; oId "CUFF.34.1"; nearest_ref "Bra000071"; class_code "j"; tss_id "TSS57";
Br_scaffold_000001	Cufflinks	exon	379049	379114	.	+	.	gene_id "TCONS_00000074"; transcript_id "XLOC_000040"; exon_number "14"; oId "CUFF.34.1"; nearest_ref "Bra000071"; class_code "j"; tss_id "TSS57";
Br_scaffold_000001	Cufflinks	exon	379199	379258	.	+	.	gene_id "TCONS_00000074"; transcript_id "XLOC_000040"; exon_number "15"; oId "CUFF.34.1"; nearest_ref "Bra000071"; class_code "j"; tss_id "TSS57";
Br_scaffold_000001	Cufflinks	exon	379460	379570	.	+	.	gene_id "TCONS_00000074"; transcript_id "XLOC_000040"; exon_number "16"; oId "CUFF.34.1"; nearest_ref "Bra000071"; class_code "j"; tss_id "TSS57";
Br_scaffold_000001	Cufflinks	exon	379656	379748	.	+	.	gene_id "TCONS_00000074"; transcript_id "XLOC_000040"; exon_number "17"; oId "CUFF.34.1"; nearest_ref "Bra000071"; class_code "j"; tss_id "TSS57";
Br_scaffold_000001	Cufflinks	exon	379834	380383	.	+	.	gene_id "TCONS_00000074"; transcript_id "XLOC_000040"; exon_number "18"; oId "CUFF.34.1"; nearest_ref "Bra000071"; class_code "j"; tss_id "TSS57";
Br_scaffold_000001	Cufflinks	exon	376518	376581	.	+	.	gene_id "TCONS_00000076"; transcript_id "XLOC_000040"; exon_number "1"; oId "CUFF.34.3"; nearest_ref "Bra000071"; class_code "j"; tss_id "TSS58";
Br_scaffold_000001	Cufflinks	exon	376716	376906	.	+	.	gene_id "TCONS_00000076"; transcript_id "XLOC_000040"; exon_number "2"; oId "CUFF.34.3"; nearest_ref "Bra000071"; class_code "j"; tss_id "TSS58";
Br_scaffold_000001	Cufflinks	exon	377122	377166	.	+	.	gene_id "TCONS_00000076"; transcript_id "XLOC_000040"; exon_number "3"; oId "CUFF.34.3"; nearest_ref "Bra000071"; class_code "j"; tss_id "TSS58";
Br_scaffold_000001	Cufflinks	exon	377311	377373	.	+	.	gene_id "TCONS_00000076"; transcript_id "XLOC_000040"; exon_number "4"; oId "CUFF.34.3"; nearest_ref "Bra000071"; class_code "j"; tss_id "TSS58";
Br_scaffold_000001	Cufflinks	exon	377499	377561	.	+	.	gene_id "TCONS_00000076"; transcript_id "XLOC_000040"; exon_number "5"; oId "CUFF.34.3"; nearest_ref "Bra000071"; class_code "j"; tss_id "TSS58";
Br_scaffold_000001	Cufflinks	exon	377656	377718	.	+	.	gene_id "TCONS_00000076"; transcript_id "XLOC_000040"; exon_number "6"; oId "CUFF.34.3"; nearest_ref "Bra000071"; class_code "j"; tss_id "TSS58";
Br_scaffold_000001	Cufflinks	exon	377816	377878	.	+	.	gene_id "TCONS_00000076"; transcript_id "XLOC_000040"; exon_number "7"; oId "CUFF.34.3"; nearest_ref "Bra000071"; class_code "j"; tss_id "TSS58";
Br_scaffold_000001	Cufflinks	exon	378291	378353	.	+	.	gene_id "TCONS_00000076"; transcript_id "XLOC_000040"; exon_number "8"; oId "CUFF.34.3"; nearest_ref "Bra000071"; class_code "j"; tss_id "TSS58";
Br_scaffold_000001	Cufflinks	exon	378435	378497	.	+	.	gene_id "TCONS_00000076"; transcript_id "XLOC_000040"; exon_number "9"; oId "CUFF.34.3"; nearest_ref "Bra000071"; class_code "j"; tss_id "TSS58";
Br_scaffold_000001	Cufflinks	exon	378593	378655	.	+	.	gene_id "TCONS_00000076"; transcript_id "XLOC_000040"; exon_number "10"; oId "CUFF.34.3"; nearest_ref "Bra000071"; class_code "j"; tss_id "TSS58";
Br_scaffold_000001	Cufflinks	exon	378744	378806	.	+	.	gene_id "TCONS_00000076"; transcript_id "XLOC_000040"; exon_number "11"; oId "CUFF.34.3"; nearest_ref "Bra000071"; class_code "j"; tss_id "TSS58";
Br_scaffold_000001	Cufflinks	exon	378903	378965	.	+	.	gene_id "TCONS_00000076"; transcript_id "XLOC_000040"; exon_number "12"; oId "CUFF.34.3"; nearest_ref "Bra000071"; class_code "j"; tss_id "TSS58";
Br_scaffold_000001	Cufflinks	exon	379049	379114	.	+	.	gene_id "TCONS_00000076"; transcript_id "XLOC_000040"; exon_number "13"; oId "CUFF.34.3"; nearest_ref "Bra000071"; class_code "j"; tss_id "TSS58";
Br_scaffold_000001	Cufflinks	exon	379199	379258	.	+	.	gene_id "TCONS_00000076"; transcript_id "XLOC_000040"; exon_number "14"; oId "CUFF.34.3"; nearest_ref "Bra000071"; class_code "j"; tss_id "TSS58";
Br_scaffold_000001	Cufflinks	exon	379460	379570	.	+	.	gene_id "TCONS_00000076"; transcript_id "XLOC_000040"; exon_number "15"; oId "CUFF.34.3"; nearest_ref "Bra000071"; class_code "j"; tss_id "TSS58";
Br_scaffold_000001	Cufflinks	exon	379656	379748	.	+	.	gene_id "TCONS_00000076"; transcript_id "XLOC_000040"; exon_number "16"; oId "CUFF.34.3"; nearest_ref "Bra000071"; class_code "j"; tss_id "TSS58";
Br_scaffold_000001	Cufflinks	exon	379834	380383	.	+	.	gene_id "TCONS_00000076"; transcript_id "XLOC_000040"; exon_number "17"; oId "CUFF.34.3"; nearest_ref "Bra000071"; class_code "j"; tss_id "TSS58";
Br_scaffold_000001	Cufflinks	exon	376718	376906	.	+	.	gene_id "TCONS_00000077"; transcript_id "XLOC_000040"; exon_number "1"; oId "Bra000071"; nearest_ref "Bra000071"; class_code "="; tss_id "TSS59"; p_id "P40";
Br_scaffold_000001	Cufflinks	exon	377122	377166	.	+	.	gene_id "TCONS_00000077"; transcript_id "XLOC_000040"; exon_number "2"; oId "Bra000071"; nearest_ref "Bra000071"; class_code "="; tss_id "TSS59"; p_id "P40";
Br_scaffold_000001	Cufflinks	exon	377311	377373	.	+	.	gene_id "TCONS_00000077"; transcript_id "XLOC_000040"; exon_number "3"; oId "Bra000071"; nearest_ref "Bra000071"; class_code "="; tss_id "TSS59"; p_id "P40";
Br_scaffold_000001	Cufflinks	exon	377499	377561	.	+	.	gene_id "TCONS_00000077"; transcript_id "XLOC_000040"; exon_number "4"; oId "Bra000071"; nearest_ref "Bra000071"; class_code "="; tss_id "TSS59"; p_id "P40";
Br_scaffold_000001	Cufflinks	exon	377816	377878	.	+	.	gene_id "TCONS_00000077"; transcript_id "XLOC_000040"; exon_number "5"; oId "Bra000071"; nearest_ref "Bra000071"; class_code "="; tss_id "TSS59"; p_id "P40";
Br_scaffold_000001	Cufflinks	exon	377975	378037	.	+	.	gene_id "TCONS_00000077"; transcript_id "XLOC_000040"; exon_number "6"; oId "Bra000071"; nearest_ref "Bra000071"; class_code "="; tss_id "TSS59"; p_id "P40";
Br_scaffold_000001	Cufflinks	exon	378133	378195	.	+	.	gene_id "TCONS_00000077"; transcript_id "XLOC_000040"; exon_number "7"; oId "Bra000071"; nearest_ref "Bra000071"; class_code "="; tss_id "TSS59"; p_id "P40";
Br_scaffold_000001	Cufflinks	exon	378291	378497	.	+	.	gene_id "TCONS_00000077"; transcript_id "XLOC_000040"; exon_number "8"; oId "Bra000071"; nearest_ref "Bra000071"; class_code "="; tss_id "TSS59"; p_id "P40";
Br_scaffold_000001	Cufflinks	exon	378744	378806	.	+	.	gene_id "TCONS_00000077"; transcript_id "XLOC_000040"; exon_number "9"; oId "Bra000071"; nearest_ref "Bra000071"; class_code "="; tss_id "TSS59"; p_id "P40";
Br_scaffold_000001	Cufflinks	exon	378903	378965	.	+	.	gene_id "TCONS_00000077"; transcript_id "XLOC_000040"; exon_number "10"; oId "Bra000071"; nearest_ref "Bra000071"; class_code "="; tss_id "TSS59"; p_id "P40";
Br_scaffold_000001	Cufflinks	exon	379049	379114	.	+	.	gene_id "TCONS_00000077"; transcript_id "XLOC_000040"; exon_number "11"; oId "Bra000071"; nearest_ref "Bra000071"; class_code "="; tss_id "TSS59"; p_id "P40";
Br_scaffold_000001	Cufflinks	exon	379199	379258	.	+	.	gene_id "TCONS_00000077"; transcript_id "XLOC_000040"; exon_number "12"; oId "Bra000071"; nearest_ref "Bra000071"; class_code "="; tss_id "TSS59"; p_id "P40";
Br_scaffold_000001	Cufflinks	exon	379460	379570	.	+	.	gene_id "TCONS_00000077"; transcript_id "XLOC_000040"; exon_number "13"; oId "Bra000071"; nearest_ref "Bra000071"; class_code "="; tss_id "TSS59"; p_id "P40";
Br_scaffold_000001	Cufflinks	exon	379656	379748	.	+	.	gene_id "TCONS_00000077"; transcript_id "XLOC_000040"; exon_number "14"; oId "Bra000071"; nearest_ref "Bra000071"; class_code "="; tss_id "TSS59"; p_id "P40";
Br_scaffold_000001	Cufflinks	exon	379834	380217	.	+	.	gene_id "TCONS_00000077"; transcript_id "XLOC_000040"; exon_number "15"; oId "Bra000071"; nearest_ref "Bra000071"; class_code "="; tss_id "TSS59"; p_id "P40";
Br_scaffold_000001	Cufflinks	exon	376718	376906	.	+	.	gene_id "TCONS_00000080"; transcript_id "XLOC_000040"; exon_number "1"; oId "CUFF.34.7"; nearest_ref "Bra000071"; class_code "j"; tss_id "TSS59";
Br_scaffold_000001	Cufflinks	exon	377122	377166	.	+	.	gene_id "TCONS_00000080"; transcript_id "XLOC_000040"; exon_number "2"; oId "CUFF.34.7"; nearest_ref "Bra000071"; class_code "j"; tss_id "TSS59";
Br_scaffold_000001	Cufflinks	exon	377311	377373	.	+	.	gene_id "TCONS_00000080"; transcript_id "XLOC_000040"; exon_number "3"; oId "CUFF.34.7"; nearest_ref "Bra000071"; class_code "j"; tss_id "TSS59";
Br_scaffold_000001	Cufflinks	exon	377499	377561	.	+	.	gene_id "TCONS_00000080"; transcript_id "XLOC_000040"; exon_number "4"; oId "CUFF.34.7"; nearest_ref "Bra000071"; class_code "j"; tss_id "TSS59";
Br_scaffold_000001	Cufflinks	exon	377816	377878	.	+	.	gene_id "TCONS_00000080"; transcript_id "XLOC_000040"; exon_number "5"; oId "CUFF.34.7"; nearest_ref "Bra000071"; class_code "j"; tss_id "TSS59";
Br_scaffold_000001	Cufflinks	exon	377975	378037	.	+	.	gene_id "TCONS_00000080"; transcript_id "XLOC_000040"; exon_number "6"; oId "CUFF.34.7"; nearest_ref "Bra000071"; class_code "j"; tss_id "TSS59";
Br_scaffold_000001	Cufflinks	exon	378291	378353	.	+	.	gene_id "TCONS_00000080"; transcript_id "XLOC_000040"; exon_number "7"; oId "CUFF.34.7"; nearest_ref "Bra000071"; class_code "j"; tss_id "TSS59";
Br_scaffold_000001	Cufflinks	exon	378435	378497	.	+	.	gene_id "TCONS_00000080"; transcript_id "XLOC_000040"; exon_number "8"; oId "CUFF.34.7"; nearest_ref "Bra000071"; class_code "j"; tss_id "TSS59";
Br_scaffold_000001	Cufflinks	exon	378593	378655	.	+	.	gene_id "TCONS_00000080"; transcript_id "XLOC_000040"; exon_number "9"; oId "CUFF.34.7"; nearest_ref "Bra000071"; class_code "j"; tss_id "TSS59";
Br_scaffold_000001	Cufflinks	exon	378744	378806	.	+	.	gene_id "TCONS_00000080"; transcript_id "XLOC_000040"; exon_number "10"; oId "CUFF.34.7"; nearest_ref "Bra000071"; class_code "j"; tss_id "TSS59";
Br_scaffold_000001	Cufflinks	exon	378903	378965	.	+	.	gene_id "TCONS_00000080"; transcript_id "XLOC_000040"; exon_number "11"; oId "CUFF.34.7"; nearest_ref "Bra000071"; class_code "j"; tss_id "TSS59";
Br_scaffold_000001	Cufflinks	exon	379049	379114	.	+	.	gene_id "TCONS_00000080"; transcript_id "XLOC_000040"; exon_number "12"; oId "CUFF.34.7"; nearest_ref "Bra000071"; class_code "j"; tss_id "TSS59";
Br_scaffold_000001	Cufflinks	exon	379199	379258	.	+	.	gene_id "TCONS_00000080"; transcript_id "XLOC_000040"; exon_number "13"; oId "CUFF.34.7"; nearest_ref "Bra000071"; class_code "j"; tss_id "TSS59";
Br_scaffold_000001	Cufflinks	exon	379460	379570	.	+	.	gene_id "TCONS_00000080"; transcript_id "XLOC_000040"; exon_number "14"; oId "CUFF.34.7"; nearest_ref "Bra000071"; class_code "j"; tss_id "TSS59";
Br_scaffold_000001	Cufflinks	exon	379656	379748	.	+	.	gene_id "TCONS_00000080"; transcript_id "XLOC_000040"; exon_number "15"; oId "CUFF.34.7"; nearest_ref "Bra000071"; class_code "j"; tss_id "TSS59";
Br_scaffold_000001	Cufflinks	exon	379834	380383	.	+	.	gene_id "TCONS_00000080"; transcript_id "XLOC_000040"; exon_number "16"; oId "CUFF.34.7"; nearest_ref "Bra000071"; class_code "j"; tss_id "TSS59";
Br_scaffold_000001	Cufflinks	exon	376718	376906	.	+	.	gene_id "TCONS_00000079"; transcript_id "XLOC_000040"; exon_number "1"; oId "CUFF.34.6"; nearest_ref "Bra000071"; class_code "j"; tss_id "TSS59";
Br_scaffold_000001	Cufflinks	exon	377122	377166	.	+	.	gene_id "TCONS_00000079"; transcript_id "XLOC_000040"; exon_number "2"; oId "CUFF.34.6"; nearest_ref "Bra000071"; class_code "j"; tss_id "TSS59";
Br_scaffold_000001	Cufflinks	exon	377311	377373	.	+	.	gene_id "TCONS_00000079"; transcript_id "XLOC_000040"; exon_number "3"; oId "CUFF.34.6"; nearest_ref "Bra000071"; class_code "j"; tss_id "TSS59";
Br_scaffold_000001	Cufflinks	exon	377499	377561	.	+	.	gene_id "TCONS_00000079"; transcript_id "XLOC_000040"; exon_number "4"; oId "CUFF.34.6"; nearest_ref "Bra000071"; class_code "j"; tss_id "TSS59";
Br_scaffold_000001	Cufflinks	exon	377816	377878	.	+	.	gene_id "TCONS_00000079"; transcript_id "XLOC_000040"; exon_number "5"; oId "CUFF.34.6"; nearest_ref "Bra000071"; class_code "j"; tss_id "TSS59";
Br_scaffold_000001	Cufflinks	exon	378133	378195	.	+	.	gene_id "TCONS_00000079"; transcript_id "XLOC_000040"; exon_number "6"; oId "CUFF.34.6"; nearest_ref "Bra000071"; class_code "j"; tss_id "TSS59";
Br_scaffold_000001	Cufflinks	exon	378291	378353	.	+	.	gene_id "TCONS_00000079"; transcript_id "XLOC_000040"; exon_number "7"; oId "CUFF.34.6"; nearest_ref "Bra000071"; class_code "j"; tss_id "TSS59";
Br_scaffold_000001	Cufflinks	exon	378435	378451	.	+	.	gene_id "TCONS_00000079"; transcript_id "XLOC_000040"; exon_number "8"; oId "CUFF.34.6"; nearest_ref "Bra000071"; class_code "j"; tss_id "TSS59";
Br_scaffold_000001	Cufflinks	exon	378610	378655	.	+	.	gene_id "TCONS_00000079"; transcript_id "XLOC_000040"; exon_number "9"; oId "CUFF.34.6"; nearest_ref "Bra000071"; class_code "j"; tss_id "TSS59";
Br_scaffold_000001	Cufflinks	exon	378744	378806	.	+	.	gene_id "TCONS_00000079"; transcript_id "XLOC_000040"; exon_number "10"; oId "CUFF.34.6"; nearest_ref "Bra000071"; class_code "j"; tss_id "TSS59";
Br_scaffold_000001	Cufflinks	exon	378903	378965	.	+	.	gene_id "TCONS_00000079"; transcript_id "XLOC_000040"; exon_number "11"; oId "CUFF.34.6"; nearest_ref "Bra000071"; class_code "j"; tss_id "TSS59";
Br_scaffold_000001	Cufflinks	exon	379049	379114	.	+	.	gene_id "TCONS_00000079"; transcript_id "XLOC_000040"; exon_number "12"; oId "CUFF.34.6"; nearest_ref "Bra000071"; class_code "j"; tss_id "TSS59";
Br_scaffold_000001	Cufflinks	exon	379199	379258	.	+	.	gene_id "TCONS_00000079"; transcript_id "XLOC_000040"; exon_number "13"; oId "CUFF.34.6"; nearest_ref "Bra000071"; class_code "j"; tss_id "TSS59";
Br_scaffold_000001	Cufflinks	exon	379460	379570	.	+	.	gene_id "TCONS_00000079"; transcript_id "XLOC_000040"; exon_number "14"; oId "CUFF.34.6"; nearest_ref "Bra000071"; class_code "j"; tss_id "TSS59";
Br_scaffold_000001	Cufflinks	exon	379656	379748	.	+	.	gene_id "TCONS_00000079"; transcript_id "XLOC_000040"; exon_number "15"; oId "CUFF.34.6"; nearest_ref "Bra000071"; class_code "j"; tss_id "TSS59";
Br_scaffold_000001	Cufflinks	exon	379834	380383	.	+	.	gene_id "TCONS_00000079"; transcript_id "XLOC_000040"; exon_number "16"; oId "CUFF.34.6"; nearest_ref "Bra000071"; class_code "j"; tss_id "TSS59";
Br_scaffold_000001	Cufflinks	exon	376718	376906	.	+	.	gene_id "TCONS_00000078"; transcript_id "XLOC_000040"; exon_number "1"; oId "CUFF.34.5"; nearest_ref "Bra000071"; class_code "j"; tss_id "TSS59";
Br_scaffold_000001	Cufflinks	exon	377122	377166	.	+	.	gene_id "TCONS_00000078"; transcript_id "XLOC_000040"; exon_number "2"; oId "CUFF.34.5"; nearest_ref "Bra000071"; class_code "j"; tss_id "TSS59";
Br_scaffold_000001	Cufflinks	exon	377311	377373	.	+	.	gene_id "TCONS_00000078"; transcript_id "XLOC_000040"; exon_number "3"; oId "CUFF.34.5"; nearest_ref "Bra000071"; class_code "j"; tss_id "TSS59";
Br_scaffold_000001	Cufflinks	exon	377499	377561	.	+	.	gene_id "TCONS_00000078"; transcript_id "XLOC_000040"; exon_number "4"; oId "CUFF.34.5"; nearest_ref "Bra000071"; class_code "j"; tss_id "TSS59";
Br_scaffold_000001	Cufflinks	exon	377816	377878	.	+	.	gene_id "TCONS_00000078"; transcript_id "XLOC_000040"; exon_number "5"; oId "CUFF.34.5"; nearest_ref "Bra000071"; class_code "j"; tss_id "TSS59";
Br_scaffold_000001	Cufflinks	exon	377975	378037	.	+	.	gene_id "TCONS_00000078"; transcript_id "XLOC_000040"; exon_number "6"; oId "CUFF.34.5"; nearest_ref "Bra000071"; class_code "j"; tss_id "TSS59";
Br_scaffold_000001	Cufflinks	exon	378133	378195	.	+	.	gene_id "TCONS_00000078"; transcript_id "XLOC_000040"; exon_number "7"; oId "CUFF.34.5"; nearest_ref "Bra000071"; class_code "j"; tss_id "TSS59";
Br_scaffold_000001	Cufflinks	exon	378291	378353	.	+	.	gene_id "TCONS_00000078"; transcript_id "XLOC_000040"; exon_number "8"; oId "CUFF.34.5"; nearest_ref "Bra000071"; class_code "j"; tss_id "TSS59";
Br_scaffold_000001	Cufflinks	exon	378435	378497	.	+	.	gene_id "TCONS_00000078"; transcript_id "XLOC_000040"; exon_number "9"; oId "CUFF.34.5"; nearest_ref "Bra000071"; class_code "j"; tss_id "TSS59";
Br_scaffold_000001	Cufflinks	exon	378593	378655	.	+	.	gene_id "TCONS_00000078"; transcript_id "XLOC_000040"; exon_number "10"; oId "CUFF.34.5"; nearest_ref "Bra000071"; class_code "j"; tss_id "TSS59";
Br_scaffold_000001	Cufflinks	exon	378744	378806	.	+	.	gene_id "TCONS_00000078"; transcript_id "XLOC_000040"; exon_number "11"; oId "CUFF.34.5"; nearest_ref "Bra000071"; class_code "j"; tss_id "TSS59";
Br_scaffold_000001	Cufflinks	exon	378903	378965	.	+	.	gene_id "TCONS_00000078"; transcript_id "XLOC_000040"; exon_number "12"; oId "CUFF.34.5"; nearest_ref "Bra000071"; class_code "j"; tss_id "TSS59";
Br_scaffold_000001	Cufflinks	exon	379049	379114	.	+	.	gene_id "TCONS_00000078"; transcript_id "XLOC_000040"; exon_number "13"; oId "CUFF.34.5"; nearest_ref "Bra000071"; class_code "j"; tss_id "TSS59";
Br_scaffold_000001	Cufflinks	exon	379199	379258	.	+	.	gene_id "TCONS_00000078"; transcript_id "XLOC_000040"; exon_number "14"; oId "CUFF.34.5"; nearest_ref "Bra000071"; class_code "j"; tss_id "TSS59";
Br_scaffold_000001	Cufflinks	exon	379460	379570	.	+	.	gene_id "TCONS_00000078"; transcript_id "XLOC_000040"; exon_number "15"; oId "CUFF.34.5"; nearest_ref "Bra000071"; class_code "j"; tss_id "TSS59";
Br_scaffold_000001	Cufflinks	exon	379656	379748	.	+	.	gene_id "TCONS_00000078"; transcript_id "XLOC_000040"; exon_number "16"; oId "CUFF.34.5"; nearest_ref "Bra000071"; class_code "j"; tss_id "TSS59";
Br_scaffold_000001	Cufflinks	exon	379834	380383	.	+	.	gene_id "TCONS_00000078"; transcript_id "XLOC_000040"; exon_number "17"; oId "CUFF.34.5"; nearest_ref "Bra000071"; class_code "j"; tss_id "TSS59";
Br_scaffold_000001	Cufflinks	exon	391916	392295	.	+	.	gene_id "TCONS_00000081"; transcript_id "XLOC_000041"; exon_number "1"; oId "Bra000074"; nearest_ref "Bra000074"; class_code "="; tss_id "TSS60"; p_id "P41";
Br_scaffold_000001	Cufflinks	exon	392797	393009	.	+	.	gene_id "TCONS_00000081"; transcript_id "XLOC_000041"; exon_number "2"; oId "Bra000074"; nearest_ref "Bra000074"; class_code "="; tss_id "TSS60"; p_id "P41";
Br_scaffold_000001	Cufflinks	exon	393109	393286	.	+	.	gene_id "TCONS_00000081"; transcript_id "XLOC_000041"; exon_number "3"; oId "Bra000074"; nearest_ref "Bra000074"; class_code "="; tss_id "TSS60"; p_id "P41";
Br_scaffold_000001	Cufflinks	exon	400043	400060	.	+	.	gene_id "TCONS_00000082"; transcript_id "XLOC_000042"; exon_number "1"; oId "Bra000076"; nearest_ref "Bra000076"; class_code "="; tss_id "TSS61"; p_id "P42";
Br_scaffold_000001	Cufflinks	exon	400140	400304	.	+	.	gene_id "TCONS_00000082"; transcript_id "XLOC_000042"; exon_number "2"; oId "Bra000076"; nearest_ref "Bra000076"; class_code "="; tss_id "TSS61"; p_id "P42";
Br_scaffold_000001	Cufflinks	exon	400750	400803	.	+	.	gene_id "TCONS_00000082"; transcript_id "XLOC_000042"; exon_number "3"; oId "Bra000076"; nearest_ref "Bra000076"; class_code "="; tss_id "TSS61"; p_id "P42";
Br_scaffold_000001	Cufflinks	exon	400962	401111	.	+	.	gene_id "TCONS_00000082"; transcript_id "XLOC_000042"; exon_number "4"; oId "Bra000076"; nearest_ref "Bra000076"; class_code "="; tss_id "TSS61"; p_id "P42";
Br_scaffold_000001	Cufflinks	exon	401541	401912	.	+	.	gene_id "TCONS_00000082"; transcript_id "XLOC_000042"; exon_number "5"; oId "Bra000076"; nearest_ref "Bra000076"; class_code "="; tss_id "TSS61"; p_id "P42";
Br_scaffold_000001	Cufflinks	exon	402930	403566	.	+	.	gene_id "TCONS_00000083"; transcript_id "XLOC_000043"; exon_number "1"; oId "Bra000077"; nearest_ref "Bra000077"; class_code "="; tss_id "TSS62"; p_id "P43";
Br_scaffold_000001	Cufflinks	exon	403644	403713	.	+	.	gene_id "TCONS_00000083"; transcript_id "XLOC_000043"; exon_number "2"; oId "Bra000077"; nearest_ref "Bra000077"; class_code "="; tss_id "TSS62"; p_id "P43";
Br_scaffold_000001	Cufflinks	exon	403793	403931	.	+	.	gene_id "TCONS_00000083"; transcript_id "XLOC_000043"; exon_number "3"; oId "Bra000077"; nearest_ref "Bra000077"; class_code "="; tss_id "TSS62"; p_id "P43";
Br_scaffold_000001	Cufflinks	exon	404059	404151	.	+	.	gene_id "TCONS_00000083"; transcript_id "XLOC_000043"; exon_number "4"; oId "Bra000077"; nearest_ref "Bra000077"; class_code "="; tss_id "TSS62"; p_id "P43";
Br_scaffold_000001	Cufflinks	exon	421197	421228	.	+	.	gene_id "TCONS_00000084"; transcript_id "XLOC_000044"; exon_number "1"; oId "Bra000082"; nearest_ref "Bra000082"; class_code "="; tss_id "TSS63"; p_id "P44";
Br_scaffold_000001	Cufflinks	exon	421355	421519	.	+	.	gene_id "TCONS_00000084"; transcript_id "XLOC_000044"; exon_number "2"; oId "Bra000082"; nearest_ref "Bra000082"; class_code "="; tss_id "TSS63"; p_id "P44";
Br_scaffold_000001	Cufflinks	exon	421583	421715	.	+	.	gene_id "TCONS_00000084"; transcript_id "XLOC_000044"; exon_number "3"; oId "Bra000082"; nearest_ref "Bra000082"; class_code "="; tss_id "TSS63"; p_id "P44";
Br_scaffold_000001	Cufflinks	exon	422015	422152	.	+	.	gene_id "TCONS_00000084"; transcript_id "XLOC_000044"; exon_number "4"; oId "Bra000082"; nearest_ref "Bra000082"; class_code "="; tss_id "TSS63"; p_id "P44";
Br_scaffold_000001	Cufflinks	exon	424810	425247	.	+	.	gene_id "TCONS_00000085"; transcript_id "XLOC_000045"; exon_number "1"; oId "CUFF.40.1"; nearest_ref "Bra000084"; class_code "j"; tss_id "TSS64";
Br_scaffold_000001	Cufflinks	exon	425334	425569	.	+	.	gene_id "TCONS_00000085"; transcript_id "XLOC_000045"; exon_number "2"; oId "CUFF.40.1"; nearest_ref "Bra000084"; class_code "j"; tss_id "TSS64";
Br_scaffold_000001	Cufflinks	exon	425729	425910	.	+	.	gene_id "TCONS_00000085"; transcript_id "XLOC_000045"; exon_number "3"; oId "CUFF.40.1"; nearest_ref "Bra000084"; class_code "j"; tss_id "TSS64";
Br_scaffold_000001	Cufflinks	exon	426384	426455	.	+	.	gene_id "TCONS_00000085"; transcript_id "XLOC_000045"; exon_number "4"; oId "CUFF.40.1"; nearest_ref "Bra000084"; class_code "j"; tss_id "TSS64";
Br_scaffold_000001	Cufflinks	exon	426559	426626	.	+	.	gene_id "TCONS_00000085"; transcript_id "XLOC_000045"; exon_number "5"; oId "CUFF.40.1"; nearest_ref "Bra000084"; class_code "j"; tss_id "TSS64";
Br_scaffold_000001	Cufflinks	exon	426887	427007	.	+	.	gene_id "TCONS_00000085"; transcript_id "XLOC_000045"; exon_number "6"; oId "CUFF.40.1"; nearest_ref "Bra000084"; class_code "j"; tss_id "TSS64";
Br_scaffold_000001	Cufflinks	exon	427090	427155	.	+	.	gene_id "TCONS_00000085"; transcript_id "XLOC_000045"; exon_number "7"; oId "CUFF.40.1"; nearest_ref "Bra000084"; class_code "j"; tss_id "TSS64";
Br_scaffold_000001	Cufflinks	exon	427231	427353	.	+	.	gene_id "TCONS_00000085"; transcript_id "XLOC_000045"; exon_number "8"; oId "CUFF.40.1"; nearest_ref "Bra000084"; class_code "j"; tss_id "TSS64";
Br_scaffold_000001	Cufflinks	exon	427449	427818	.	+	.	gene_id "TCONS_00000085"; transcript_id "XLOC_000045"; exon_number "9"; oId "CUFF.40.1"; nearest_ref "Bra000084"; class_code "j"; tss_id "TSS64";
Br_scaffold_000001	Cufflinks	exon	424931	425247	.	+	.	gene_id "TCONS_00000086"; transcript_id "XLOC_000045"; exon_number "1"; oId "Bra000084"; nearest_ref "Bra000084"; class_code "="; tss_id "TSS65"; p_id "P45";
Br_scaffold_000001	Cufflinks	exon	425334	425569	.	+	.	gene_id "TCONS_00000086"; transcript_id "XLOC_000045"; exon_number "2"; oId "Bra000084"; nearest_ref "Bra000084"; class_code "="; tss_id "TSS65"; p_id "P45";
Br_scaffold_000001	Cufflinks	exon	425729	425910	.	+	.	gene_id "TCONS_00000086"; transcript_id "XLOC_000045"; exon_number "3"; oId "Bra000084"; nearest_ref "Bra000084"; class_code "="; tss_id "TSS65"; p_id "P45";
Br_scaffold_000001	Cufflinks	exon	426384	426455	.	+	.	gene_id "TCONS_00000086"; transcript_id "XLOC_000045"; exon_number "4"; oId "Bra000084"; nearest_ref "Bra000084"; class_code "="; tss_id "TSS65"; p_id "P45";
Br_scaffold_000001	Cufflinks	exon	426559	426626	.	+	.	gene_id "TCONS_00000086"; transcript_id "XLOC_000045"; exon_number "5"; oId "Bra000084"; nearest_ref "Bra000084"; class_code "="; tss_id "TSS65"; p_id "P45";
Br_scaffold_000001	Cufflinks	exon	426887	427007	.	+	.	gene_id "TCONS_00000086"; transcript_id "XLOC_000045"; exon_number "6"; oId "Bra000084"; nearest_ref "Bra000084"; class_code "="; tss_id "TSS65"; p_id "P45";
Br_scaffold_000001	Cufflinks	exon	427090	427155	.	+	.	gene_id "TCONS_00000086"; transcript_id "XLOC_000045"; exon_number "7"; oId "Bra000084"; nearest_ref "Bra000084"; class_code "="; tss_id "TSS65"; p_id "P45";
Br_scaffold_000001	Cufflinks	exon	427449	427520	.	+	.	gene_id "TCONS_00000086"; transcript_id "XLOC_000045"; exon_number "8"; oId "Bra000084"; nearest_ref "Bra000084"; class_code "="; tss_id "TSS65"; p_id "P45";
Br_scaffold_000001	Cufflinks	exon	434468	434545	.	+	.	gene_id "TCONS_00000087"; transcript_id "XLOC_000046"; exon_number "1"; oId "CUFF.42.1"; class_code "u"; tss_id "TSS66";
Br_scaffold_000001	Cufflinks	exon	434616	434729	.	+	.	gene_id "TCONS_00000087"; transcript_id "XLOC_000046"; exon_number "2"; oId "CUFF.42.1"; class_code "u"; tss_id "TSS66";
Br_scaffold_000001	Cufflinks	exon	434800	434851	.	+	.	gene_id "TCONS_00000087"; transcript_id "XLOC_000046"; exon_number "3"; oId "CUFF.42.1"; class_code "u"; tss_id "TSS66";
Br_scaffold_000001	Cufflinks	exon	434972	435026	.	+	.	gene_id "TCONS_00000087"; transcript_id "XLOC_000046"; exon_number "4"; oId "CUFF.42.1"; class_code "u"; tss_id "TSS66";
Br_scaffold_000001	Cufflinks	exon	435267	435362	.	+	.	gene_id "TCONS_00000087"; transcript_id "XLOC_000046"; exon_number "5"; oId "CUFF.42.1"; class_code "u"; tss_id "TSS66";
Br_scaffold_000001	Cufflinks	exon	435700	435753	.	+	.	gene_id "TCONS_00000087"; transcript_id "XLOC_000046"; exon_number "6"; oId "CUFF.42.1"; class_code "u"; tss_id "TSS66";
Br_scaffold_000001	Cufflinks	exon	435820	435885	.	+	.	gene_id "TCONS_00000087"; transcript_id "XLOC_000046"; exon_number "7"; oId "CUFF.42.1"; class_code "u"; tss_id "TSS66";
Br_scaffold_000001	Cufflinks	exon	435974	436052	.	+	.	gene_id "TCONS_00000087"; transcript_id "XLOC_000046"; exon_number "8"; oId "CUFF.42.1"; class_code "u"; tss_id "TSS66";
Br_scaffold_000001	Cufflinks	exon	436158	436415	.	+	.	gene_id "TCONS_00000087"; transcript_id "XLOC_000046"; exon_number "9"; oId "CUFF.42.1"; class_code "u"; tss_id "TSS66";
Br_scaffold_000001	Cufflinks	exon	447138	447213	.	+	.	gene_id "TCONS_00000088"; transcript_id "XLOC_000047"; exon_number "1"; oId "Bra000091"; nearest_ref "Bra000091"; class_code "="; tss_id "TSS67"; p_id "P46";
Br_scaffold_000001	Cufflinks	exon	447317	447462	.	+	.	gene_id "TCONS_00000088"; transcript_id "XLOC_000047"; exon_number "2"; oId "Bra000091"; nearest_ref "Bra000091"; class_code "="; tss_id "TSS67"; p_id "P46";
Br_scaffold_000001	Cufflinks	exon	447545	447772	.	+	.	gene_id "TCONS_00000088"; transcript_id "XLOC_000047"; exon_number "3"; oId "Bra000091"; nearest_ref "Bra000091"; class_code "="; tss_id "TSS67"; p_id "P46";
Br_scaffold_000001	Cufflinks	exon	447863	448075	.	+	.	gene_id "TCONS_00000088"; transcript_id "XLOC_000047"; exon_number "4"; oId "Bra000091"; nearest_ref "Bra000091"; class_code "="; tss_id "TSS67"; p_id "P46";
Br_scaffold_000001	Cufflinks	exon	448155	448247	.	+	.	gene_id "TCONS_00000088"; transcript_id "XLOC_000047"; exon_number "5"; oId "Bra000091"; nearest_ref "Bra000091"; class_code "="; tss_id "TSS67"; p_id "P46";
Br_scaffold_000001	Cufflinks	exon	448339	448542	.	+	.	gene_id "TCONS_00000088"; transcript_id "XLOC_000047"; exon_number "6"; oId "Bra000091"; nearest_ref "Bra000091"; class_code "="; tss_id "TSS67"; p_id "P46";
Br_scaffold_000001	Cufflinks	exon	449060	449513	.	+	.	gene_id "TCONS_00000089"; transcript_id "XLOC_000048"; exon_number "1"; oId "Bra000092"; nearest_ref "Bra000092"; class_code "="; tss_id "TSS68"; p_id "P47";
Br_scaffold_000001	Cufflinks	exon	449715	450049	.	+	.	gene_id "TCONS_00000089"; transcript_id "XLOC_000048"; exon_number "2"; oId "Bra000092"; nearest_ref "Bra000092"; class_code "="; tss_id "TSS68"; p_id "P47";
Br_scaffold_000001	Cufflinks	exon	450606	450758	.	+	.	gene_id "TCONS_00000089"; transcript_id "XLOC_000048"; exon_number "3"; oId "Bra000092"; nearest_ref "Bra000092"; class_code "="; tss_id "TSS68"; p_id "P47";
Br_scaffold_000001	Cufflinks	exon	451165	451257	.	+	.	gene_id "TCONS_00000089"; transcript_id "XLOC_000048"; exon_number "4"; oId "Bra000092"; nearest_ref "Bra000092"; class_code "="; tss_id "TSS68"; p_id "P47";
Br_scaffold_000001	Cufflinks	exon	451613	451671	.	+	.	gene_id "TCONS_00000089"; transcript_id "XLOC_000048"; exon_number "5"; oId "Bra000092"; nearest_ref "Bra000092"; class_code "="; tss_id "TSS68"; p_id "P47";
Br_scaffold_000001	Cufflinks	exon	451760	451853	.	+	.	gene_id "TCONS_00000089"; transcript_id "XLOC_000048"; exon_number "6"; oId "Bra000092"; nearest_ref "Bra000092"; class_code "="; tss_id "TSS68"; p_id "P47";
Br_scaffold_000001	Cufflinks	exon	451952	452176	.	+	.	gene_id "TCONS_00000089"; transcript_id "XLOC_000048"; exon_number "7"; oId "Bra000092"; nearest_ref "Bra000092"; class_code "="; tss_id "TSS68"; p_id "P47";
Br_scaffold_000001	Cufflinks	exon	453879	454088	.	+	.	gene_id "TCONS_00000090"; transcript_id "XLOC_000049"; exon_number "1"; oId "CUFF.45.1"; nearest_ref "Bra000094"; class_code "j"; tss_id "TSS69";
Br_scaffold_000001	Cufflinks	exon	454197	454415	.	+	.	gene_id "TCONS_00000090"; transcript_id "XLOC_000049"; exon_number "2"; oId "CUFF.45.1"; nearest_ref "Bra000094"; class_code "j"; tss_id "TSS69";
Br_scaffold_000001	Cufflinks	exon	454492	454582	.	+	.	gene_id "TCONS_00000090"; transcript_id "XLOC_000049"; exon_number "3"; oId "CUFF.45.1"; nearest_ref "Bra000094"; class_code "j"; tss_id "TSS69";
Br_scaffold_000001	Cufflinks	exon	454650	454829	.	+	.	gene_id "TCONS_00000090"; transcript_id "XLOC_000049"; exon_number "4"; oId "CUFF.45.1"; nearest_ref "Bra000094"; class_code "j"; tss_id "TSS69";
Br_scaffold_000001	Cufflinks	exon	454927	455016	.	+	.	gene_id "TCONS_00000090"; transcript_id "XLOC_000049"; exon_number "5"; oId "CUFF.45.1"; nearest_ref "Bra000094"; class_code "j"; tss_id "TSS69";
Br_scaffold_000001	Cufflinks	exon	455100	455207	.	+	.	gene_id "TCONS_00000090"; transcript_id "XLOC_000049"; exon_number "6"; oId "CUFF.45.1"; nearest_ref "Bra000094"; class_code "j"; tss_id "TSS69";
Br_scaffold_000001	Cufflinks	exon	455568	455621	.	+	.	gene_id "TCONS_00000090"; transcript_id "XLOC_000049"; exon_number "7"; oId "CUFF.45.1"; nearest_ref "Bra000094"; class_code "j"; tss_id "TSS69";
Br_scaffold_000001	Cufflinks	exon	455765	455879	.	+	.	gene_id "TCONS_00000090"; transcript_id "XLOC_000049"; exon_number "8"; oId "CUFF.45.1"; nearest_ref "Bra000094"; class_code "j"; tss_id "TSS69";
Br_scaffold_000001	Cufflinks	exon	455974	456131	.	+	.	gene_id "TCONS_00000090"; transcript_id "XLOC_000049"; exon_number "9"; oId "CUFF.45.1"; nearest_ref "Bra000094"; class_code "j"; tss_id "TSS69";
Br_scaffold_000001	Cufflinks	exon	456235	456330	.	+	.	gene_id "TCONS_00000090"; transcript_id "XLOC_000049"; exon_number "10"; oId "CUFF.45.1"; nearest_ref "Bra000094"; class_code "j"; tss_id "TSS69";
Br_scaffold_000001	Cufflinks	exon	456525	456861	.	+	.	gene_id "TCONS_00000090"; transcript_id "XLOC_000049"; exon_number "11"; oId "CUFF.45.1"; nearest_ref "Bra000094"; class_code "j"; tss_id "TSS69";
Br_scaffold_000001	Cufflinks	exon	453922	454088	.	+	.	gene_id "TCONS_00000091"; transcript_id "XLOC_000049"; exon_number "1"; oId "Bra000094"; nearest_ref "Bra000094"; class_code "="; tss_id "TSS69"; p_id "P48";
Br_scaffold_000001	Cufflinks	exon	454197	454415	.	+	.	gene_id "TCONS_00000091"; transcript_id "XLOC_000049"; exon_number "2"; oId "Bra000094"; nearest_ref "Bra000094"; class_code "="; tss_id "TSS69"; p_id "P48";
Br_scaffold_000001	Cufflinks	exon	454492	454582	.	+	.	gene_id "TCONS_00000091"; transcript_id "XLOC_000049"; exon_number "3"; oId "Bra000094"; nearest_ref "Bra000094"; class_code "="; tss_id "TSS69"; p_id "P48";
Br_scaffold_000001	Cufflinks	exon	454650	454829	.	+	.	gene_id "TCONS_00000091"; transcript_id "XLOC_000049"; exon_number "4"; oId "Bra000094"; nearest_ref "Bra000094"; class_code "="; tss_id "TSS69"; p_id "P48";
Br_scaffold_000001	Cufflinks	exon	454927	455016	.	+	.	gene_id "TCONS_00000091"; transcript_id "XLOC_000049"; exon_number "5"; oId "Bra000094"; nearest_ref "Bra000094"; class_code "="; tss_id "TSS69"; p_id "P48";
Br_scaffold_000001	Cufflinks	exon	455100	455207	.	+	.	gene_id "TCONS_00000091"; transcript_id "XLOC_000049"; exon_number "6"; oId "Bra000094"; nearest_ref "Bra000094"; class_code "="; tss_id "TSS69"; p_id "P48";
Br_scaffold_000001	Cufflinks	exon	455568	455621	.	+	.	gene_id "TCONS_00000091"; transcript_id "XLOC_000049"; exon_number "7"; oId "Bra000094"; nearest_ref "Bra000094"; class_code "="; tss_id "TSS69"; p_id "P48";
Br_scaffold_000001	Cufflinks	exon	455765	456001	.	+	.	gene_id "TCONS_00000091"; transcript_id "XLOC_000049"; exon_number "8"; oId "Bra000094"; nearest_ref "Bra000094"; class_code "="; tss_id "TSS69"; p_id "P48";
Br_scaffold_000001	Cufflinks	exon	456235	456330	.	+	.	gene_id "TCONS_00000091"; transcript_id "XLOC_000049"; exon_number "9"; oId "Bra000094"; nearest_ref "Bra000094"; class_code "="; tss_id "TSS69"; p_id "P48";
Br_scaffold_000001	Cufflinks	exon	456525	456572	.	+	.	gene_id "TCONS_00000091"; transcript_id "XLOC_000049"; exon_number "10"; oId "Bra000094"; nearest_ref "Bra000094"; class_code "="; tss_id "TSS69"; p_id "P48";
Br_scaffold_000001	Cufflinks	exon	460593	461443	.	+	.	gene_id "TCONS_00000092"; transcript_id "XLOC_000050"; exon_number "1"; oId "CUFF.46.1"; nearest_ref "Bra000096"; class_code "j"; tss_id "TSS70";
Br_scaffold_000001	Cufflinks	exon	461818	462550	.	+	.	gene_id "TCONS_00000092"; transcript_id "XLOC_000050"; exon_number "2"; oId "CUFF.46.1"; nearest_ref "Bra000096"; class_code "j"; tss_id "TSS70";
Br_scaffold_000001	Cufflinks	exon	462630	462842	.	+	.	gene_id "TCONS_00000092"; transcript_id "XLOC_000050"; exon_number "3"; oId "CUFF.46.1"; nearest_ref "Bra000096"; class_code "j"; tss_id "TSS70";
Br_scaffold_000001	Cufflinks	exon	460687	461443	.	+	.	gene_id "TCONS_00000093"; transcript_id "XLOC_000050"; exon_number "1"; oId "Bra000096"; contained_in "TCONS_00000092"; nearest_ref "Bra000096"; class_code "="; tss_id "TSS70"; p_id "P49";
Br_scaffold_000001	Cufflinks	exon	461818	462545	.	+	.	gene_id "TCONS_00000093"; transcript_id "XLOC_000050"; exon_number "2"; oId "Bra000096"; contained_in "TCONS_00000092"; nearest_ref "Bra000096"; class_code "="; tss_id "TSS70"; p_id "P49";
Br_scaffold_000001	Cufflinks	exon	465301	465675	.	+	.	gene_id "TCONS_00000094"; transcript_id "XLOC_000051"; exon_number "1"; oId "Bra000098"; nearest_ref "Bra000098"; class_code "="; tss_id "TSS71"; p_id "P50";
Br_scaffold_000001	Cufflinks	exon	465745	465940	.	+	.	gene_id "TCONS_00000094"; transcript_id "XLOC_000051"; exon_number "2"; oId "Bra000098"; nearest_ref "Bra000098"; class_code "="; tss_id "TSS71"; p_id "P50";
Br_scaffold_000001	Cufflinks	exon	466039	466397	.	+	.	gene_id "TCONS_00000094"; transcript_id "XLOC_000051"; exon_number "3"; oId "Bra000098"; nearest_ref "Bra000098"; class_code "="; tss_id "TSS71"; p_id "P50";
Br_scaffold_000001	Cufflinks	exon	467442	467597	.	+	.	gene_id "TCONS_00000095"; transcript_id "XLOC_000052"; exon_number "1"; oId "Bra000099"; nearest_ref "Bra000099"; class_code "="; tss_id "TSS72"; p_id "P51";
Br_scaffold_000001	Cufflinks	exon	467682	467837	.	+	.	gene_id "TCONS_00000095"; transcript_id "XLOC_000052"; exon_number "2"; oId "Bra000099"; nearest_ref "Bra000099"; class_code "="; tss_id "TSS72"; p_id "P51";
Br_scaffold_000001	Cufflinks	exon	467953	468000	.	+	.	gene_id "TCONS_00000095"; transcript_id "XLOC_000052"; exon_number "3"; oId "Bra000099"; nearest_ref "Bra000099"; class_code "="; tss_id "TSS72"; p_id "P51";
Br_scaffold_000001	Cufflinks	exon	468109	468285	.	+	.	gene_id "TCONS_00000095"; transcript_id "XLOC_000052"; exon_number "4"; oId "Bra000099"; nearest_ref "Bra000099"; class_code "="; tss_id "TSS72"; p_id "P51";
Br_scaffold_000001	Cufflinks	exon	468370	468597	.	+	.	gene_id "TCONS_00000095"; transcript_id "XLOC_000052"; exon_number "5"; oId "Bra000099"; nearest_ref "Bra000099"; class_code "="; tss_id "TSS72"; p_id "P51";
Br_scaffold_000001	Cufflinks	exon	470194	470282	.	+	.	gene_id "TCONS_00000096"; transcript_id "XLOC_000053"; exon_number "1"; oId "Bra000100"; nearest_ref "Bra000100"; class_code "="; tss_id "TSS73"; p_id "P52";
Br_scaffold_000001	Cufflinks	exon	470706	470808	.	+	.	gene_id "TCONS_00000096"; transcript_id "XLOC_000053"; exon_number "2"; oId "Bra000100"; nearest_ref "Bra000100"; class_code "="; tss_id "TSS73"; p_id "P52";
Br_scaffold_000001	Cufflinks	exon	470912	470981	.	+	.	gene_id "TCONS_00000096"; transcript_id "XLOC_000053"; exon_number "3"; oId "Bra000100"; nearest_ref "Bra000100"; class_code "="; tss_id "TSS73"; p_id "P52";
Br_scaffold_000001	Cufflinks	exon	471099	471137	.	+	.	gene_id "TCONS_00000096"; transcript_id "XLOC_000053"; exon_number "4"; oId "Bra000100"; nearest_ref "Bra000100"; class_code "="; tss_id "TSS73"; p_id "P52";
Br_scaffold_000001	Cufflinks	exon	471243	471360	.	+	.	gene_id "TCONS_00000096"; transcript_id "XLOC_000053"; exon_number "5"; oId "Bra000100"; nearest_ref "Bra000100"; class_code "="; tss_id "TSS73"; p_id "P52";
Br_scaffold_000001	Cufflinks	exon	471458	471515	.	+	.	gene_id "TCONS_00000096"; transcript_id "XLOC_000053"; exon_number "6"; oId "Bra000100"; nearest_ref "Bra000100"; class_code "="; tss_id "TSS73"; p_id "P52";
Br_scaffold_000001	Cufflinks	exon	471944	472008	.	+	.	gene_id "TCONS_00000096"; transcript_id "XLOC_000053"; exon_number "7"; oId "Bra000100"; nearest_ref "Bra000100"; class_code "="; tss_id "TSS73"; p_id "P52";
Br_scaffold_000001	Cufflinks	exon	472111	472117	.	+	.	gene_id "TCONS_00000096"; transcript_id "XLOC_000053"; exon_number "8"; oId "Bra000100"; nearest_ref "Bra000100"; class_code "="; tss_id "TSS73"; p_id "P52";
Br_scaffold_000001	Cufflinks	exon	472205	472265	.	+	.	gene_id "TCONS_00000096"; transcript_id "XLOC_000053"; exon_number "9"; oId "Bra000100"; nearest_ref "Bra000100"; class_code "="; tss_id "TSS73"; p_id "P52";
Br_scaffold_000001	Cufflinks	exon	472404	472463	.	+	.	gene_id "TCONS_00000096"; transcript_id "XLOC_000053"; exon_number "10"; oId "Bra000100"; nearest_ref "Bra000100"; class_code "="; tss_id "TSS73"; p_id "P52";
Br_scaffold_000001	Cufflinks	exon	472548	472567	.	+	.	gene_id "TCONS_00000096"; transcript_id "XLOC_000053"; exon_number "11"; oId "Bra000100"; nearest_ref "Bra000100"; class_code "="; tss_id "TSS73"; p_id "P52";
Br_scaffold_000001	Cufflinks	exon	472652	472717	.	+	.	gene_id "TCONS_00000096"; transcript_id "XLOC_000053"; exon_number "12"; oId "Bra000100"; nearest_ref "Bra000100"; class_code "="; tss_id "TSS73"; p_id "P52";
Br_scaffold_000001	Cufflinks	exon	472811	472978	.	+	.	gene_id "TCONS_00000096"; transcript_id "XLOC_000053"; exon_number "13"; oId "Bra000100"; nearest_ref "Bra000100"; class_code "="; tss_id "TSS73"; p_id "P52";
Br_scaffold_000001	Cufflinks	exon	473056	473313	.	+	.	gene_id "TCONS_00000096"; transcript_id "XLOC_000053"; exon_number "14"; oId "Bra000100"; nearest_ref "Bra000100"; class_code "="; tss_id "TSS73"; p_id "P52";
Br_scaffold_000001	Cufflinks	exon	473413	473625	.	+	.	gene_id "TCONS_00000096"; transcript_id "XLOC_000053"; exon_number "15"; oId "Bra000100"; nearest_ref "Bra000100"; class_code "="; tss_id "TSS73"; p_id "P52";
Br_scaffold_000001	Cufflinks	exon	473704	473975	.	+	.	gene_id "TCONS_00000096"; transcript_id "XLOC_000053"; exon_number "16"; oId "Bra000100"; nearest_ref "Bra000100"; class_code "="; tss_id "TSS73"; p_id "P52";
Br_scaffold_000001	Cufflinks	exon	474053	474194	.	+	.	gene_id "TCONS_00000096"; transcript_id "XLOC_000053"; exon_number "17"; oId "Bra000100"; nearest_ref "Bra000100"; class_code "="; tss_id "TSS73"; p_id "P52";
Br_scaffold_000001	Cufflinks	exon	478092	478466	.	+	.	gene_id "TCONS_00000097"; transcript_id "XLOC_000054"; exon_number "1"; oId "Bra000102"; nearest_ref "Bra000102"; class_code "="; tss_id "TSS74"; p_id "P53";
Br_scaffold_000001	Cufflinks	exon	478551	478632	.	+	.	gene_id "TCONS_00000097"; transcript_id "XLOC_000054"; exon_number "2"; oId "Bra000102"; nearest_ref "Bra000102"; class_code "="; tss_id "TSS74"; p_id "P53";
Br_scaffold_000001	Cufflinks	exon	479082	479274	.	+	.	gene_id "TCONS_00000097"; transcript_id "XLOC_000054"; exon_number "3"; oId "Bra000102"; nearest_ref "Bra000102"; class_code "="; tss_id "TSS74"; p_id "P53";
Br_scaffold_000001	Cufflinks	exon	479404	479479	.	+	.	gene_id "TCONS_00000097"; transcript_id "XLOC_000054"; exon_number "4"; oId "Bra000102"; nearest_ref "Bra000102"; class_code "="; tss_id "TSS74"; p_id "P53";
Br_scaffold_000001	Cufflinks	exon	479562	479687	.	+	.	gene_id "TCONS_00000097"; transcript_id "XLOC_000054"; exon_number "5"; oId "Bra000102"; nearest_ref "Bra000102"; class_code "="; tss_id "TSS74"; p_id "P53";
Br_scaffold_000001	Cufflinks	exon	479796	480032	.	+	.	gene_id "TCONS_00000097"; transcript_id "XLOC_000054"; exon_number "6"; oId "Bra000102"; nearest_ref "Bra000102"; class_code "="; tss_id "TSS74"; p_id "P53";
Br_scaffold_000001	Cufflinks	exon	480127	480138	.	+	.	gene_id "TCONS_00000097"; transcript_id "XLOC_000054"; exon_number "7"; oId "Bra000102"; nearest_ref "Bra000102"; class_code "="; tss_id "TSS74"; p_id "P53";
Br_scaffold_000001	Cufflinks	exon	478092	478466	.	+	.	gene_id "TCONS_00000098"; transcript_id "XLOC_000054"; exon_number "1"; oId "CUFF.47.2"; nearest_ref "Bra000102"; class_code "j"; tss_id "TSS74";
Br_scaffold_000001	Cufflinks	exon	478551	478632	.	+	.	gene_id "TCONS_00000098"; transcript_id "XLOC_000054"; exon_number "2"; oId "CUFF.47.2"; nearest_ref "Bra000102"; class_code "j"; tss_id "TSS74";
Br_scaffold_000001	Cufflinks	exon	479082	479274	.	+	.	gene_id "TCONS_00000098"; transcript_id "XLOC_000054"; exon_number "3"; oId "CUFF.47.2"; nearest_ref "Bra000102"; class_code "j"; tss_id "TSS74";
Br_scaffold_000001	Cufflinks	exon	479431	479479	.	+	.	gene_id "TCONS_00000098"; transcript_id "XLOC_000054"; exon_number "4"; oId "CUFF.47.2"; nearest_ref "Bra000102"; class_code "j"; tss_id "TSS74";
Br_scaffold_000001	Cufflinks	exon	479562	479687	.	+	.	gene_id "TCONS_00000098"; transcript_id "XLOC_000054"; exon_number "5"; oId "CUFF.47.2"; nearest_ref "Bra000102"; class_code "j"; tss_id "TSS74";
Br_scaffold_000001	Cufflinks	exon	479796	480032	.	+	.	gene_id "TCONS_00000098"; transcript_id "XLOC_000054"; exon_number "6"; oId "CUFF.47.2"; nearest_ref "Bra000102"; class_code "j"; tss_id "TSS74";
Br_scaffold_000001	Cufflinks	exon	480127	480630	.	+	.	gene_id "TCONS_00000098"; transcript_id "XLOC_000054"; exon_number "7"; oId "CUFF.47.2"; nearest_ref "Bra000102"; class_code "j"; tss_id "TSS74";
Br_scaffold_000001	Cufflinks	exon	481761	482091	.	+	.	gene_id "TCONS_00000100"; transcript_id "XLOC_000055"; exon_number "1"; oId "CUFF.48.2"; nearest_ref "Bra000103"; class_code "j"; tss_id "TSS75";
Br_scaffold_000001	Cufflinks	exon	482600	482729	.	+	.	gene_id "TCONS_00000100"; transcript_id "XLOC_000055"; exon_number "2"; oId "CUFF.48.2"; nearest_ref "Bra000103"; class_code "j"; tss_id "TSS75";
Br_scaffold_000001	Cufflinks	exon	482928	483008	.	+	.	gene_id "TCONS_00000100"; transcript_id "XLOC_000055"; exon_number "3"; oId "CUFF.48.2"; nearest_ref "Bra000103"; class_code "j"; tss_id "TSS75";
Br_scaffold_000001	Cufflinks	exon	483091	483155	.	+	.	gene_id "TCONS_00000100"; transcript_id "XLOC_000055"; exon_number "4"; oId "CUFF.48.2"; nearest_ref "Bra000103"; class_code "j"; tss_id "TSS75";
Br_scaffold_000001	Cufflinks	exon	483478	483813	.	+	.	gene_id "TCONS_00000100"; transcript_id "XLOC_000055"; exon_number "5"; oId "CUFF.48.2"; nearest_ref "Bra000103"; class_code "j"; tss_id "TSS75";
Br_scaffold_000001	Cufflinks	exon	481761	482091	.	+	.	gene_id "TCONS_00000099"; transcript_id "XLOC_000055"; exon_number "1"; oId "CUFF.48.1"; nearest_ref "Bra000103"; class_code "j"; tss_id "TSS75";
Br_scaffold_000001	Cufflinks	exon	482600	482705	.	+	.	gene_id "TCONS_00000099"; transcript_id "XLOC_000055"; exon_number "2"; oId "CUFF.48.1"; nearest_ref "Bra000103"; class_code "j"; tss_id "TSS75";
Br_scaffold_000001	Cufflinks	exon	482928	483008	.	+	.	gene_id "TCONS_00000099"; transcript_id "XLOC_000055"; exon_number "3"; oId "CUFF.48.1"; nearest_ref "Bra000103"; class_code "j"; tss_id "TSS75";
Br_scaffold_000001	Cufflinks	exon	483091	483155	.	+	.	gene_id "TCONS_00000099"; transcript_id "XLOC_000055"; exon_number "4"; oId "CUFF.48.1"; nearest_ref "Bra000103"; class_code "j"; tss_id "TSS75";
Br_scaffold_000001	Cufflinks	exon	483478	483813	.	+	.	gene_id "TCONS_00000099"; transcript_id "XLOC_000055"; exon_number "5"; oId "CUFF.48.1"; nearest_ref "Bra000103"; class_code "j"; tss_id "TSS75";
Br_scaffold_000001	Cufflinks	exon	481796	482091	.	+	.	gene_id "TCONS_00000101"; transcript_id "XLOC_000055"; exon_number "1"; oId "CUFF.48.3"; nearest_ref "Bra000103"; class_code "j"; tss_id "TSS75";
Br_scaffold_000001	Cufflinks	exon	482600	482835	.	+	.	gene_id "TCONS_00000101"; transcript_id "XLOC_000055"; exon_number "2"; oId "CUFF.48.3"; nearest_ref "Bra000103"; class_code "j"; tss_id "TSS75";
Br_scaffold_000001	Cufflinks	exon	482928	483008	.	+	.	gene_id "TCONS_00000101"; transcript_id "XLOC_000055"; exon_number "3"; oId "CUFF.48.3"; nearest_ref "Bra000103"; class_code "j"; tss_id "TSS75";
Br_scaffold_000001	Cufflinks	exon	483091	483155	.	+	.	gene_id "TCONS_00000101"; transcript_id "XLOC_000055"; exon_number "4"; oId "CUFF.48.3"; nearest_ref "Bra000103"; class_code "j"; tss_id "TSS75";
Br_scaffold_000001	Cufflinks	exon	483478	483813	.	+	.	gene_id "TCONS_00000101"; transcript_id "XLOC_000055"; exon_number "5"; oId "CUFF.48.3"; nearest_ref "Bra000103"; class_code "j"; tss_id "TSS75";
Br_scaffold_000001	Cufflinks	exon	481892	482091	.	+	.	gene_id "TCONS_00000102"; transcript_id "XLOC_000055"; exon_number "1"; oId "Bra000103"; nearest_ref "Bra000103"; class_code "="; tss_id "TSS76"; p_id "P54";
Br_scaffold_000001	Cufflinks	exon	482600	482729	.	+	.	gene_id "TCONS_00000102"; transcript_id "XLOC_000055"; exon_number "2"; oId "Bra000103"; nearest_ref "Bra000103"; class_code "="; tss_id "TSS76"; p_id "P54";
Br_scaffold_000001	Cufflinks	exon	484118	484181	.	+	.	gene_id "TCONS_00000102"; transcript_id "XLOC_000055"; exon_number "3"; oId "Bra000103"; nearest_ref "Bra000103"; class_code "="; tss_id "TSS76"; p_id "P54";
Br_scaffold_000001	Cufflinks	exon	484285	484386	.	+	.	gene_id "TCONS_00000102"; transcript_id "XLOC_000055"; exon_number "4"; oId "Bra000103"; nearest_ref "Bra000103"; class_code "="; tss_id "TSS76"; p_id "P54";
Br_scaffold_000001	Cufflinks	exon	484498	484662	.	+	.	gene_id "TCONS_00000102"; transcript_id "XLOC_000055"; exon_number "5"; oId "Bra000103"; nearest_ref "Bra000103"; class_code "="; tss_id "TSS76"; p_id "P54";
Br_scaffold_000001	Cufflinks	exon	484869	485089	.	+	.	gene_id "TCONS_00000102"; transcript_id "XLOC_000055"; exon_number "6"; oId "Bra000103"; nearest_ref "Bra000103"; class_code "="; tss_id "TSS76"; p_id "P54";
Br_scaffold_000001	Cufflinks	exon	485180	485339	.	+	.	gene_id "TCONS_00000102"; transcript_id "XLOC_000055"; exon_number "7"; oId "Bra000103"; nearest_ref "Bra000103"; class_code "="; tss_id "TSS76"; p_id "P54";
Br_scaffold_000001	Cufflinks	exon	485419	485537	.	+	.	gene_id "TCONS_00000102"; transcript_id "XLOC_000055"; exon_number "8"; oId "Bra000103"; nearest_ref "Bra000103"; class_code "="; tss_id "TSS76"; p_id "P54";
Br_scaffold_000001	Cufflinks	exon	485626	485760	.	+	.	gene_id "TCONS_00000102"; transcript_id "XLOC_000055"; exon_number "9"; oId "Bra000103"; nearest_ref "Bra000103"; class_code "="; tss_id "TSS76"; p_id "P54";
Br_scaffold_000001	Cufflinks	exon	498054	499661	.	+	.	gene_id "TCONS_00000103"; transcript_id "XLOC_000056"; exon_number "1"; oId "Bra000107"; nearest_ref "Bra000107"; class_code "="; tss_id "TSS77"; p_id "P55";
Br_scaffold_000001	Cufflinks	exon	500511	500639	.	+	.	gene_id "TCONS_00000105"; transcript_id "XLOC_000057"; exon_number "1"; oId "CUFF.49.2"; nearest_ref "Bra000108"; class_code "j"; tss_id "TSS78";
Br_scaffold_000001	Cufflinks	exon	501094	501566	.	+	.	gene_id "TCONS_00000105"; transcript_id "XLOC_000057"; exon_number "2"; oId "CUFF.49.2"; nearest_ref "Bra000108"; class_code "j"; tss_id "TSS78";
Br_scaffold_000001	Cufflinks	exon	501941	502018	.	+	.	gene_id "TCONS_00000105"; transcript_id "XLOC_000057"; exon_number "3"; oId "CUFF.49.2"; nearest_ref "Bra000108"; class_code "j"; tss_id "TSS78";
Br_scaffold_000001	Cufflinks	exon	502133	502582	.	+	.	gene_id "TCONS_00000105"; transcript_id "XLOC_000057"; exon_number "4"; oId "CUFF.49.2"; nearest_ref "Bra000108"; class_code "j"; tss_id "TSS78";
Br_scaffold_000001	Cufflinks	exon	502667	502873	.	+	.	gene_id "TCONS_00000105"; transcript_id "XLOC_000057"; exon_number "5"; oId "CUFF.49.2"; nearest_ref "Bra000108"; class_code "j"; tss_id "TSS78";
Br_scaffold_000001	Cufflinks	exon	503191	503352	.	+	.	gene_id "TCONS_00000105"; transcript_id "XLOC_000057"; exon_number "6"; oId "CUFF.49.2"; nearest_ref "Bra000108"; class_code "j"; tss_id "TSS78";
Br_scaffold_000001	Cufflinks	exon	503444	503812	.	+	.	gene_id "TCONS_00000105"; transcript_id "XLOC_000057"; exon_number "7"; oId "CUFF.49.2"; nearest_ref "Bra000108"; class_code "j"; tss_id "TSS78";
Br_scaffold_000001	Cufflinks	exon	503880	504591	.	+	.	gene_id "TCONS_00000105"; transcript_id "XLOC_000057"; exon_number "8"; oId "CUFF.49.2"; nearest_ref "Bra000108"; class_code "j"; tss_id "TSS78";
Br_scaffold_000001	Cufflinks	exon	500511	500676	.	+	.	gene_id "TCONS_00000104"; transcript_id "XLOC_000057"; exon_number "1"; oId "CUFF.49.1"; nearest_ref "Bra000108"; class_code "j"; tss_id "TSS78";
Br_scaffold_000001	Cufflinks	exon	501094	501566	.	+	.	gene_id "TCONS_00000104"; transcript_id "XLOC_000057"; exon_number "2"; oId "CUFF.49.1"; nearest_ref "Bra000108"; class_code "j"; tss_id "TSS78";
Br_scaffold_000001	Cufflinks	exon	501941	502018	.	+	.	gene_id "TCONS_00000104"; transcript_id "XLOC_000057"; exon_number "3"; oId "CUFF.49.1"; nearest_ref "Bra000108"; class_code "j"; tss_id "TSS78";
Br_scaffold_000001	Cufflinks	exon	502133	502582	.	+	.	gene_id "TCONS_00000104"; transcript_id "XLOC_000057"; exon_number "4"; oId "CUFF.49.1"; nearest_ref "Bra000108"; class_code "j"; tss_id "TSS78";
Br_scaffold_000001	Cufflinks	exon	502667	502873	.	+	.	gene_id "TCONS_00000104"; transcript_id "XLOC_000057"; exon_number "5"; oId "CUFF.49.1"; nearest_ref "Bra000108"; class_code "j"; tss_id "TSS78";
Br_scaffold_000001	Cufflinks	exon	503191	503352	.	+	.	gene_id "TCONS_00000104"; transcript_id "XLOC_000057"; exon_number "6"; oId "CUFF.49.1"; nearest_ref "Bra000108"; class_code "j"; tss_id "TSS78";
Br_scaffold_000001	Cufflinks	exon	503444	503812	.	+	.	gene_id "TCONS_00000104"; transcript_id "XLOC_000057"; exon_number "7"; oId "CUFF.49.1"; nearest_ref "Bra000108"; class_code "j"; tss_id "TSS78";
Br_scaffold_000001	Cufflinks	exon	503880	504591	.	+	.	gene_id "TCONS_00000104"; transcript_id "XLOC_000057"; exon_number "8"; oId "CUFF.49.1"; nearest_ref "Bra000108"; class_code "j"; tss_id "TSS78";
Br_scaffold_000001	Cufflinks	exon	500520	500676	.	+	.	gene_id "TCONS_00000106"; transcript_id "XLOC_000057"; exon_number "1"; oId "CUFF.49.3"; nearest_ref "Bra000108"; class_code "j"; tss_id "TSS78";
Br_scaffold_000001	Cufflinks	exon	501094	501566	.	+	.	gene_id "TCONS_00000106"; transcript_id "XLOC_000057"; exon_number "2"; oId "CUFF.49.3"; nearest_ref "Bra000108"; class_code "j"; tss_id "TSS78";
Br_scaffold_000001	Cufflinks	exon	501941	502018	.	+	.	gene_id "TCONS_00000106"; transcript_id "XLOC_000057"; exon_number "3"; oId "CUFF.49.3"; nearest_ref "Bra000108"; class_code "j"; tss_id "TSS78";
Br_scaffold_000001	Cufflinks	exon	502133	502582	.	+	.	gene_id "TCONS_00000106"; transcript_id "XLOC_000057"; exon_number "4"; oId "CUFF.49.3"; nearest_ref "Bra000108"; class_code "j"; tss_id "TSS78";
Br_scaffold_000001	Cufflinks	exon	502667	502873	.	+	.	gene_id "TCONS_00000106"; transcript_id "XLOC_000057"; exon_number "5"; oId "CUFF.49.3"; nearest_ref "Bra000108"; class_code "j"; tss_id "TSS78";
Br_scaffold_000001	Cufflinks	exon	503191	503352	.	+	.	gene_id "TCONS_00000106"; transcript_id "XLOC_000057"; exon_number "6"; oId "CUFF.49.3"; nearest_ref "Bra000108"; class_code "j"; tss_id "TSS78";
Br_scaffold_000001	Cufflinks	exon	503444	503780	.	+	.	gene_id "TCONS_00000106"; transcript_id "XLOC_000057"; exon_number "7"; oId "CUFF.49.3"; nearest_ref "Bra000108"; class_code "j"; tss_id "TSS78";
Br_scaffold_000001	Cufflinks	exon	503880	504591	.	+	.	gene_id "TCONS_00000106"; transcript_id "XLOC_000057"; exon_number "8"; oId "CUFF.49.3"; nearest_ref "Bra000108"; class_code "j"; tss_id "TSS78";
Br_scaffold_000001	Cufflinks	exon	501141	501566	.	+	.	gene_id "TCONS_00000107"; transcript_id "XLOC_000057"; exon_number "1"; oId "Bra000108"; contained_in "TCONS_00000105"; nearest_ref "Bra000108"; class_code "="; tss_id "TSS79"; p_id "P56";
Br_scaffold_000001	Cufflinks	exon	501941	502018	.	+	.	gene_id "TCONS_00000107"; transcript_id "XLOC_000057"; exon_number "2"; oId "Bra000108"; contained_in "TCONS_00000105"; nearest_ref "Bra000108"; class_code "="; tss_id "TSS79"; p_id "P56";
Br_scaffold_000001	Cufflinks	exon	502133	502582	.	+	.	gene_id "TCONS_00000107"; transcript_id "XLOC_000057"; exon_number "3"; oId "Bra000108"; contained_in "TCONS_00000105"; nearest_ref "Bra000108"; class_code "="; tss_id "TSS79"; p_id "P56";
Br_scaffold_000001	Cufflinks	exon	502667	502873	.	+	.	gene_id "TCONS_00000107"; transcript_id "XLOC_000057"; exon_number "4"; oId "Bra000108"; contained_in "TCONS_00000105"; nearest_ref "Bra000108"; class_code "="; tss_id "TSS79"; p_id "P56";
Br_scaffold_000001	Cufflinks	exon	503191	503352	.	+	.	gene_id "TCONS_00000107"; transcript_id "XLOC_000057"; exon_number "5"; oId "Bra000108"; contained_in "TCONS_00000105"; nearest_ref "Bra000108"; class_code "="; tss_id "TSS79"; p_id "P56";
Br_scaffold_000001	Cufflinks	exon	503444	503812	.	+	.	gene_id "TCONS_00000107"; transcript_id "XLOC_000057"; exon_number "6"; oId "Bra000108"; contained_in "TCONS_00000105"; nearest_ref "Bra000108"; class_code "="; tss_id "TSS79"; p_id "P56";
Br_scaffold_000001	Cufflinks	exon	503880	504404	.	+	.	gene_id "TCONS_00000107"; transcript_id "XLOC_000057"; exon_number "7"; oId "Bra000108"; contained_in "TCONS_00000105"; nearest_ref "Bra000108"; class_code "="; tss_id "TSS79"; p_id "P56";
Br_scaffold_000001	Cufflinks	exon	514361	514567	.	+	.	gene_id "TCONS_00000108"; transcript_id "XLOC_000058"; exon_number "1"; oId "Bra000109"; nearest_ref "Bra000109"; class_code "="; tss_id "TSS80"; p_id "P57";
Br_scaffold_000001	Cufflinks	exon	514840	515409	.	+	.	gene_id "TCONS_00000108"; transcript_id "XLOC_000058"; exon_number "2"; oId "Bra000109"; nearest_ref "Bra000109"; class_code "="; tss_id "TSS80"; p_id "P57";
Br_scaffold_000001	Cufflinks	exon	515478	515514	.	+	.	gene_id "TCONS_00000108"; transcript_id "XLOC_000058"; exon_number "3"; oId "Bra000109"; nearest_ref "Bra000109"; class_code "="; tss_id "TSS80"; p_id "P57";
Br_scaffold_000001	Cufflinks	exon	516048	516193	.	+	.	gene_id "TCONS_00000108"; transcript_id "XLOC_000058"; exon_number "4"; oId "Bra000109"; nearest_ref "Bra000109"; class_code "="; tss_id "TSS80"; p_id "P57";
Br_scaffold_000001	Cufflinks	exon	516292	516501	.	+	.	gene_id "TCONS_00000108"; transcript_id "XLOC_000058"; exon_number "5"; oId "Bra000109"; nearest_ref "Bra000109"; class_code "="; tss_id "TSS80"; p_id "P57";
Br_scaffold_000001	Cufflinks	exon	516571	516708	.	+	.	gene_id "TCONS_00000108"; transcript_id "XLOC_000058"; exon_number "6"; oId "Bra000109"; nearest_ref "Bra000109"; class_code "="; tss_id "TSS80"; p_id "P57";
Br_scaffold_000001	Cufflinks	exon	516799	516966	.	+	.	gene_id "TCONS_00000108"; transcript_id "XLOC_000058"; exon_number "7"; oId "Bra000109"; nearest_ref "Bra000109"; class_code "="; tss_id "TSS80"; p_id "P57";
Br_scaffold_000001	Cufflinks	exon	521795	521974	.	+	.	gene_id "TCONS_00000109"; transcript_id "XLOC_000059"; exon_number "1"; oId "Bra000110"; nearest_ref "Bra000110"; class_code "="; tss_id "TSS81"; p_id "P58";
Br_scaffold_000001	Cufflinks	exon	522308	522880	.	+	.	gene_id "TCONS_00000109"; transcript_id "XLOC_000059"; exon_number "2"; oId "Bra000110"; nearest_ref "Bra000110"; class_code "="; tss_id "TSS81"; p_id "P58";
Br_scaffold_000001	Cufflinks	exon	522961	523027	.	+	.	gene_id "TCONS_00000109"; transcript_id "XLOC_000059"; exon_number "3"; oId "Bra000110"; nearest_ref "Bra000110"; class_code "="; tss_id "TSS81"; p_id "P58";
Br_scaffold_000001	Cufflinks	exon	523235	523329	.	+	.	gene_id "TCONS_00000109"; transcript_id "XLOC_000059"; exon_number "4"; oId "Bra000110"; nearest_ref "Bra000110"; class_code "="; tss_id "TSS81"; p_id "P58";
Br_scaffold_000001	Cufflinks	exon	523434	523643	.	+	.	gene_id "TCONS_00000109"; transcript_id "XLOC_000059"; exon_number "5"; oId "Bra000110"; nearest_ref "Bra000110"; class_code "="; tss_id "TSS81"; p_id "P58";
Br_scaffold_000001	Cufflinks	exon	523719	523856	.	+	.	gene_id "TCONS_00000109"; transcript_id "XLOC_000059"; exon_number "6"; oId "Bra000110"; nearest_ref "Bra000110"; class_code "="; tss_id "TSS81"; p_id "P58";
Br_scaffold_000001	Cufflinks	exon	523986	524153	.	+	.	gene_id "TCONS_00000109"; transcript_id "XLOC_000059"; exon_number "7"; oId "Bra000110"; nearest_ref "Bra000110"; class_code "="; tss_id "TSS81"; p_id "P58";
Br_scaffold_000001	Cufflinks	exon	533198	533498	.	+	.	gene_id "TCONS_00000110"; transcript_id "XLOC_000060"; exon_number "1"; oId "Bra000111"; nearest_ref "Bra000111"; class_code "="; tss_id "TSS82"; p_id "P59";
Br_scaffold_000001	Cufflinks	exon	534214	534509	.	+	.	gene_id "TCONS_00000110"; transcript_id "XLOC_000060"; exon_number "2"; oId "Bra000111"; nearest_ref "Bra000111"; class_code "="; tss_id "TSS82"; p_id "P59";
Br_scaffold_000001	Cufflinks	exon	535620	535760	.	+	.	gene_id "TCONS_00000110"; transcript_id "XLOC_000060"; exon_number "3"; oId "Bra000111"; nearest_ref "Bra000111"; class_code "="; tss_id "TSS82"; p_id "P59";
Br_scaffold_000001	Cufflinks	exon	535851	535979	.	+	.	gene_id "TCONS_00000110"; transcript_id "XLOC_000060"; exon_number "4"; oId "Bra000111"; nearest_ref "Bra000111"; class_code "="; tss_id "TSS82"; p_id "P59";
Br_scaffold_000001	Cufflinks	exon	537787	538491	.	+	.	gene_id "TCONS_00000111"; transcript_id "XLOC_000061"; exon_number "1"; oId "Bra000112"; nearest_ref "Bra000112"; class_code "="; tss_id "TSS83"; p_id "P60";
Br_scaffold_000001	Cufflinks	exon	542896	543666	.	+	.	gene_id "TCONS_00000112"; transcript_id "XLOC_000062"; exon_number "1"; oId "CUFF.55.1"; nearest_ref "Bra000114"; class_code "x"; tss_id "TSS84";
Br_scaffold_000001	Cufflinks	exon	543949	547079	.	+	.	gene_id "TCONS_00000112"; transcript_id "XLOC_000062"; exon_number "2"; oId "CUFF.55.1"; nearest_ref "Bra000114"; class_code "x"; tss_id "TSS84";
Br_scaffold_000001	Cufflinks	exon	542898	543432	.	+	.	gene_id "TCONS_00000113"; transcript_id "XLOC_000062"; exon_number "1"; oId "CUFF.55.2"; nearest_ref "Bra000114"; class_code "x"; tss_id "TSS84";
Br_scaffold_000001	Cufflinks	exon	543949	547079	.	+	.	gene_id "TCONS_00000113"; transcript_id "XLOC_000062"; exon_number "2"; oId "CUFF.55.2"; nearest_ref "Bra000114"; class_code "x"; tss_id "TSS84";
Br_scaffold_000001	Cufflinks	exon	560174	560915	.	+	.	gene_id "TCONS_00000114"; transcript_id "XLOC_000063"; exon_number "1"; oId "CUFF.56.1"; nearest_ref "Bra000115"; class_code "j"; tss_id "TSS85";
Br_scaffold_000001	Cufflinks	exon	561374	561387	.	+	.	gene_id "TCONS_00000114"; transcript_id "XLOC_000063"; exon_number "2"; oId "CUFF.56.1"; nearest_ref "Bra000115"; class_code "j"; tss_id "TSS85";
Br_scaffold_000001	Cufflinks	exon	560174	560915	.	+	.	gene_id "TCONS_00000115"; transcript_id "XLOC_000063"; exon_number "1"; oId "CUFF.56.2"; nearest_ref "Bra000115"; class_code "j"; tss_id "TSS85";
Br_scaffold_000001	Cufflinks	exon	561403	561525	.	+	.	gene_id "TCONS_00000115"; transcript_id "XLOC_000063"; exon_number "2"; oId "CUFF.56.2"; nearest_ref "Bra000115"; class_code "j"; tss_id "TSS85";
Br_scaffold_000001	Cufflinks	exon	561596	561824	.	+	.	gene_id "TCONS_00000115"; transcript_id "XLOC_000063"; exon_number "3"; oId "CUFF.56.2"; nearest_ref "Bra000115"; class_code "j"; tss_id "TSS85";
Br_scaffold_000001	Cufflinks	exon	562046	562286	.	+	.	gene_id "TCONS_00000115"; transcript_id "XLOC_000063"; exon_number "4"; oId "CUFF.56.2"; nearest_ref "Bra000115"; class_code "j"; tss_id "TSS85";
Br_scaffold_000001	Cufflinks	exon	560304	560915	.	+	.	gene_id "TCONS_00000116"; transcript_id "XLOC_000063"; exon_number "1"; oId "Bra000115"; nearest_ref "Bra000115"; class_code "="; tss_id "TSS86"; p_id "P61";
Br_scaffold_000001	Cufflinks	exon	561403	561525	.	+	.	gene_id "TCONS_00000116"; transcript_id "XLOC_000063"; exon_number "2"; oId "Bra000115"; nearest_ref "Bra000115"; class_code "="; tss_id "TSS86"; p_id "P61";
Br_scaffold_000001	Cufflinks	exon	561596	561841	.	+	.	gene_id "TCONS_00000116"; transcript_id "XLOC_000063"; exon_number "3"; oId "Bra000115"; nearest_ref "Bra000115"; class_code "="; tss_id "TSS86"; p_id "P61";
Br_scaffold_000001	Cufflinks	exon	592478	592826	.	+	.	gene_id "TCONS_00000117"; transcript_id "XLOC_000064"; exon_number "1"; oId "Bra000120"; nearest_ref "Bra000120"; class_code "="; tss_id "TSS87"; p_id "P62";
Br_scaffold_000001	Cufflinks	exon	593368	593543	.	+	.	gene_id "TCONS_00000117"; transcript_id "XLOC_000064"; exon_number "2"; oId "Bra000120"; nearest_ref "Bra000120"; class_code "="; tss_id "TSS87"; p_id "P62";
Br_scaffold_000001	Cufflinks	exon	593725	593869	.	+	.	gene_id "TCONS_00000117"; transcript_id "XLOC_000064"; exon_number "3"; oId "Bra000120"; nearest_ref "Bra000120"; class_code "="; tss_id "TSS87"; p_id "P62";
Br_scaffold_000001	Cufflinks	exon	593982	594034	.	+	.	gene_id "TCONS_00000117"; transcript_id "XLOC_000064"; exon_number "4"; oId "Bra000120"; nearest_ref "Bra000120"; class_code "="; tss_id "TSS87"; p_id "P62";
Br_scaffold_000001	Cufflinks	exon	594131	594274	.	+	.	gene_id "TCONS_00000117"; transcript_id "XLOC_000064"; exon_number "5"; oId "Bra000120"; nearest_ref "Bra000120"; class_code "="; tss_id "TSS87"; p_id "P62";
Br_scaffold_000001	Cufflinks	exon	594368	594472	.	+	.	gene_id "TCONS_00000117"; transcript_id "XLOC_000064"; exon_number "6"; oId "Bra000120"; nearest_ref "Bra000120"; class_code "="; tss_id "TSS87"; p_id "P62";
Br_scaffold_000001	Cufflinks	exon	594557	594682	.	+	.	gene_id "TCONS_00000117"; transcript_id "XLOC_000064"; exon_number "7"; oId "Bra000120"; nearest_ref "Bra000120"; class_code "="; tss_id "TSS87"; p_id "P62";
Br_scaffold_000001	Cufflinks	exon	594866	595063	.	+	.	gene_id "TCONS_00000117"; transcript_id "XLOC_000064"; exon_number "8"; oId "Bra000120"; nearest_ref "Bra000120"; class_code "="; tss_id "TSS87"; p_id "P62";
Br_scaffold_000001	Cufflinks	exon	595334	595440	.	+	.	gene_id "TCONS_00000117"; transcript_id "XLOC_000064"; exon_number "9"; oId "Bra000120"; nearest_ref "Bra000120"; class_code "="; tss_id "TSS87"; p_id "P62";
Br_scaffold_000001	Cufflinks	exon	595533	595695	.	+	.	gene_id "TCONS_00000117"; transcript_id "XLOC_000064"; exon_number "10"; oId "Bra000120"; nearest_ref "Bra000120"; class_code "="; tss_id "TSS87"; p_id "P62";
Br_scaffold_000001	Cufflinks	exon	595801	595866	.	+	.	gene_id "TCONS_00000117"; transcript_id "XLOC_000064"; exon_number "11"; oId "Bra000120"; nearest_ref "Bra000120"; class_code "="; tss_id "TSS87"; p_id "P62";
Br_scaffold_000001	Cufflinks	exon	595952	596045	.	+	.	gene_id "TCONS_00000117"; transcript_id "XLOC_000064"; exon_number "12"; oId "Bra000120"; nearest_ref "Bra000120"; class_code "="; tss_id "TSS87"; p_id "P62";
Br_scaffold_000001	Cufflinks	exon	596405	596517	.	+	.	gene_id "TCONS_00000117"; transcript_id "XLOC_000064"; exon_number "13"; oId "Bra000120"; nearest_ref "Bra000120"; class_code "="; tss_id "TSS87"; p_id "P62";
Br_scaffold_000001	Cufflinks	exon	596723	596793	.	+	.	gene_id "TCONS_00000117"; transcript_id "XLOC_000064"; exon_number "14"; oId "Bra000120"; nearest_ref "Bra000120"; class_code "="; tss_id "TSS87"; p_id "P62";
Br_scaffold_000001	Cufflinks	exon	596942	597095	.	+	.	gene_id "TCONS_00000117"; transcript_id "XLOC_000064"; exon_number "15"; oId "Bra000120"; nearest_ref "Bra000120"; class_code "="; tss_id "TSS87"; p_id "P62";
Br_scaffold_000001	Cufflinks	exon	597184	597588	.	+	.	gene_id "TCONS_00000117"; transcript_id "XLOC_000064"; exon_number "16"; oId "Bra000120"; nearest_ref "Bra000120"; class_code "="; tss_id "TSS87"; p_id "P62";
Br_scaffold_000001	Cufflinks	exon	674758	675191	.	+	.	gene_id "TCONS_00000118"; transcript_id "XLOC_000065"; exon_number "1"; oId "CUFF.66.1"; nearest_ref "Bra000127"; class_code "="; tss_id "TSS88"; p_id "P63";
Br_scaffold_000001	Cufflinks	exon	675262	675359	.	+	.	gene_id "TCONS_00000118"; transcript_id "XLOC_000065"; exon_number "2"; oId "CUFF.66.1"; nearest_ref "Bra000127"; class_code "="; tss_id "TSS88"; p_id "P63";
Br_scaffold_000001	Cufflinks	exon	675435	675485	.	+	.	gene_id "TCONS_00000118"; transcript_id "XLOC_000065"; exon_number "3"; oId "CUFF.66.1"; nearest_ref "Bra000127"; class_code "="; tss_id "TSS88"; p_id "P63";
Br_scaffold_000001	Cufflinks	exon	675564	675677	.	+	.	gene_id "TCONS_00000118"; transcript_id "XLOC_000065"; exon_number "4"; oId "CUFF.66.1"; nearest_ref "Bra000127"; class_code "="; tss_id "TSS88"; p_id "P63";
Br_scaffold_000001	Cufflinks	exon	675763	675819	.	+	.	gene_id "TCONS_00000118"; transcript_id "XLOC_000065"; exon_number "5"; oId "CUFF.66.1"; nearest_ref "Bra000127"; class_code "="; tss_id "TSS88"; p_id "P63";
Br_scaffold_000001	Cufflinks	exon	675895	679084	.	+	.	gene_id "TCONS_00000118"; transcript_id "XLOC_000065"; exon_number "6"; oId "CUFF.66.1"; nearest_ref "Bra000127"; class_code "="; tss_id "TSS88"; p_id "P63";
Br_scaffold_000001	Cufflinks	exon	674804	675191	.	+	.	gene_id "TCONS_00000119"; transcript_id "XLOC_000065"; exon_number "1"; oId "Bra000127"; nearest_ref "Bra000127"; class_code "="; tss_id "TSS88"; p_id "P63";
Br_scaffold_000001	Cufflinks	exon	675262	675359	.	+	.	gene_id "TCONS_00000119"; transcript_id "XLOC_000065"; exon_number "2"; oId "Bra000127"; nearest_ref "Bra000127"; class_code "="; tss_id "TSS88"; p_id "P63";
Br_scaffold_000001	Cufflinks	exon	675435	675485	.	+	.	gene_id "TCONS_00000119"; transcript_id "XLOC_000065"; exon_number "3"; oId "Bra000127"; nearest_ref "Bra000127"; class_code "="; tss_id "TSS88"; p_id "P63";
Br_scaffold_000001	Cufflinks	exon	675564	675677	.	+	.	gene_id "TCONS_00000119"; transcript_id "XLOC_000065"; exon_number "4"; oId "Bra000127"; nearest_ref "Bra000127"; class_code "="; tss_id "TSS88"; p_id "P63";
Br_scaffold_000001	Cufflinks	exon	675763	675819	.	+	.	gene_id "TCONS_00000119"; transcript_id "XLOC_000065"; exon_number "5"; oId "Bra000127"; nearest_ref "Bra000127"; class_code "="; tss_id "TSS88"; p_id "P63";
Br_scaffold_000001	Cufflinks	exon	675895	676092	.	+	.	gene_id "TCONS_00000119"; transcript_id "XLOC_000065"; exon_number "6"; oId "Bra000127"; nearest_ref "Bra000127"; class_code "="; tss_id "TSS88"; p_id "P63";
Br_scaffold_000001	Cufflinks	exon	698646	698728	.	+	.	gene_id "TCONS_00000120"; transcript_id "XLOC_000066"; exon_number "1"; oId "CUFF.70.1"; nearest_ref "Bra000132"; class_code "j"; tss_id "TSS89";
Br_scaffold_000001	Cufflinks	exon	698805	698837	.	+	.	gene_id "TCONS_00000120"; transcript_id "XLOC_000066"; exon_number "2"; oId "CUFF.70.1"; nearest_ref "Bra000132"; class_code "j"; tss_id "TSS89";
Br_scaffold_000001	Cufflinks	exon	698935	699061	.	+	.	gene_id "TCONS_00000120"; transcript_id "XLOC_000066"; exon_number "3"; oId "CUFF.70.1"; nearest_ref "Bra000132"; class_code "j"; tss_id "TSS89";
Br_scaffold_000001	Cufflinks	exon	699149	699295	.	+	.	gene_id "TCONS_00000120"; transcript_id "XLOC_000066"; exon_number "4"; oId "CUFF.70.1"; nearest_ref "Bra000132"; class_code "j"; tss_id "TSS89";
Br_scaffold_000001	Cufflinks	exon	699579	699709	.	+	.	gene_id "TCONS_00000120"; transcript_id "XLOC_000066"; exon_number "5"; oId "CUFF.70.1"; nearest_ref "Bra000132"; class_code "j"; tss_id "TSS89";
Br_scaffold_000001	Cufflinks	exon	700737	700874	.	+	.	gene_id "TCONS_00000120"; transcript_id "XLOC_000066"; exon_number "6"; oId "CUFF.70.1"; nearest_ref "Bra000132"; class_code "j"; tss_id "TSS89";
Br_scaffold_000001	Cufflinks	exon	700957	701055	.	+	.	gene_id "TCONS_00000120"; transcript_id "XLOC_000066"; exon_number "7"; oId "CUFF.70.1"; nearest_ref "Bra000132"; class_code "j"; tss_id "TSS89";
Br_scaffold_000001	Cufflinks	exon	701292	701725	.	+	.	gene_id "TCONS_00000120"; transcript_id "XLOC_000066"; exon_number "8"; oId "CUFF.70.1"; nearest_ref "Bra000132"; class_code "j"; tss_id "TSS89";
Br_scaffold_000001	Cufflinks	exon	698726	698728	.	+	.	gene_id "TCONS_00000121"; transcript_id "XLOC_000066"; exon_number "1"; oId "Bra000132"; nearest_ref "Bra000132"; class_code "="; tss_id "TSS89"; p_id "P64";
Br_scaffold_000001	Cufflinks	exon	698935	699061	.	+	.	gene_id "TCONS_00000121"; transcript_id "XLOC_000066"; exon_number "2"; oId "Bra000132"; nearest_ref "Bra000132"; class_code "="; tss_id "TSS89"; p_id "P64";
Br_scaffold_000001	Cufflinks	exon	699149	699295	.	+	.	gene_id "TCONS_00000121"; transcript_id "XLOC_000066"; exon_number "3"; oId "Bra000132"; nearest_ref "Bra000132"; class_code "="; tss_id "TSS89"; p_id "P64";
Br_scaffold_000001	Cufflinks	exon	699579	699709	.	+	.	gene_id "TCONS_00000121"; transcript_id "XLOC_000066"; exon_number "4"; oId "Bra000132"; nearest_ref "Bra000132"; class_code "="; tss_id "TSS89"; p_id "P64";
Br_scaffold_000001	Cufflinks	exon	700737	700874	.	+	.	gene_id "TCONS_00000121"; transcript_id "XLOC_000066"; exon_number "5"; oId "Bra000132"; nearest_ref "Bra000132"; class_code "="; tss_id "TSS89"; p_id "P64";
Br_scaffold_000001	Cufflinks	exon	700957	701055	.	+	.	gene_id "TCONS_00000121"; transcript_id "XLOC_000066"; exon_number "6"; oId "Bra000132"; nearest_ref "Bra000132"; class_code "="; tss_id "TSS89"; p_id "P64";
Br_scaffold_000001	Cufflinks	exon	701292	701567	.	+	.	gene_id "TCONS_00000121"; transcript_id "XLOC_000066"; exon_number "7"; oId "Bra000132"; nearest_ref "Bra000132"; class_code "="; tss_id "TSS89"; p_id "P64";
Br_scaffold_000001	Cufflinks	exon	702992	703882	.	+	.	gene_id "TCONS_00000122"; transcript_id "XLOC_000067"; exon_number "1"; oId "Bra000133"; nearest_ref "Bra000133"; class_code "="; tss_id "TSS90"; p_id "P65";
Br_scaffold_000001	Cufflinks	exon	707222	707332	.	+	.	gene_id "TCONS_00000123"; transcript_id "XLOC_000068"; exon_number "1"; oId "CUFF.73.1"; nearest_ref "Bra000135"; class_code "j"; tss_id "TSS91";
Br_scaffold_000001	Cufflinks	exon	707417	707468	.	+	.	gene_id "TCONS_00000123"; transcript_id "XLOC_000068"; exon_number "2"; oId "CUFF.73.1"; nearest_ref "Bra000135"; class_code "j"; tss_id "TSS91";
Br_scaffold_000001	Cufflinks	exon	707661	708281	.	+	.	gene_id "TCONS_00000123"; transcript_id "XLOC_000068"; exon_number "3"; oId "CUFF.73.1"; nearest_ref "Bra000135"; class_code "j"; tss_id "TSS91";
Br_scaffold_000001	Cufflinks	exon	707453	707468	.	+	.	gene_id "TCONS_00000124"; transcript_id "XLOC_000068"; exon_number "1"; oId "Bra000135"; contained_in "TCONS_00000123"; nearest_ref "Bra000135"; class_code "="; tss_id "TSS92"; p_id "P66";
Br_scaffold_000001	Cufflinks	exon	707661	708097	.	+	.	gene_id "TCONS_00000124"; transcript_id "XLOC_000068"; exon_number "2"; oId "Bra000135"; contained_in "TCONS_00000123"; nearest_ref "Bra000135"; class_code "="; tss_id "TSS92"; p_id "P66";
Br_scaffold_000001	Cufflinks	exon	719045	719692	.	+	.	gene_id "TCONS_00000125"; transcript_id "XLOC_000069"; exon_number "1"; oId "Bra000137"; nearest_ref "Bra000137"; class_code "="; tss_id "TSS93"; p_id "P67";
Br_scaffold_000001	Cufflinks	exon	745651	745702	.	+	.	gene_id "TCONS_00000126"; transcript_id "XLOC_000070"; exon_number "1"; oId "Bra000141"; nearest_ref "Bra000141"; class_code "="; tss_id "TSS94"; p_id "P68";
Br_scaffold_000001	Cufflinks	exon	745779	746086	.	+	.	gene_id "TCONS_00000126"; transcript_id "XLOC_000070"; exon_number "2"; oId "Bra000141"; nearest_ref "Bra000141"; class_code "="; tss_id "TSS94"; p_id "P68";
Br_scaffold_000001	Cufflinks	exon	746185	746320	.	+	.	gene_id "TCONS_00000126"; transcript_id "XLOC_000070"; exon_number "3"; oId "Bra000141"; nearest_ref "Bra000141"; class_code "="; tss_id "TSS94"; p_id "P68";
Br_scaffold_000001	Cufflinks	exon	746573	746715	.	+	.	gene_id "TCONS_00000126"; transcript_id "XLOC_000070"; exon_number "4"; oId "Bra000141"; nearest_ref "Bra000141"; class_code "="; tss_id "TSS94"; p_id "P68";
Br_scaffold_000001	Cufflinks	exon	746792	746915	.	+	.	gene_id "TCONS_00000126"; transcript_id "XLOC_000070"; exon_number "5"; oId "Bra000141"; nearest_ref "Bra000141"; class_code "="; tss_id "TSS94"; p_id "P68";
Br_scaffold_000001	Cufflinks	exon	747008	747426	.	+	.	gene_id "TCONS_00000126"; transcript_id "XLOC_000070"; exon_number "6"; oId "Bra000141"; nearest_ref "Bra000141"; class_code "="; tss_id "TSS94"; p_id "P68";
Br_scaffold_000001	Cufflinks	exon	780048	780614	.	+	.	gene_id "TCONS_00000127"; transcript_id "XLOC_000071"; exon_number "1"; oId "CUFF.77.1"; nearest_ref "Bra000147"; class_code "j"; tss_id "TSS95";
Br_scaffold_000001	Cufflinks	exon	781251	781599	.	+	.	gene_id "TCONS_00000127"; transcript_id "XLOC_000071"; exon_number "2"; oId "CUFF.77.1"; nearest_ref "Bra000147"; class_code "j"; tss_id "TSS95";
Br_scaffold_000001	Cufflinks	exon	781669	781945	.	+	.	gene_id "TCONS_00000127"; transcript_id "XLOC_000071"; exon_number "3"; oId "CUFF.77.1"; nearest_ref "Bra000147"; class_code "j"; tss_id "TSS95";
Br_scaffold_000001	Cufflinks	exon	782443	782491	.	+	.	gene_id "TCONS_00000127"; transcript_id "XLOC_000071"; exon_number "4"; oId "CUFF.77.1"; nearest_ref "Bra000147"; class_code "j"; tss_id "TSS95";
Br_scaffold_000001	Cufflinks	exon	782851	783318	.	+	.	gene_id "TCONS_00000127"; transcript_id "XLOC_000071"; exon_number "5"; oId "CUFF.77.1"; nearest_ref "Bra000147"; class_code "j"; tss_id "TSS95";
Br_scaffold_000001	Cufflinks	exon	780283	780614	.	+	.	gene_id "TCONS_00000128"; transcript_id "XLOC_000071"; exon_number "1"; oId "Bra000147"; nearest_ref "Bra000147"; class_code "="; tss_id "TSS96"; p_id "P69";
Br_scaffold_000001	Cufflinks	exon	781251	781599	.	+	.	gene_id "TCONS_00000128"; transcript_id "XLOC_000071"; exon_number "2"; oId "Bra000147"; nearest_ref "Bra000147"; class_code "="; tss_id "TSS96"; p_id "P69";
Br_scaffold_000001	Cufflinks	exon	781669	781945	.	+	.	gene_id "TCONS_00000128"; transcript_id "XLOC_000071"; exon_number "3"; oId "Bra000147"; nearest_ref "Bra000147"; class_code "="; tss_id "TSS96"; p_id "P69";
Br_scaffold_000001	Cufflinks	exon	782851	783041	.	+	.	gene_id "TCONS_00000128"; transcript_id "XLOC_000071"; exon_number "4"; oId "Bra000147"; nearest_ref "Bra000147"; class_code "="; tss_id "TSS96"; p_id "P69";
Br_scaffold_000001	Cufflinks	exon	787104	787182	.	+	.	gene_id "TCONS_00000129"; transcript_id "XLOC_000072"; exon_number "1"; oId "Bra000149"; nearest_ref "Bra000149"; class_code "="; tss_id "TSS97"; p_id "P70";
Br_scaffold_000001	Cufflinks	exon	787793	787818	.	+	.	gene_id "TCONS_00000129"; transcript_id "XLOC_000072"; exon_number "2"; oId "Bra000149"; nearest_ref "Bra000149"; class_code "="; tss_id "TSS97"; p_id "P70";
Br_scaffold_000001	Cufflinks	exon	788371	788496	.	+	.	gene_id "TCONS_00000129"; transcript_id "XLOC_000072"; exon_number "3"; oId "Bra000149"; nearest_ref "Bra000149"; class_code "="; tss_id "TSS97"; p_id "P70";
Br_scaffold_000001	Cufflinks	exon	788571	788873	.	+	.	gene_id "TCONS_00000129"; transcript_id "XLOC_000072"; exon_number "4"; oId "Bra000149"; nearest_ref "Bra000149"; class_code "="; tss_id "TSS97"; p_id "P70";
Br_scaffold_000001	Cufflinks	exon	789286	789957	.	+	.	gene_id "TCONS_00000129"; transcript_id "XLOC_000072"; exon_number "5"; oId "Bra000149"; nearest_ref "Bra000149"; class_code "="; tss_id "TSS97"; p_id "P70";
Br_scaffold_000001	Cufflinks	exon	787538	787818	.	+	.	gene_id "TCONS_00000130"; transcript_id "XLOC_000072"; exon_number "1"; oId "CUFF.78.2"; nearest_ref "Bra000149"; class_code "j"; tss_id "TSS98";
Br_scaffold_000001	Cufflinks	exon	788371	788496	.	+	.	gene_id "TCONS_00000130"; transcript_id "XLOC_000072"; exon_number "2"; oId "CUFF.78.2"; nearest_ref "Bra000149"; class_code "j"; tss_id "TSS98";
Br_scaffold_000001	Cufflinks	exon	788571	788873	.	+	.	gene_id "TCONS_00000130"; transcript_id "XLOC_000072"; exon_number "3"; oId "CUFF.78.2"; nearest_ref "Bra000149"; class_code "j"; tss_id "TSS98";
Br_scaffold_000001	Cufflinks	exon	789286	790138	.	+	.	gene_id "TCONS_00000130"; transcript_id "XLOC_000072"; exon_number "4"; oId "CUFF.78.2"; nearest_ref "Bra000149"; class_code "j"; tss_id "TSS98";
Br_scaffold_000001	Cufflinks	exon	787867	787908	.	+	.	gene_id "TCONS_00000131"; transcript_id "XLOC_000072"; exon_number "1"; oId "CUFF.78.3"; nearest_ref "Bra000149"; class_code "j"; tss_id "TSS99";
Br_scaffold_000001	Cufflinks	exon	788371	788496	.	+	.	gene_id "TCONS_00000131"; transcript_id "XLOC_000072"; exon_number "2"; oId "CUFF.78.3"; nearest_ref "Bra000149"; class_code "j"; tss_id "TSS99";
Br_scaffold_000001	Cufflinks	exon	788571	788873	.	+	.	gene_id "TCONS_00000131"; transcript_id "XLOC_000072"; exon_number "3"; oId "CUFF.78.3"; nearest_ref "Bra000149"; class_code "j"; tss_id "TSS99";
Br_scaffold_000001	Cufflinks	exon	789286	790138	.	+	.	gene_id "TCONS_00000131"; transcript_id "XLOC_000072"; exon_number "4"; oId "CUFF.78.3"; nearest_ref "Bra000149"; class_code "j"; tss_id "TSS99";
Br_scaffold_000001	Cufflinks	exon	821323	821473	.	+	.	gene_id "TCONS_00000132"; transcript_id "XLOC_000073"; exon_number "1"; oId "Bra000153"; contained_in "TCONS_00000133"; nearest_ref "Bra000153"; class_code "="; tss_id "TSS100"; p_id "P71";
Br_scaffold_000001	Cufflinks	exon	821603	821750	.	+	.	gene_id "TCONS_00000132"; transcript_id "XLOC_000073"; exon_number "2"; oId "Bra000153"; contained_in "TCONS_00000133"; nearest_ref "Bra000153"; class_code "="; tss_id "TSS100"; p_id "P71";
Br_scaffold_000001	Cufflinks	exon	821838	821887	.	+	.	gene_id "TCONS_00000132"; transcript_id "XLOC_000073"; exon_number "3"; oId "Bra000153"; contained_in "TCONS_00000133"; nearest_ref "Bra000153"; class_code "="; tss_id "TSS100"; p_id "P71";
Br_scaffold_000001	Cufflinks	exon	822025	822206	.	+	.	gene_id "TCONS_00000132"; transcript_id "XLOC_000073"; exon_number "4"; oId "Bra000153"; contained_in "TCONS_00000133"; nearest_ref "Bra000153"; class_code "="; tss_id "TSS100"; p_id "P71";
Br_scaffold_000001	Cufflinks	exon	822525	822717	.	+	.	gene_id "TCONS_00000132"; transcript_id "XLOC_000073"; exon_number "5"; oId "Bra000153"; contained_in "TCONS_00000133"; nearest_ref "Bra000153"; class_code "="; tss_id "TSS100"; p_id "P71";
Br_scaffold_000001	Cufflinks	exon	823233	823792	.	+	.	gene_id "TCONS_00000132"; transcript_id "XLOC_000073"; exon_number "6"; oId "Bra000153"; contained_in "TCONS_00000133"; nearest_ref "Bra000153"; class_code "="; tss_id "TSS100"; p_id "P71";
Br_scaffold_000001	Cufflinks	exon	823880	824068	.	+	.	gene_id "TCONS_00000132"; transcript_id "XLOC_000073"; exon_number "7"; oId "Bra000153"; contained_in "TCONS_00000133"; nearest_ref "Bra000153"; class_code "="; tss_id "TSS100"; p_id "P71";
Br_scaffold_000001	Cufflinks	exon	821323	821473	.	+	.	gene_id "TCONS_00000133"; transcript_id "XLOC_000073"; exon_number "1"; oId "CUFF.80.2"; nearest_ref "Bra000153"; class_code "j"; tss_id "TSS100";
Br_scaffold_000001	Cufflinks	exon	821603	821750	.	+	.	gene_id "TCONS_00000133"; transcript_id "XLOC_000073"; exon_number "2"; oId "CUFF.80.2"; nearest_ref "Bra000153"; class_code "j"; tss_id "TSS100";
Br_scaffold_000001	Cufflinks	exon	821838	821887	.	+	.	gene_id "TCONS_00000133"; transcript_id "XLOC_000073"; exon_number "3"; oId "CUFF.80.2"; nearest_ref "Bra000153"; class_code "j"; tss_id "TSS100";
Br_scaffold_000001	Cufflinks	exon	822025	822206	.	+	.	gene_id "TCONS_00000133"; transcript_id "XLOC_000073"; exon_number "4"; oId "CUFF.80.2"; nearest_ref "Bra000153"; class_code "j"; tss_id "TSS100";
Br_scaffold_000001	Cufflinks	exon	822525	822717	.	+	.	gene_id "TCONS_00000133"; transcript_id "XLOC_000073"; exon_number "5"; oId "CUFF.80.2"; nearest_ref "Bra000153"; class_code "j"; tss_id "TSS100";
Br_scaffold_000001	Cufflinks	exon	823233	823792	.	+	.	gene_id "TCONS_00000133"; transcript_id "XLOC_000073"; exon_number "6"; oId "CUFF.80.2"; nearest_ref "Bra000153"; class_code "j"; tss_id "TSS100";
Br_scaffold_000001	Cufflinks	exon	823880	824083	.	+	.	gene_id "TCONS_00000133"; transcript_id "XLOC_000073"; exon_number "7"; oId "CUFF.80.2"; nearest_ref "Bra000153"; class_code "j"; tss_id "TSS100";
Br_scaffold_000001	Cufflinks	exon	824204	824544	.	+	.	gene_id "TCONS_00000133"; transcript_id "XLOC_000073"; exon_number "8"; oId "CUFF.80.2"; nearest_ref "Bra000153"; class_code "j"; tss_id "TSS100";
Br_scaffold_000001	Cufflinks	exon	828138	828234	.	+	.	gene_id "TCONS_00000134"; transcript_id "XLOC_000074"; exon_number "1"; oId "Bra000154"; nearest_ref "Bra000154"; class_code "="; tss_id "TSS101"; p_id "P72";
Br_scaffold_000001	Cufflinks	exon	828374	828598	.	+	.	gene_id "TCONS_00000134"; transcript_id "XLOC_000074"; exon_number "2"; oId "Bra000154"; nearest_ref "Bra000154"; class_code "="; tss_id "TSS101"; p_id "P72";
Br_scaffold_000001	Cufflinks	exon	828679	828773	.	+	.	gene_id "TCONS_00000134"; transcript_id "XLOC_000074"; exon_number "3"; oId "Bra000154"; nearest_ref "Bra000154"; class_code "="; tss_id "TSS101"; p_id "P72";
Br_scaffold_000001	Cufflinks	exon	828849	829038	.	+	.	gene_id "TCONS_00000134"; transcript_id "XLOC_000074"; exon_number "4"; oId "Bra000154"; nearest_ref "Bra000154"; class_code "="; tss_id "TSS101"; p_id "P72";
Br_scaffold_000001	Cufflinks	exon	829134	829261	.	+	.	gene_id "TCONS_00000134"; transcript_id "XLOC_000074"; exon_number "5"; oId "Bra000154"; nearest_ref "Bra000154"; class_code "="; tss_id "TSS101"; p_id "P72";
Br_scaffold_000001	Cufflinks	exon	829363	829578	.	+	.	gene_id "TCONS_00000134"; transcript_id "XLOC_000074"; exon_number "6"; oId "Bra000154"; nearest_ref "Bra000154"; class_code "="; tss_id "TSS101"; p_id "P72";
Br_scaffold_000001	Cufflinks	exon	829938	830297	.	+	.	gene_id "TCONS_00000134"; transcript_id "XLOC_000074"; exon_number "7"; oId "Bra000154"; nearest_ref "Bra000154"; class_code "="; tss_id "TSS101"; p_id "P72";
Br_scaffold_000001	Cufflinks	exon	831176	831364	.	+	.	gene_id "TCONS_00000134"; transcript_id "XLOC_000074"; exon_number "8"; oId "Bra000154"; nearest_ref "Bra000154"; class_code "="; tss_id "TSS101"; p_id "P72";
Br_scaffold_000001	Cufflinks	exon	831551	831650	.	+	.	gene_id "TCONS_00000134"; transcript_id "XLOC_000074"; exon_number "9"; oId "Bra000154"; nearest_ref "Bra000154"; class_code "="; tss_id "TSS101"; p_id "P72";
Br_scaffold_000001	Cufflinks	exon	831754	831791	.	+	.	gene_id "TCONS_00000134"; transcript_id "XLOC_000074"; exon_number "10"; oId "Bra000154"; nearest_ref "Bra000154"; class_code "="; tss_id "TSS101"; p_id "P72";
Br_scaffold_000001	Cufflinks	exon	831873	831962	.	+	.	gene_id "TCONS_00000134"; transcript_id "XLOC_000074"; exon_number "11"; oId "Bra000154"; nearest_ref "Bra000154"; class_code "="; tss_id "TSS101"; p_id "P72";
Br_scaffold_000001	Cufflinks	exon	832073	832312	.	+	.	gene_id "TCONS_00000134"; transcript_id "XLOC_000074"; exon_number "12"; oId "Bra000154"; nearest_ref "Bra000154"; class_code "="; tss_id "TSS101"; p_id "P72";
Br_scaffold_000001	Cufflinks	exon	830841	830950	.	+	.	gene_id "TCONS_00000135"; transcript_id "XLOC_000074"; exon_number "1"; oId "CUFF.81.2"; nearest_ref "Bra000154"; class_code "j"; tss_id "TSS102";
Br_scaffold_000001	Cufflinks	exon	831176	831364	.	+	.	gene_id "TCONS_00000135"; transcript_id "XLOC_000074"; exon_number "2"; oId "CUFF.81.2"; nearest_ref "Bra000154"; class_code "j"; tss_id "TSS102";
Br_scaffold_000001	Cufflinks	exon	831551	831650	.	+	.	gene_id "TCONS_00000135"; transcript_id "XLOC_000074"; exon_number "3"; oId "CUFF.81.2"; nearest_ref "Bra000154"; class_code "j"; tss_id "TSS102";
Br_scaffold_000001	Cufflinks	exon	831754	831791	.	+	.	gene_id "TCONS_00000135"; transcript_id "XLOC_000074"; exon_number "4"; oId "CUFF.81.2"; nearest_ref "Bra000154"; class_code "j"; tss_id "TSS102";
Br_scaffold_000001	Cufflinks	exon	831873	831962	.	+	.	gene_id "TCONS_00000135"; transcript_id "XLOC_000074"; exon_number "5"; oId "CUFF.81.2"; nearest_ref "Bra000154"; class_code "j"; tss_id "TSS102";
Br_scaffold_000001	Cufflinks	exon	832073	832563	.	+	.	gene_id "TCONS_00000135"; transcript_id "XLOC_000074"; exon_number "6"; oId "CUFF.81.2"; nearest_ref "Bra000154"; class_code "j"; tss_id "TSS102";
Br_scaffold_000001	Cufflinks	exon	830972	830999	.	+	.	gene_id "TCONS_00000136"; transcript_id "XLOC_000074"; exon_number "1"; oId "CUFF.81.3"; nearest_ref "Bra000154"; class_code "j"; tss_id "TSS103";
Br_scaffold_000001	Cufflinks	exon	831176	831364	.	+	.	gene_id "TCONS_00000136"; transcript_id "XLOC_000074"; exon_number "2"; oId "CUFF.81.3"; nearest_ref "Bra000154"; class_code "j"; tss_id "TSS103";
Br_scaffold_000001	Cufflinks	exon	831551	831650	.	+	.	gene_id "TCONS_00000136"; transcript_id "XLOC_000074"; exon_number "3"; oId "CUFF.81.3"; nearest_ref "Bra000154"; class_code "j"; tss_id "TSS103";
Br_scaffold_000001	Cufflinks	exon	831754	831791	.	+	.	gene_id "TCONS_00000136"; transcript_id "XLOC_000074"; exon_number "4"; oId "CUFF.81.3"; nearest_ref "Bra000154"; class_code "j"; tss_id "TSS103";
Br_scaffold_000001	Cufflinks	exon	831873	831962	.	+	.	gene_id "TCONS_00000136"; transcript_id "XLOC_000074"; exon_number "5"; oId "CUFF.81.3"; nearest_ref "Bra000154"; class_code "j"; tss_id "TSS103";
Br_scaffold_000001	Cufflinks	exon	832073	832563	.	+	.	gene_id "TCONS_00000136"; transcript_id "XLOC_000074"; exon_number "6"; oId "CUFF.81.3"; nearest_ref "Bra000154"; class_code "j"; tss_id "TSS103";
Br_scaffold_000001	Cufflinks	exon	832683	832763	.	+	.	gene_id "TCONS_00000137"; transcript_id "XLOC_000075"; exon_number "1"; oId "CUFF.82.1"; nearest_ref "Bra000155"; class_code "="; tss_id "TSS104"; p_id "P73";
Br_scaffold_000001	Cufflinks	exon	832862	833342	.	+	.	gene_id "TCONS_00000137"; transcript_id "XLOC_000075"; exon_number "2"; oId "CUFF.82.1"; nearest_ref "Bra000155"; class_code "="; tss_id "TSS104"; p_id "P73";
Br_scaffold_000001	Cufflinks	exon	833428	833514	.	+	.	gene_id "TCONS_00000137"; transcript_id "XLOC_000075"; exon_number "3"; oId "CUFF.82.1"; nearest_ref "Bra000155"; class_code "="; tss_id "TSS104"; p_id "P73";
Br_scaffold_000001	Cufflinks	exon	833608	833798	.	+	.	gene_id "TCONS_00000137"; transcript_id "XLOC_000075"; exon_number "4"; oId "CUFF.82.1"; nearest_ref "Bra000155"; class_code "="; tss_id "TSS104"; p_id "P73";
Br_scaffold_000001	Cufflinks	exon	833871	834066	.	+	.	gene_id "TCONS_00000137"; transcript_id "XLOC_000075"; exon_number "5"; oId "CUFF.82.1"; nearest_ref "Bra000155"; class_code "="; tss_id "TSS104"; p_id "P73";
Br_scaffold_000001	Cufflinks	exon	834134	834198	.	+	.	gene_id "TCONS_00000137"; transcript_id "XLOC_000075"; exon_number "6"; oId "CUFF.82.1"; nearest_ref "Bra000155"; class_code "="; tss_id "TSS104"; p_id "P73";
Br_scaffold_000001	Cufflinks	exon	834279	834380	.	+	.	gene_id "TCONS_00000137"; transcript_id "XLOC_000075"; exon_number "7"; oId "CUFF.82.1"; nearest_ref "Bra000155"; class_code "="; tss_id "TSS104"; p_id "P73";
Br_scaffold_000001	Cufflinks	exon	834468	836229	.	+	.	gene_id "TCONS_00000137"; transcript_id "XLOC_000075"; exon_number "8"; oId "CUFF.82.1"; nearest_ref "Bra000155"; class_code "="; tss_id "TSS104"; p_id "P73";
Br_scaffold_000001	Cufflinks	exon	832720	832763	.	+	.	gene_id "TCONS_00000138"; transcript_id "XLOC_000075"; exon_number "1"; oId "Bra000155"; nearest_ref "Bra000155"; class_code "="; tss_id "TSS104"; p_id "P73";
Br_scaffold_000001	Cufflinks	exon	832862	833342	.	+	.	gene_id "TCONS_00000138"; transcript_id "XLOC_000075"; exon_number "2"; oId "Bra000155"; nearest_ref "Bra000155"; class_code "="; tss_id "TSS104"; p_id "P73";
Br_scaffold_000001	Cufflinks	exon	833428	833514	.	+	.	gene_id "TCONS_00000138"; transcript_id "XLOC_000075"; exon_number "3"; oId "Bra000155"; nearest_ref "Bra000155"; class_code "="; tss_id "TSS104"; p_id "P73";
Br_scaffold_000001	Cufflinks	exon	833608	833798	.	+	.	gene_id "TCONS_00000138"; transcript_id "XLOC_000075"; exon_number "4"; oId "Bra000155"; nearest_ref "Bra000155"; class_code "="; tss_id "TSS104"; p_id "P73";
Br_scaffold_000001	Cufflinks	exon	833871	834066	.	+	.	gene_id "TCONS_00000138"; transcript_id "XLOC_000075"; exon_number "5"; oId "Bra000155"; nearest_ref "Bra000155"; class_code "="; tss_id "TSS104"; p_id "P73";
Br_scaffold_000001	Cufflinks	exon	834134	834198	.	+	.	gene_id "TCONS_00000138"; transcript_id "XLOC_000075"; exon_number "6"; oId "Bra000155"; nearest_ref "Bra000155"; class_code "="; tss_id "TSS104"; p_id "P73";
Br_scaffold_000001	Cufflinks	exon	834279	834380	.	+	.	gene_id "TCONS_00000138"; transcript_id "XLOC_000075"; exon_number "7"; oId "Bra000155"; nearest_ref "Bra000155"; class_code "="; tss_id "TSS104"; p_id "P73";
Br_scaffold_000001	Cufflinks	exon	834468	834603	.	+	.	gene_id "TCONS_00000138"; transcript_id "XLOC_000075"; exon_number "8"; oId "Bra000155"; nearest_ref "Bra000155"; class_code "="; tss_id "TSS104"; p_id "P73";
Br_scaffold_000001	Cufflinks	exon	832720	832763	.	+	.	gene_id "TCONS_00000139"; transcript_id "XLOC_000075"; exon_number "1"; oId "CUFF.82.3"; nearest_ref "Bra000155"; class_code "j"; tss_id "TSS104";
Br_scaffold_000001	Cufflinks	exon	832862	833342	.	+	.	gene_id "TCONS_00000139"; transcript_id "XLOC_000075"; exon_number "2"; oId "CUFF.82.3"; nearest_ref "Bra000155"; class_code "j"; tss_id "TSS104";
Br_scaffold_000001	Cufflinks	exon	833428	833514	.	+	.	gene_id "TCONS_00000139"; transcript_id "XLOC_000075"; exon_number "3"; oId "CUFF.82.3"; nearest_ref "Bra000155"; class_code "j"; tss_id "TSS104";
Br_scaffold_000001	Cufflinks	exon	833608	833798	.	+	.	gene_id "TCONS_00000139"; transcript_id "XLOC_000075"; exon_number "4"; oId "CUFF.82.3"; nearest_ref "Bra000155"; class_code "j"; tss_id "TSS104";
Br_scaffold_000001	Cufflinks	exon	833871	834066	.	+	.	gene_id "TCONS_00000139"; transcript_id "XLOC_000075"; exon_number "5"; oId "CUFF.82.3"; nearest_ref "Bra000155"; class_code "j"; tss_id "TSS104";
Br_scaffold_000001	Cufflinks	exon	834279	834380	.	+	.	gene_id "TCONS_00000139"; transcript_id "XLOC_000075"; exon_number "6"; oId "CUFF.82.3"; nearest_ref "Bra000155"; class_code "j"; tss_id "TSS104";
Br_scaffold_000001	Cufflinks	exon	834468	836229	.	+	.	gene_id "TCONS_00000139"; transcript_id "XLOC_000075"; exon_number "7"; oId "CUFF.82.3"; nearest_ref "Bra000155"; class_code "j"; tss_id "TSS104";
Br_scaffold_000001	Cufflinks	exon	862147	862241	.	+	.	gene_id "TCONS_00000140"; transcript_id "XLOC_000076"; exon_number "1"; oId "CUFF.85.1"; nearest_ref "Bra000160"; class_code "j"; tss_id "TSS105";
Br_scaffold_000001	Cufflinks	exon	862335	862499	.	+	.	gene_id "TCONS_00000140"; transcript_id "XLOC_000076"; exon_number "2"; oId "CUFF.85.1"; nearest_ref "Bra000160"; class_code "j"; tss_id "TSS105";
Br_scaffold_000001	Cufflinks	exon	862585	862770	.	+	.	gene_id "TCONS_00000140"; transcript_id "XLOC_000076"; exon_number "3"; oId "CUFF.85.1"; nearest_ref "Bra000160"; class_code "j"; tss_id "TSS105";
Br_scaffold_000001	Cufflinks	exon	862884	862996	.	+	.	gene_id "TCONS_00000140"; transcript_id "XLOC_000076"; exon_number "4"; oId "CUFF.85.1"; nearest_ref "Bra000160"; class_code "j"; tss_id "TSS105";
Br_scaffold_000001	Cufflinks	exon	863085	863366	.	+	.	gene_id "TCONS_00000140"; transcript_id "XLOC_000076"; exon_number "5"; oId "CUFF.85.1"; nearest_ref "Bra000160"; class_code "j"; tss_id "TSS105";
Br_scaffold_000001	Cufflinks	exon	863443	863650	.	+	.	gene_id "TCONS_00000140"; transcript_id "XLOC_000076"; exon_number "6"; oId "CUFF.85.1"; nearest_ref "Bra000160"; class_code "j"; tss_id "TSS105";
Br_scaffold_000001	Cufflinks	exon	863858	864449	.	+	.	gene_id "TCONS_00000140"; transcript_id "XLOC_000076"; exon_number "7"; oId "CUFF.85.1"; nearest_ref "Bra000160"; class_code "j"; tss_id "TSS105";
Br_scaffold_000001	Cufflinks	exon	862374	862499	.	+	.	gene_id "TCONS_00000141"; transcript_id "XLOC_000076"; exon_number "1"; oId "Bra000160"; contained_in "TCONS_00000140"; nearest_ref "Bra000160"; class_code "="; tss_id "TSS106"; p_id "P74";
Br_scaffold_000001	Cufflinks	exon	862585	862770	.	+	.	gene_id "TCONS_00000141"; transcript_id "XLOC_000076"; exon_number "2"; oId "Bra000160"; contained_in "TCONS_00000140"; nearest_ref "Bra000160"; class_code "="; tss_id "TSS106"; p_id "P74";
Br_scaffold_000001	Cufflinks	exon	862884	862996	.	+	.	gene_id "TCONS_00000141"; transcript_id "XLOC_000076"; exon_number "3"; oId "Bra000160"; contained_in "TCONS_00000140"; nearest_ref "Bra000160"; class_code "="; tss_id "TSS106"; p_id "P74";
Br_scaffold_000001	Cufflinks	exon	863085	863366	.	+	.	gene_id "TCONS_00000141"; transcript_id "XLOC_000076"; exon_number "4"; oId "Bra000160"; contained_in "TCONS_00000140"; nearest_ref "Bra000160"; class_code "="; tss_id "TSS106"; p_id "P74";
Br_scaffold_000001	Cufflinks	exon	863443	863650	.	+	.	gene_id "TCONS_00000141"; transcript_id "XLOC_000076"; exon_number "5"; oId "Bra000160"; contained_in "TCONS_00000140"; nearest_ref "Bra000160"; class_code "="; tss_id "TSS106"; p_id "P74";
Br_scaffold_000001	Cufflinks	exon	863858	864307	.	+	.	gene_id "TCONS_00000141"; transcript_id "XLOC_000076"; exon_number "6"; oId "Bra000160"; contained_in "TCONS_00000140"; nearest_ref "Bra000160"; class_code "="; tss_id "TSS106"; p_id "P74";
Br_scaffold_000001	Cufflinks	exon	865819	865956	.	+	.	gene_id "TCONS_00000142"; transcript_id "XLOC_000077"; exon_number "1"; oId "CUFF.86.1"; nearest_ref "Bra000161"; class_code "j"; tss_id "TSS107";
Br_scaffold_000001	Cufflinks	exon	866250	866308	.	+	.	gene_id "TCONS_00000142"; transcript_id "XLOC_000077"; exon_number "2"; oId "CUFF.86.1"; nearest_ref "Bra000161"; class_code "j"; tss_id "TSS107";
Br_scaffold_000001	Cufflinks	exon	866455	866550	.	+	.	gene_id "TCONS_00000142"; transcript_id "XLOC_000077"; exon_number "3"; oId "CUFF.86.1"; nearest_ref "Bra000161"; class_code "j"; tss_id "TSS107";
Br_scaffold_000001	Cufflinks	exon	866646	866720	.	+	.	gene_id "TCONS_00000142"; transcript_id "XLOC_000077"; exon_number "4"; oId "CUFF.86.1"; nearest_ref "Bra000161"; class_code "j"; tss_id "TSS107";
Br_scaffold_000001	Cufflinks	exon	866793	866864	.	+	.	gene_id "TCONS_00000142"; transcript_id "XLOC_000077"; exon_number "5"; oId "CUFF.86.1"; nearest_ref "Bra000161"; class_code "j"; tss_id "TSS107";
Br_scaffold_000001	Cufflinks	exon	866952	867036	.	+	.	gene_id "TCONS_00000142"; transcript_id "XLOC_000077"; exon_number "6"; oId "CUFF.86.1"; nearest_ref "Bra000161"; class_code "j"; tss_id "TSS107";
Br_scaffold_000001	Cufflinks	exon	867123	867200	.	+	.	gene_id "TCONS_00000142"; transcript_id "XLOC_000077"; exon_number "7"; oId "CUFF.86.1"; nearest_ref "Bra000161"; class_code "j"; tss_id "TSS107";
Br_scaffold_000001	Cufflinks	exon	867276	867740	.	+	.	gene_id "TCONS_00000142"; transcript_id "XLOC_000077"; exon_number "8"; oId "CUFF.86.1"; nearest_ref "Bra000161"; class_code "j"; tss_id "TSS107";
Br_scaffold_000001	Cufflinks	exon	865991	865996	.	+	.	gene_id "TCONS_00000143"; transcript_id "XLOC_000077"; exon_number "1"; oId "Bra000161"; nearest_ref "Bra000161"; class_code "="; tss_id "TSS108"; p_id "P75";
Br_scaffold_000001	Cufflinks	exon	866455	866550	.	+	.	gene_id "TCONS_00000143"; transcript_id "XLOC_000077"; exon_number "2"; oId "Bra000161"; nearest_ref "Bra000161"; class_code "="; tss_id "TSS108"; p_id "P75";
Br_scaffold_000001	Cufflinks	exon	866646	866864	.	+	.	gene_id "TCONS_00000143"; transcript_id "XLOC_000077"; exon_number "3"; oId "Bra000161"; nearest_ref "Bra000161"; class_code "="; tss_id "TSS108"; p_id "P75";
Br_scaffold_000001	Cufflinks	exon	866952	867036	.	+	.	gene_id "TCONS_00000143"; transcript_id "XLOC_000077"; exon_number "4"; oId "Bra000161"; nearest_ref "Bra000161"; class_code "="; tss_id "TSS108"; p_id "P75";
Br_scaffold_000001	Cufflinks	exon	867123	867200	.	+	.	gene_id "TCONS_00000143"; transcript_id "XLOC_000077"; exon_number "5"; oId "Bra000161"; nearest_ref "Bra000161"; class_code "="; tss_id "TSS108"; p_id "P75";
Br_scaffold_000001	Cufflinks	exon	867276	867445	.	+	.	gene_id "TCONS_00000143"; transcript_id "XLOC_000077"; exon_number "6"; oId "Bra000161"; nearest_ref "Bra000161"; class_code "="; tss_id "TSS108"; p_id "P75";
Br_scaffold_000001	Cufflinks	exon	869919	870136	.	+	.	gene_id "TCONS_00000144"; transcript_id "XLOC_000078"; exon_number "1"; oId "CUFF.87.1"; nearest_ref "Bra000162"; class_code "j"; tss_id "TSS109";
Br_scaffold_000001	Cufflinks	exon	870618	870707	.	+	.	gene_id "TCONS_00000144"; transcript_id "XLOC_000078"; exon_number "2"; oId "CUFF.87.1"; nearest_ref "Bra000162"; class_code "j"; tss_id "TSS109";
Br_scaffold_000001	Cufflinks	exon	871012	871138	.	+	.	gene_id "TCONS_00000144"; transcript_id "XLOC_000078"; exon_number "3"; oId "CUFF.87.1"; nearest_ref "Bra000162"; class_code "j"; tss_id "TSS109";
Br_scaffold_000001	Cufflinks	exon	871220	871335	.	+	.	gene_id "TCONS_00000144"; transcript_id "XLOC_000078"; exon_number "4"; oId "CUFF.87.1"; nearest_ref "Bra000162"; class_code "j"; tss_id "TSS109";
Br_scaffold_000001	Cufflinks	exon	871427	871474	.	+	.	gene_id "TCONS_00000144"; transcript_id "XLOC_000078"; exon_number "5"; oId "CUFF.87.1"; nearest_ref "Bra000162"; class_code "j"; tss_id "TSS109";
Br_scaffold_000001	Cufflinks	exon	871565	871729	.	+	.	gene_id "TCONS_00000144"; transcript_id "XLOC_000078"; exon_number "6"; oId "CUFF.87.1"; nearest_ref "Bra000162"; class_code "j"; tss_id "TSS109";
Br_scaffold_000001	Cufflinks	exon	872060	872218	.	+	.	gene_id "TCONS_00000144"; transcript_id "XLOC_000078"; exon_number "7"; oId "CUFF.87.1"; nearest_ref "Bra000162"; class_code "j"; tss_id "TSS109";
Br_scaffold_000001	Cufflinks	exon	872316	874196	.	+	.	gene_id "TCONS_00000144"; transcript_id "XLOC_000078"; exon_number "8"; oId "CUFF.87.1"; nearest_ref "Bra000162"; class_code "j"; tss_id "TSS109";
Br_scaffold_000001	Cufflinks	exon	874290	874465	.	+	.	gene_id "TCONS_00000144"; transcript_id "XLOC_000078"; exon_number "9"; oId "CUFF.87.1"; nearest_ref "Bra000162"; class_code "j"; tss_id "TSS109";
Br_scaffold_000001	Cufflinks	exon	874571	874646	.	+	.	gene_id "TCONS_00000144"; transcript_id "XLOC_000078"; exon_number "10"; oId "CUFF.87.1"; nearest_ref "Bra000162"; class_code "j"; tss_id "TSS109";
Br_scaffold_000001	Cufflinks	exon	874748	874875	.	+	.	gene_id "TCONS_00000144"; transcript_id "XLOC_000078"; exon_number "11"; oId "CUFF.87.1"; nearest_ref "Bra000162"; class_code "j"; tss_id "TSS109";
Br_scaffold_000001	Cufflinks	exon	875053	875210	.	+	.	gene_id "TCONS_00000144"; transcript_id "XLOC_000078"; exon_number "12"; oId "CUFF.87.1"; nearest_ref "Bra000162"; class_code "j"; tss_id "TSS109";
Br_scaffold_000001	Cufflinks	exon	875436	875710	.	+	.	gene_id "TCONS_00000144"; transcript_id "XLOC_000078"; exon_number "13"; oId "CUFF.87.1"; nearest_ref "Bra000162"; class_code "j"; tss_id "TSS109";
Br_scaffold_000001	Cufflinks	exon	875804	875977	.	+	.	gene_id "TCONS_00000144"; transcript_id "XLOC_000078"; exon_number "14"; oId "CUFF.87.1"; nearest_ref "Bra000162"; class_code "j"; tss_id "TSS109";
Br_scaffold_000001	Cufflinks	exon	876067	876207	.	+	.	gene_id "TCONS_00000144"; transcript_id "XLOC_000078"; exon_number "15"; oId "CUFF.87.1"; nearest_ref "Bra000162"; class_code "j"; tss_id "TSS109";
Br_scaffold_000001	Cufflinks	exon	876294	877191	.	+	.	gene_id "TCONS_00000144"; transcript_id "XLOC_000078"; exon_number "16"; oId "CUFF.87.1"; nearest_ref "Bra000162"; class_code "j"; tss_id "TSS109";
Br_scaffold_000001	Cufflinks	exon	877384	878227	.	+	.	gene_id "TCONS_00000144"; transcript_id "XLOC_000078"; exon_number "17"; oId "CUFF.87.1"; nearest_ref "Bra000162"; class_code "j"; tss_id "TSS109";
Br_scaffold_000001	Cufflinks	exon	878321	878435	.	+	.	gene_id "TCONS_00000144"; transcript_id "XLOC_000078"; exon_number "18"; oId "CUFF.87.1"; nearest_ref "Bra000162"; class_code "j"; tss_id "TSS109";
Br_scaffold_000001	Cufflinks	exon	878520	879290	.	+	.	gene_id "TCONS_00000144"; transcript_id "XLOC_000078"; exon_number "19"; oId "CUFF.87.1"; nearest_ref "Bra000162"; class_code "j"; tss_id "TSS109";
Br_scaffold_000001	Cufflinks	exon	870627	870707	.	+	.	gene_id "TCONS_00000145"; transcript_id "XLOC_000078"; exon_number "1"; oId "Bra000162"; nearest_ref "Bra000162"; class_code "="; tss_id "TSS110"; p_id "P76";
Br_scaffold_000001	Cufflinks	exon	871012	871138	.	+	.	gene_id "TCONS_00000145"; transcript_id "XLOC_000078"; exon_number "2"; oId "Bra000162"; nearest_ref "Bra000162"; class_code "="; tss_id "TSS110"; p_id "P76";
Br_scaffold_000001	Cufflinks	exon	871220	871335	.	+	.	gene_id "TCONS_00000145"; transcript_id "XLOC_000078"; exon_number "3"; oId "Bra000162"; nearest_ref "Bra000162"; class_code "="; tss_id "TSS110"; p_id "P76";
Br_scaffold_000001	Cufflinks	exon	871427	871474	.	+	.	gene_id "TCONS_00000145"; transcript_id "XLOC_000078"; exon_number "4"; oId "Bra000162"; nearest_ref "Bra000162"; class_code "="; tss_id "TSS110"; p_id "P76";
Br_scaffold_000001	Cufflinks	exon	871565	871729	.	+	.	gene_id "TCONS_00000145"; transcript_id "XLOC_000078"; exon_number "5"; oId "Bra000162"; nearest_ref "Bra000162"; class_code "="; tss_id "TSS110"; p_id "P76";
Br_scaffold_000001	Cufflinks	exon	872060	872218	.	+	.	gene_id "TCONS_00000145"; transcript_id "XLOC_000078"; exon_number "6"; oId "Bra000162"; nearest_ref "Bra000162"; class_code "="; tss_id "TSS110"; p_id "P76";
Br_scaffold_000001	Cufflinks	exon	872316	874196	.	+	.	gene_id "TCONS_00000145"; transcript_id "XLOC_000078"; exon_number "7"; oId "Bra000162"; nearest_ref "Bra000162"; class_code "="; tss_id "TSS110"; p_id "P76";
Br_scaffold_000001	Cufflinks	exon	874290	874465	.	+	.	gene_id "TCONS_00000145"; transcript_id "XLOC_000078"; exon_number "8"; oId "Bra000162"; nearest_ref "Bra000162"; class_code "="; tss_id "TSS110"; p_id "P76";
Br_scaffold_000001	Cufflinks	exon	874571	874646	.	+	.	gene_id "TCONS_00000145"; transcript_id "XLOC_000078"; exon_number "9"; oId "Bra000162"; nearest_ref "Bra000162"; class_code "="; tss_id "TSS110"; p_id "P76";
Br_scaffold_000001	Cufflinks	exon	874748	874875	.	+	.	gene_id "TCONS_00000145"; transcript_id "XLOC_000078"; exon_number "10"; oId "Bra000162"; nearest_ref "Bra000162"; class_code "="; tss_id "TSS110"; p_id "P76";
Br_scaffold_000001	Cufflinks	exon	875053	875210	.	+	.	gene_id "TCONS_00000145"; transcript_id "XLOC_000078"; exon_number "11"; oId "Bra000162"; nearest_ref "Bra000162"; class_code "="; tss_id "TSS110"; p_id "P76";
Br_scaffold_000001	Cufflinks	exon	875436	875710	.	+	.	gene_id "TCONS_00000145"; transcript_id "XLOC_000078"; exon_number "12"; oId "Bra000162"; nearest_ref "Bra000162"; class_code "="; tss_id "TSS110"; p_id "P76";
Br_scaffold_000001	Cufflinks	exon	875804	875977	.	+	.	gene_id "TCONS_00000145"; transcript_id "XLOC_000078"; exon_number "13"; oId "Bra000162"; nearest_ref "Bra000162"; class_code "="; tss_id "TSS110"; p_id "P76";
Br_scaffold_000001	Cufflinks	exon	876067	876207	.	+	.	gene_id "TCONS_00000145"; transcript_id "XLOC_000078"; exon_number "14"; oId "Bra000162"; nearest_ref "Bra000162"; class_code "="; tss_id "TSS110"; p_id "P76";
Br_scaffold_000001	Cufflinks	exon	876294	878227	.	+	.	gene_id "TCONS_00000145"; transcript_id "XLOC_000078"; exon_number "15"; oId "Bra000162"; nearest_ref "Bra000162"; class_code "="; tss_id "TSS110"; p_id "P76";
Br_scaffold_000001	Cufflinks	exon	878321	878435	.	+	.	gene_id "TCONS_00000145"; transcript_id "XLOC_000078"; exon_number "16"; oId "Bra000162"; nearest_ref "Bra000162"; class_code "="; tss_id "TSS110"; p_id "P76";
Br_scaffold_000001	Cufflinks	exon	878520	878945	.	+	.	gene_id "TCONS_00000145"; transcript_id "XLOC_000078"; exon_number "17"; oId "Bra000162"; nearest_ref "Bra000162"; class_code "="; tss_id "TSS110"; p_id "P76";
Br_scaffold_000001	Cufflinks	exon	870854	870899	.	+	.	gene_id "TCONS_00000146"; transcript_id "XLOC_000078"; exon_number "1"; oId "CUFF.87.3"; nearest_ref "Bra000162"; class_code "j"; tss_id "TSS111";
Br_scaffold_000001	Cufflinks	exon	871012	871138	.	+	.	gene_id "TCONS_00000146"; transcript_id "XLOC_000078"; exon_number "2"; oId "CUFF.87.3"; nearest_ref "Bra000162"; class_code "j"; tss_id "TSS111";
Br_scaffold_000001	Cufflinks	exon	871220	871335	.	+	.	gene_id "TCONS_00000146"; transcript_id "XLOC_000078"; exon_number "3"; oId "CUFF.87.3"; nearest_ref "Bra000162"; class_code "j"; tss_id "TSS111";
Br_scaffold_000001	Cufflinks	exon	871427	871474	.	+	.	gene_id "TCONS_00000146"; transcript_id "XLOC_000078"; exon_number "4"; oId "CUFF.87.3"; nearest_ref "Bra000162"; class_code "j"; tss_id "TSS111";
Br_scaffold_000001	Cufflinks	exon	871565	871729	.	+	.	gene_id "TCONS_00000146"; transcript_id "XLOC_000078"; exon_number "5"; oId "CUFF.87.3"; nearest_ref "Bra000162"; class_code "j"; tss_id "TSS111";
Br_scaffold_000001	Cufflinks	exon	872060	872218	.	+	.	gene_id "TCONS_00000146"; transcript_id "XLOC_000078"; exon_number "6"; oId "CUFF.87.3"; nearest_ref "Bra000162"; class_code "j"; tss_id "TSS111";
Br_scaffold_000001	Cufflinks	exon	872316	874196	.	+	.	gene_id "TCONS_00000146"; transcript_id "XLOC_000078"; exon_number "7"; oId "CUFF.87.3"; nearest_ref "Bra000162"; class_code "j"; tss_id "TSS111";
Br_scaffold_000001	Cufflinks	exon	874290	874465	.	+	.	gene_id "TCONS_00000146"; transcript_id "XLOC_000078"; exon_number "8"; oId "CUFF.87.3"; nearest_ref "Bra000162"; class_code "j"; tss_id "TSS111";
Br_scaffold_000001	Cufflinks	exon	874571	874646	.	+	.	gene_id "TCONS_00000146"; transcript_id "XLOC_000078"; exon_number "9"; oId "CUFF.87.3"; nearest_ref "Bra000162"; class_code "j"; tss_id "TSS111";
Br_scaffold_000001	Cufflinks	exon	874748	874875	.	+	.	gene_id "TCONS_00000146"; transcript_id "XLOC_000078"; exon_number "10"; oId "CUFF.87.3"; nearest_ref "Bra000162"; class_code "j"; tss_id "TSS111";
Br_scaffold_000001	Cufflinks	exon	875053	875210	.	+	.	gene_id "TCONS_00000146"; transcript_id "XLOC_000078"; exon_number "11"; oId "CUFF.87.3"; nearest_ref "Bra000162"; class_code "j"; tss_id "TSS111";
Br_scaffold_000001	Cufflinks	exon	875436	875710	.	+	.	gene_id "TCONS_00000146"; transcript_id "XLOC_000078"; exon_number "12"; oId "CUFF.87.3"; nearest_ref "Bra000162"; class_code "j"; tss_id "TSS111";
Br_scaffold_000001	Cufflinks	exon	875804	875977	.	+	.	gene_id "TCONS_00000146"; transcript_id "XLOC_000078"; exon_number "13"; oId "CUFF.87.3"; nearest_ref "Bra000162"; class_code "j"; tss_id "TSS111";
Br_scaffold_000001	Cufflinks	exon	876067	876207	.	+	.	gene_id "TCONS_00000146"; transcript_id "XLOC_000078"; exon_number "14"; oId "CUFF.87.3"; nearest_ref "Bra000162"; class_code "j"; tss_id "TSS111";
Br_scaffold_000001	Cufflinks	exon	876294	877191	.	+	.	gene_id "TCONS_00000146"; transcript_id "XLOC_000078"; exon_number "15"; oId "CUFF.87.3"; nearest_ref "Bra000162"; class_code "j"; tss_id "TSS111";
Br_scaffold_000001	Cufflinks	exon	877384	878227	.	+	.	gene_id "TCONS_00000146"; transcript_id "XLOC_000078"; exon_number "16"; oId "CUFF.87.3"; nearest_ref "Bra000162"; class_code "j"; tss_id "TSS111";
Br_scaffold_000001	Cufflinks	exon	878321	878435	.	+	.	gene_id "TCONS_00000146"; transcript_id "XLOC_000078"; exon_number "17"; oId "CUFF.87.3"; nearest_ref "Bra000162"; class_code "j"; tss_id "TSS111";
Br_scaffold_000001	Cufflinks	exon	878520	879290	.	+	.	gene_id "TCONS_00000146"; transcript_id "XLOC_000078"; exon_number "18"; oId "CUFF.87.3"; nearest_ref "Bra000162"; class_code "j"; tss_id "TSS111";
Br_scaffold_000001	Cufflinks	exon	872333	874196	.	+	.	gene_id "TCONS_00000147"; transcript_id "XLOC_000078"; exon_number "1"; oId "CUFF.87.4"; nearest_ref "Bra000162"; class_code "j"; tss_id "TSS112";
Br_scaffold_000001	Cufflinks	exon	874290	874465	.	+	.	gene_id "TCONS_00000147"; transcript_id "XLOC_000078"; exon_number "2"; oId "CUFF.87.4"; nearest_ref "Bra000162"; class_code "j"; tss_id "TSS112";
Br_scaffold_000001	Cufflinks	exon	874571	874646	.	+	.	gene_id "TCONS_00000147"; transcript_id "XLOC_000078"; exon_number "3"; oId "CUFF.87.4"; nearest_ref "Bra000162"; class_code "j"; tss_id "TSS112";
Br_scaffold_000001	Cufflinks	exon	874748	874875	.	+	.	gene_id "TCONS_00000147"; transcript_id "XLOC_000078"; exon_number "4"; oId "CUFF.87.4"; nearest_ref "Bra000162"; class_code "j"; tss_id "TSS112";
Br_scaffold_000001	Cufflinks	exon	875053	875210	.	+	.	gene_id "TCONS_00000147"; transcript_id "XLOC_000078"; exon_number "5"; oId "CUFF.87.4"; nearest_ref "Bra000162"; class_code "j"; tss_id "TSS112";
Br_scaffold_000001	Cufflinks	exon	875436	875710	.	+	.	gene_id "TCONS_00000147"; transcript_id "XLOC_000078"; exon_number "6"; oId "CUFF.87.4"; nearest_ref "Bra000162"; class_code "j"; tss_id "TSS112";
Br_scaffold_000001	Cufflinks	exon	875804	875977	.	+	.	gene_id "TCONS_00000147"; transcript_id "XLOC_000078"; exon_number "7"; oId "CUFF.87.4"; nearest_ref "Bra000162"; class_code "j"; tss_id "TSS112";
Br_scaffold_000001	Cufflinks	exon	876067	876207	.	+	.	gene_id "TCONS_00000147"; transcript_id "XLOC_000078"; exon_number "8"; oId "CUFF.87.4"; nearest_ref "Bra000162"; class_code "j"; tss_id "TSS112";
Br_scaffold_000001	Cufflinks	exon	876294	877284	.	+	.	gene_id "TCONS_00000147"; transcript_id "XLOC_000078"; exon_number "9"; oId "CUFF.87.4"; nearest_ref "Bra000162"; class_code "j"; tss_id "TSS112";
Br_scaffold_000001	Cufflinks	exon	877384	877406	.	+	.	gene_id "TCONS_00000147"; transcript_id "XLOC_000078"; exon_number "10"; oId "CUFF.87.4"; nearest_ref "Bra000162"; class_code "j"; tss_id "TSS112";
Br_scaffold_000001	Cufflinks	exon	877629	878227	.	+	.	gene_id "TCONS_00000147"; transcript_id "XLOC_000078"; exon_number "11"; oId "CUFF.87.4"; nearest_ref "Bra000162"; class_code "j"; tss_id "TSS112";
Br_scaffold_000001	Cufflinks	exon	878321	878435	.	+	.	gene_id "TCONS_00000147"; transcript_id "XLOC_000078"; exon_number "12"; oId "CUFF.87.4"; nearest_ref "Bra000162"; class_code "j"; tss_id "TSS112";
Br_scaffold_000001	Cufflinks	exon	878520	879290	.	+	.	gene_id "TCONS_00000147"; transcript_id "XLOC_000078"; exon_number "13"; oId "CUFF.87.4"; nearest_ref "Bra000162"; class_code "j"; tss_id "TSS112";
Br_scaffold_000001	Cufflinks	exon	874289	874465	.	+	.	gene_id "TCONS_00000148"; transcript_id "XLOC_000078"; exon_number "1"; oId "CUFF.87.5"; nearest_ref "Bra000162"; class_code "j"; tss_id "TSS113";
Br_scaffold_000001	Cufflinks	exon	874571	874646	.	+	.	gene_id "TCONS_00000148"; transcript_id "XLOC_000078"; exon_number "2"; oId "CUFF.87.5"; nearest_ref "Bra000162"; class_code "j"; tss_id "TSS113";
Br_scaffold_000001	Cufflinks	exon	874748	874875	.	+	.	gene_id "TCONS_00000148"; transcript_id "XLOC_000078"; exon_number "3"; oId "CUFF.87.5"; nearest_ref "Bra000162"; class_code "j"; tss_id "TSS113";
Br_scaffold_000001	Cufflinks	exon	875053	875210	.	+	.	gene_id "TCONS_00000148"; transcript_id "XLOC_000078"; exon_number "4"; oId "CUFF.87.5"; nearest_ref "Bra000162"; class_code "j"; tss_id "TSS113";
Br_scaffold_000001	Cufflinks	exon	875436	875710	.	+	.	gene_id "TCONS_00000148"; transcript_id "XLOC_000078"; exon_number "5"; oId "CUFF.87.5"; nearest_ref "Bra000162"; class_code "j"; tss_id "TSS113";
Br_scaffold_000001	Cufflinks	exon	875804	875977	.	+	.	gene_id "TCONS_00000148"; transcript_id "XLOC_000078"; exon_number "6"; oId "CUFF.87.5"; nearest_ref "Bra000162"; class_code "j"; tss_id "TSS113";
Br_scaffold_000001	Cufflinks	exon	876067	876207	.	+	.	gene_id "TCONS_00000148"; transcript_id "XLOC_000078"; exon_number "7"; oId "CUFF.87.5"; nearest_ref "Bra000162"; class_code "j"; tss_id "TSS113";
Br_scaffold_000001	Cufflinks	exon	876294	877284	.	+	.	gene_id "TCONS_00000148"; transcript_id "XLOC_000078"; exon_number "8"; oId "CUFF.87.5"; nearest_ref "Bra000162"; class_code "j"; tss_id "TSS113";
Br_scaffold_000001	Cufflinks	exon	877384	877406	.	+	.	gene_id "TCONS_00000148"; transcript_id "XLOC_000078"; exon_number "9"; oId "CUFF.87.5"; nearest_ref "Bra000162"; class_code "j"; tss_id "TSS113";
Br_scaffold_000001	Cufflinks	exon	877731	878227	.	+	.	gene_id "TCONS_00000148"; transcript_id "XLOC_000078"; exon_number "10"; oId "CUFF.87.5"; nearest_ref "Bra000162"; class_code "j"; tss_id "TSS113";
Br_scaffold_000001	Cufflinks	exon	878321	878435	.	+	.	gene_id "TCONS_00000148"; transcript_id "XLOC_000078"; exon_number "11"; oId "CUFF.87.5"; nearest_ref "Bra000162"; class_code "j"; tss_id "TSS113";
Br_scaffold_000001	Cufflinks	exon	878520	879290	.	+	.	gene_id "TCONS_00000148"; transcript_id "XLOC_000078"; exon_number "12"; oId "CUFF.87.5"; nearest_ref "Bra000162"; class_code "j"; tss_id "TSS113";
Br_scaffold_000001	Cufflinks	exon	879426	879775	.	+	.	gene_id "TCONS_00000149"; transcript_id "XLOC_000079"; exon_number "1"; oId "CUFF.88.1"; nearest_ref "Bra000163"; class_code "="; tss_id "TSS114"; p_id "P77";
Br_scaffold_000001	Cufflinks	exon	880364	880517	.	+	.	gene_id "TCONS_00000149"; transcript_id "XLOC_000079"; exon_number "2"; oId "CUFF.88.1"; nearest_ref "Bra000163"; class_code "="; tss_id "TSS114"; p_id "P77";
Br_scaffold_000001	Cufflinks	exon	880765	883796	.	+	.	gene_id "TCONS_00000149"; transcript_id "XLOC_000079"; exon_number "3"; oId "CUFF.88.1"; nearest_ref "Bra000163"; class_code "="; tss_id "TSS114"; p_id "P77";
Br_scaffold_000001	Cufflinks	exon	879486	879775	.	+	.	gene_id "TCONS_00000150"; transcript_id "XLOC_000079"; exon_number "1"; oId "Bra000163"; nearest_ref "Bra000163"; class_code "="; tss_id "TSS114"; p_id "P77";
Br_scaffold_000001	Cufflinks	exon	880364	880517	.	+	.	gene_id "TCONS_00000150"; transcript_id "XLOC_000079"; exon_number "2"; oId "Bra000163"; nearest_ref "Bra000163"; class_code "="; tss_id "TSS114"; p_id "P77";
Br_scaffold_000001	Cufflinks	exon	880765	881115	.	+	.	gene_id "TCONS_00000150"; transcript_id "XLOC_000079"; exon_number "3"; oId "Bra000163"; nearest_ref "Bra000163"; class_code "="; tss_id "TSS114"; p_id "P77";
Br_scaffold_000001	Cufflinks	exon	904636	905077	.	+	.	gene_id "TCONS_00000151"; transcript_id "XLOC_000080"; exon_number "1"; oId "CUFF.91.1"; nearest_ref "Bra000167"; class_code "j"; tss_id "TSS115";
Br_scaffold_000001	Cufflinks	exon	905237	905517	.	+	.	gene_id "TCONS_00000151"; transcript_id "XLOC_000080"; exon_number "2"; oId "CUFF.91.1"; nearest_ref "Bra000167"; class_code "j"; tss_id "TSS115";
Br_scaffold_000001	Cufflinks	exon	906397	906614	.	+	.	gene_id "TCONS_00000151"; transcript_id "XLOC_000080"; exon_number "3"; oId "CUFF.91.1"; nearest_ref "Bra000167"; class_code "j"; tss_id "TSS115";
Br_scaffold_000001	Cufflinks	exon	906873	907230	.	+	.	gene_id "TCONS_00000151"; transcript_id "XLOC_000080"; exon_number "4"; oId "CUFF.91.1"; nearest_ref "Bra000167"; class_code "j"; tss_id "TSS115";
Br_scaffold_000001	Cufflinks	exon	904798	905077	.	+	.	gene_id "TCONS_00000152"; transcript_id "XLOC_000080"; exon_number "1"; oId "Bra000167"; nearest_ref "Bra000167"; class_code "="; tss_id "TSS116"; p_id "P78";
Br_scaffold_000001	Cufflinks	exon	905237	905517	.	+	.	gene_id "TCONS_00000152"; transcript_id "XLOC_000080"; exon_number "2"; oId "Bra000167"; nearest_ref "Bra000167"; class_code "="; tss_id "TSS116"; p_id "P78";
Br_scaffold_000001	Cufflinks	exon	907924	908136	.	+	.	gene_id "TCONS_00000152"; transcript_id "XLOC_000080"; exon_number "3"; oId "Bra000167"; nearest_ref "Bra000167"; class_code "="; tss_id "TSS116"; p_id "P78";
Br_scaffold_000001	Cufflinks	exon	904798	905077	.	+	.	gene_id "TCONS_00000154"; transcript_id "XLOC_000080"; exon_number "1"; oId "CUFF.91.4"; nearest_ref "Bra000167"; class_code "="; tss_id "TSS116"; p_id "P78";
Br_scaffold_000001	Cufflinks	exon	905237	905517	.	+	.	gene_id "TCONS_00000154"; transcript_id "XLOC_000080"; exon_number "2"; oId "CUFF.91.4"; nearest_ref "Bra000167"; class_code "="; tss_id "TSS116"; p_id "P78";
Br_scaffold_000001	Cufflinks	exon	907924	908930	.	+	.	gene_id "TCONS_00000154"; transcript_id "XLOC_000080"; exon_number "3"; oId "CUFF.91.4"; nearest_ref "Bra000167"; class_code "="; tss_id "TSS116"; p_id "P78";
Br_scaffold_000001	Cufflinks	exon	904798	905077	.	+	.	gene_id "TCONS_00000153"; transcript_id "XLOC_000080"; exon_number "1"; oId "CUFF.91.3"; nearest_ref "Bra000167"; class_code "j"; tss_id "TSS116";
Br_scaffold_000001	Cufflinks	exon	905237	905517	.	+	.	gene_id "TCONS_00000153"; transcript_id "XLOC_000080"; exon_number "2"; oId "CUFF.91.3"; nearest_ref "Bra000167"; class_code "j"; tss_id "TSS116";
Br_scaffold_000001	Cufflinks	exon	907924	908108	.	+	.	gene_id "TCONS_00000153"; transcript_id "XLOC_000080"; exon_number "3"; oId "CUFF.91.3"; nearest_ref "Bra000167"; class_code "j"; tss_id "TSS116";
Br_scaffold_000001	Cufflinks	exon	908730	908930	.	+	.	gene_id "TCONS_00000153"; transcript_id "XLOC_000080"; exon_number "4"; oId "CUFF.91.3"; nearest_ref "Bra000167"; class_code "j"; tss_id "TSS116";
Br_scaffold_000001	Cufflinks	exon	910528	910923	.	+	.	gene_id "TCONS_00000155"; transcript_id "XLOC_000081"; exon_number "1"; oId "Bra000168"; nearest_ref "Bra000168"; class_code "="; tss_id "TSS117"; p_id "P79";
Br_scaffold_000001	Cufflinks	exon	911005	911201	.	+	.	gene_id "TCONS_00000155"; transcript_id "XLOC_000081"; exon_number "2"; oId "Bra000168"; nearest_ref "Bra000168"; class_code "="; tss_id "TSS117"; p_id "P79";
Br_scaffold_000001	Cufflinks	exon	911279	911414	.	+	.	gene_id "TCONS_00000155"; transcript_id "XLOC_000081"; exon_number "3"; oId "Bra000168"; nearest_ref "Bra000168"; class_code "="; tss_id "TSS117"; p_id "P79";
Br_scaffold_000001	Cufflinks	exon	911621	911878	.	+	.	gene_id "TCONS_00000155"; transcript_id "XLOC_000081"; exon_number "4"; oId "Bra000168"; nearest_ref "Bra000168"; class_code "="; tss_id "TSS117"; p_id "P79";
Br_scaffold_000001	Cufflinks	exon	911946	912145	.	+	.	gene_id "TCONS_00000155"; transcript_id "XLOC_000081"; exon_number "5"; oId "Bra000168"; nearest_ref "Bra000168"; class_code "="; tss_id "TSS117"; p_id "P79";
Br_scaffold_000001	Cufflinks	exon	912224	912341	.	+	.	gene_id "TCONS_00000155"; transcript_id "XLOC_000081"; exon_number "6"; oId "Bra000168"; nearest_ref "Bra000168"; class_code "="; tss_id "TSS117"; p_id "P79";
Br_scaffold_000001	Cufflinks	exon	912440	912574	.	+	.	gene_id "TCONS_00000155"; transcript_id "XLOC_000081"; exon_number "7"; oId "Bra000168"; nearest_ref "Bra000168"; class_code "="; tss_id "TSS117"; p_id "P79";
Br_scaffold_000001	Cufflinks	exon	912673	912759	.	+	.	gene_id "TCONS_00000155"; transcript_id "XLOC_000081"; exon_number "8"; oId "Bra000168"; nearest_ref "Bra000168"; class_code "="; tss_id "TSS117"; p_id "P79";
Br_scaffold_000001	Cufflinks	exon	912836	913129	.	+	.	gene_id "TCONS_00000155"; transcript_id "XLOC_000081"; exon_number "9"; oId "Bra000168"; nearest_ref "Bra000168"; class_code "="; tss_id "TSS117"; p_id "P79";
Br_scaffold_000001	Cufflinks	exon	921747	923100	.	+	.	gene_id "TCONS_00000157"; transcript_id "XLOC_000082"; exon_number "1"; oId "CUFF.92.2"; nearest_ref "Bra000169"; class_code "j"; tss_id "TSS118";
Br_scaffold_000001	Cufflinks	exon	923854	924043	.	+	.	gene_id "TCONS_00000157"; transcript_id "XLOC_000082"; exon_number "2"; oId "CUFF.92.2"; nearest_ref "Bra000169"; class_code "j"; tss_id "TSS118";
Br_scaffold_000001	Cufflinks	exon	924176	925603	.	+	.	gene_id "TCONS_00000157"; transcript_id "XLOC_000082"; exon_number "3"; oId "CUFF.92.2"; nearest_ref "Bra000169"; class_code "j"; tss_id "TSS118";
Br_scaffold_000001	Cufflinks	exon	921747	923100	.	+	.	gene_id "TCONS_00000156"; transcript_id "XLOC_000082"; exon_number "1"; oId "CUFF.92.1"; nearest_ref "Bra000169"; class_code "j"; tss_id "TSS118";
Br_scaffold_000001	Cufflinks	exon	923854	924043	.	+	.	gene_id "TCONS_00000156"; transcript_id "XLOC_000082"; exon_number "2"; oId "CUFF.92.1"; nearest_ref "Bra000169"; class_code "j"; tss_id "TSS118";
Br_scaffold_000001	Cufflinks	exon	924171	925603	.	+	.	gene_id "TCONS_00000156"; transcript_id "XLOC_000082"; exon_number "3"; oId "CUFF.92.1"; nearest_ref "Bra000169"; class_code "j"; tss_id "TSS118";
Br_scaffold_000001	Cufflinks	exon	921914	923100	.	+	.	gene_id "TCONS_00000158"; transcript_id "XLOC_000082"; exon_number "1"; oId "Bra000169"; nearest_ref "Bra000169"; class_code "="; tss_id "TSS119"; p_id "P80";
Br_scaffold_000001	Cufflinks	exon	923854	925447	.	+	.	gene_id "TCONS_00000158"; transcript_id "XLOC_000082"; exon_number "2"; oId "Bra000169"; nearest_ref "Bra000169"; class_code "="; tss_id "TSS119"; p_id "P80";
Br_scaffold_000001	Cufflinks	exon	929207	929602	.	+	.	gene_id "TCONS_00000159"; transcript_id "XLOC_000083"; exon_number "1"; oId "Bra000170"; nearest_ref "Bra000170"; class_code "="; tss_id "TSS120"; p_id "P81";
Br_scaffold_000001	Cufflinks	exon	930940	931032	.	+	.	gene_id "TCONS_00000160"; transcript_id "XLOC_000084"; exon_number "1"; oId "CUFF.94.1"; nearest_ref "Bra000171"; class_code "j"; tss_id "TSS121";
Br_scaffold_000001	Cufflinks	exon	931202	931563	.	+	.	gene_id "TCONS_00000160"; transcript_id "XLOC_000084"; exon_number "2"; oId "CUFF.94.1"; nearest_ref "Bra000171"; class_code "j"; tss_id "TSS121";
Br_scaffold_000001	Cufflinks	exon	931656	931827	.	+	.	gene_id "TCONS_00000160"; transcript_id "XLOC_000084"; exon_number "3"; oId "CUFF.94.1"; nearest_ref "Bra000171"; class_code "j"; tss_id "TSS121";
Br_scaffold_000001	Cufflinks	exon	932257	932456	.	+	.	gene_id "TCONS_00000160"; transcript_id "XLOC_000084"; exon_number "4"; oId "CUFF.94.1"; nearest_ref "Bra000171"; class_code "j"; tss_id "TSS121";
Br_scaffold_000001	Cufflinks	exon	932555	932713	.	+	.	gene_id "TCONS_00000160"; transcript_id "XLOC_000084"; exon_number "5"; oId "CUFF.94.1"; nearest_ref "Bra000171"; class_code "j"; tss_id "TSS121";
Br_scaffold_000001	Cufflinks	exon	932798	933428	.	+	.	gene_id "TCONS_00000160"; transcript_id "XLOC_000084"; exon_number "6"; oId "CUFF.94.1"; nearest_ref "Bra000171"; class_code "j"; tss_id "TSS121";
Br_scaffold_000001	Cufflinks	exon	930973	931032	.	+	.	gene_id "TCONS_00000161"; transcript_id "XLOC_000084"; exon_number "1"; oId "CUFF.94.2"; nearest_ref "Bra000171"; class_code "j"; tss_id "TSS121";
Br_scaffold_000001	Cufflinks	exon	931202	931563	.	+	.	gene_id "TCONS_00000161"; transcript_id "XLOC_000084"; exon_number "2"; oId "CUFF.94.2"; nearest_ref "Bra000171"; class_code "j"; tss_id "TSS121";
Br_scaffold_000001	Cufflinks	exon	931656	931827	.	+	.	gene_id "TCONS_00000161"; transcript_id "XLOC_000084"; exon_number "3"; oId "CUFF.94.2"; nearest_ref "Bra000171"; class_code "j"; tss_id "TSS121";
Br_scaffold_000001	Cufflinks	exon	932360	932456	.	+	.	gene_id "TCONS_00000161"; transcript_id "XLOC_000084"; exon_number "4"; oId "CUFF.94.2"; nearest_ref "Bra000171"; class_code "j"; tss_id "TSS121";
Br_scaffold_000001	Cufflinks	exon	932555	932713	.	+	.	gene_id "TCONS_00000161"; transcript_id "XLOC_000084"; exon_number "5"; oId "CUFF.94.2"; nearest_ref "Bra000171"; class_code "j"; tss_id "TSS121";
Br_scaffold_000001	Cufflinks	exon	932798	933428	.	+	.	gene_id "TCONS_00000161"; transcript_id "XLOC_000084"; exon_number "6"; oId "CUFF.94.2"; nearest_ref "Bra000171"; class_code "j"; tss_id "TSS121";
Br_scaffold_000001	Cufflinks	exon	931223	931563	.	+	.	gene_id "TCONS_00000162"; transcript_id "XLOC_000084"; exon_number "1"; oId "Bra000171"; contained_in "TCONS_00000160"; nearest_ref "Bra000171"; class_code "="; tss_id "TSS122"; p_id "P82";
Br_scaffold_000001	Cufflinks	exon	931656	931827	.	+	.	gene_id "TCONS_00000162"; transcript_id "XLOC_000084"; exon_number "2"; oId "Bra000171"; contained_in "TCONS_00000160"; nearest_ref "Bra000171"; class_code "="; tss_id "TSS122"; p_id "P82";
Br_scaffold_000001	Cufflinks	exon	932257	932456	.	+	.	gene_id "TCONS_00000162"; transcript_id "XLOC_000084"; exon_number "3"; oId "Bra000171"; contained_in "TCONS_00000160"; nearest_ref "Bra000171"; class_code "="; tss_id "TSS122"; p_id "P82";
Br_scaffold_000001	Cufflinks	exon	932555	932713	.	+	.	gene_id "TCONS_00000162"; transcript_id "XLOC_000084"; exon_number "4"; oId "Bra000171"; contained_in "TCONS_00000160"; nearest_ref "Bra000171"; class_code "="; tss_id "TSS122"; p_id "P82";
Br_scaffold_000001	Cufflinks	exon	932798	933179	.	+	.	gene_id "TCONS_00000162"; transcript_id "XLOC_000084"; exon_number "5"; oId "Bra000171"; contained_in "TCONS_00000160"; nearest_ref "Bra000171"; class_code "="; tss_id "TSS122"; p_id "P82";
Br_scaffold_000001	Cufflinks	exon	933598	933962	.	+	.	gene_id "TCONS_00000163"; transcript_id "XLOC_000085"; exon_number "1"; oId "Bra000172"; nearest_ref "Bra000172"; class_code "="; tss_id "TSS123"; p_id "P83";
Br_scaffold_000001	Cufflinks	exon	934042	934213	.	+	.	gene_id "TCONS_00000163"; transcript_id "XLOC_000085"; exon_number "2"; oId "Bra000172"; nearest_ref "Bra000172"; class_code "="; tss_id "TSS123"; p_id "P83";
Br_scaffold_000001	Cufflinks	exon	934298	934500	.	+	.	gene_id "TCONS_00000163"; transcript_id "XLOC_000085"; exon_number "3"; oId "Bra000172"; nearest_ref "Bra000172"; class_code "="; tss_id "TSS123"; p_id "P83";
Br_scaffold_000001	Cufflinks	exon	934586	934729	.	+	.	gene_id "TCONS_00000163"; transcript_id "XLOC_000085"; exon_number "4"; oId "Bra000172"; nearest_ref "Bra000172"; class_code "="; tss_id "TSS123"; p_id "P83";
Br_scaffold_000001	Cufflinks	exon	934812	935169	.	+	.	gene_id "TCONS_00000163"; transcript_id "XLOC_000085"; exon_number "5"; oId "Bra000172"; nearest_ref "Bra000172"; class_code "="; tss_id "TSS123"; p_id "P83";
Br_scaffold_000001	Cufflinks	exon	940319	941071	.	+	.	gene_id "TCONS_00000164"; transcript_id "XLOC_000086"; exon_number "1"; oId "Bra000174"; nearest_ref "Bra000174"; class_code "="; tss_id "TSS124"; p_id "P84";
Br_scaffold_000001	Cufflinks	exon	941400	941579	.	+	.	gene_id "TCONS_00000164"; transcript_id "XLOC_000086"; exon_number "2"; oId "Bra000174"; nearest_ref "Bra000174"; class_code "="; tss_id "TSS124"; p_id "P84";
Br_scaffold_000001	Cufflinks	exon	941657	941821	.	+	.	gene_id "TCONS_00000164"; transcript_id "XLOC_000086"; exon_number "3"; oId "Bra000174"; nearest_ref "Bra000174"; class_code "="; tss_id "TSS124"; p_id "P84";
Br_scaffold_000001	Cufflinks	exon	942131	943006	.	+	.	gene_id "TCONS_00000165"; transcript_id "XLOC_000087"; exon_number "1"; oId "Bra000175"; nearest_ref "Bra000175"; class_code "="; tss_id "TSS125"; p_id "P85";
Br_scaffold_000001	Cufflinks	exon	943285	943461	.	+	.	gene_id "TCONS_00000165"; transcript_id "XLOC_000087"; exon_number "2"; oId "Bra000175"; nearest_ref "Bra000175"; class_code "="; tss_id "TSS125"; p_id "P85";
Br_scaffold_000001	Cufflinks	exon	943582	943643	.	+	.	gene_id "TCONS_00000165"; transcript_id "XLOC_000087"; exon_number "3"; oId "Bra000175"; nearest_ref "Bra000175"; class_code "="; tss_id "TSS125"; p_id "P85";
Br_scaffold_000001	Cufflinks	exon	945149	945264	.	+	.	gene_id "TCONS_00000165"; transcript_id "XLOC_000087"; exon_number "4"; oId "Bra000175"; nearest_ref "Bra000175"; class_code "="; tss_id "TSS125"; p_id "P85";
Br_scaffold_000001	Cufflinks	exon	945351	945514	.	+	.	gene_id "TCONS_00000165"; transcript_id "XLOC_000087"; exon_number "5"; oId "Bra000175"; nearest_ref "Bra000175"; class_code "="; tss_id "TSS125"; p_id "P85";
Br_scaffold_000001	Cufflinks	exon	944894	944945	.	+	.	gene_id "TCONS_00000166"; transcript_id "XLOC_000087"; exon_number "1"; oId "CUFF.95.2"; nearest_ref "Bra000175"; class_code "j"; tss_id "TSS126";
Br_scaffold_000001	Cufflinks	exon	945149	945264	.	+	.	gene_id "TCONS_00000166"; transcript_id "XLOC_000087"; exon_number "2"; oId "CUFF.95.2"; nearest_ref "Bra000175"; class_code "j"; tss_id "TSS126";
Br_scaffold_000001	Cufflinks	exon	945351	945514	.	+	.	gene_id "TCONS_00000166"; transcript_id "XLOC_000087"; exon_number "3"; oId "CUFF.95.2"; nearest_ref "Bra000175"; class_code "j"; tss_id "TSS126";
Br_scaffold_000001	Cufflinks	exon	954245	954511	.	+	.	gene_id "TCONS_00000167"; transcript_id "XLOC_000088"; exon_number "1"; oId "Bra000177"; nearest_ref "Bra000177"; class_code "="; tss_id "TSS127"; p_id "P86";
Br_scaffold_000001	Cufflinks	exon	954944	955378	.	+	.	gene_id "TCONS_00000167"; transcript_id "XLOC_000088"; exon_number "2"; oId "Bra000177"; nearest_ref "Bra000177"; class_code "="; tss_id "TSS127"; p_id "P86";
Br_scaffold_000001	Cufflinks	exon	995891	996037	.	+	.	gene_id "TCONS_00000168"; transcript_id "XLOC_000089"; exon_number "1"; oId "Bra000183"; nearest_ref "Bra000183"; class_code "="; tss_id "TSS128"; p_id "P87";
Br_scaffold_000001	Cufflinks	exon	996121	996432	.	+	.	gene_id "TCONS_00000168"; transcript_id "XLOC_000089"; exon_number "2"; oId "Bra000183"; nearest_ref "Bra000183"; class_code "="; tss_id "TSS128"; p_id "P87";
Br_scaffold_000001	Cufflinks	exon	996668	997186	.	+	.	gene_id "TCONS_00000168"; transcript_id "XLOC_000089"; exon_number "3"; oId "Bra000183"; nearest_ref "Bra000183"; class_code "="; tss_id "TSS128"; p_id "P87";
Br_scaffold_000001	Cufflinks	exon	997279	997512	.	+	.	gene_id "TCONS_00000168"; transcript_id "XLOC_000089"; exon_number "4"; oId "Bra000183"; nearest_ref "Bra000183"; class_code "="; tss_id "TSS128"; p_id "P87";
Br_scaffold_000001	Cufflinks	exon	1011764	1011869	.	+	.	gene_id "TCONS_00000169"; transcript_id "XLOC_000090"; exon_number "1"; oId "Bra000187"; nearest_ref "Bra000187"; class_code "="; tss_id "TSS129"; p_id "P88";
Br_scaffold_000001	Cufflinks	exon	1011965	1012182	.	+	.	gene_id "TCONS_00000169"; transcript_id "XLOC_000090"; exon_number "2"; oId "Bra000187"; nearest_ref "Bra000187"; class_code "="; tss_id "TSS129"; p_id "P88";
Br_scaffold_000001	Cufflinks	exon	1014748	1015304	.	+	.	gene_id "TCONS_00000169"; transcript_id "XLOC_000090"; exon_number "3"; oId "Bra000187"; nearest_ref "Bra000187"; class_code "="; tss_id "TSS129"; p_id "P88";
Br_scaffold_000001	Cufflinks	exon	1016045	1016918	.	+	.	gene_id "TCONS_00000169"; transcript_id "XLOC_000090"; exon_number "4"; oId "Bra000187"; nearest_ref "Bra000187"; class_code "="; tss_id "TSS129"; p_id "P88";
Br_scaffold_000001	Cufflinks	exon	1028822	1029040	.	+	.	gene_id "TCONS_00000170"; transcript_id "XLOC_000091"; exon_number "1"; oId "Bra000190"; nearest_ref "Bra000190"; class_code "="; tss_id "TSS130"; p_id "P89";
Br_scaffold_000001	Cufflinks	exon	1029326	1030531	.	+	.	gene_id "TCONS_00000170"; transcript_id "XLOC_000091"; exon_number "2"; oId "Bra000190"; nearest_ref "Bra000190"; class_code "="; tss_id "TSS130"; p_id "P89";
Br_scaffold_000001	Cufflinks	exon	1033666	1033971	.	+	.	gene_id "TCONS_00000171"; transcript_id "XLOC_000092"; exon_number "1"; oId "Bra000191"; nearest_ref "Bra000191"; class_code "="; tss_id "TSS131"; p_id "P90";
Br_scaffold_000001	Cufflinks	exon	1050055	1050383	.	+	.	gene_id "TCONS_00000173"; transcript_id "XLOC_000093"; exon_number "1"; oId "CUFF.100.2"; nearest_ref "Bra000196"; class_code "j"; tss_id "TSS132";
Br_scaffold_000001	Cufflinks	exon	1050502	1050589	.	+	.	gene_id "TCONS_00000173"; transcript_id "XLOC_000093"; exon_number "2"; oId "CUFF.100.2"; nearest_ref "Bra000196"; class_code "j"; tss_id "TSS132";
Br_scaffold_000001	Cufflinks	exon	1050690	1051355	.	+	.	gene_id "TCONS_00000173"; transcript_id "XLOC_000093"; exon_number "3"; oId "CUFF.100.2"; nearest_ref "Bra000196"; class_code "j"; tss_id "TSS132";
Br_scaffold_000001	Cufflinks	exon	1051444	1051548	.	+	.	gene_id "TCONS_00000173"; transcript_id "XLOC_000093"; exon_number "4"; oId "CUFF.100.2"; nearest_ref "Bra000196"; class_code "j"; tss_id "TSS132";
Br_scaffold_000001	Cufflinks	exon	1051707	1051769	.	+	.	gene_id "TCONS_00000173"; transcript_id "XLOC_000093"; exon_number "5"; oId "CUFF.100.2"; nearest_ref "Bra000196"; class_code "j"; tss_id "TSS132";
Br_scaffold_000001	Cufflinks	exon	1051853	1052052	.	+	.	gene_id "TCONS_00000173"; transcript_id "XLOC_000093"; exon_number "6"; oId "CUFF.100.2"; nearest_ref "Bra000196"; class_code "j"; tss_id "TSS132";
Br_scaffold_000001	Cufflinks	exon	1052139	1052242	.	+	.	gene_id "TCONS_00000173"; transcript_id "XLOC_000093"; exon_number "7"; oId "CUFF.100.2"; nearest_ref "Bra000196"; class_code "j"; tss_id "TSS132";
Br_scaffold_000001	Cufflinks	exon	1052319	1053716	.	+	.	gene_id "TCONS_00000173"; transcript_id "XLOC_000093"; exon_number "8"; oId "CUFF.100.2"; nearest_ref "Bra000196"; class_code "j"; tss_id "TSS132";
Br_scaffold_000001	Cufflinks	exon	1050055	1050383	.	+	.	gene_id "TCONS_00000172"; transcript_id "XLOC_000093"; exon_number "1"; oId "CUFF.100.1"; nearest_ref "Bra000196"; class_code "j"; tss_id "TSS132";
Br_scaffold_000001	Cufflinks	exon	1050502	1050589	.	+	.	gene_id "TCONS_00000172"; transcript_id "XLOC_000093"; exon_number "2"; oId "CUFF.100.1"; nearest_ref "Bra000196"; class_code "j"; tss_id "TSS132";
Br_scaffold_000001	Cufflinks	exon	1050690	1051348	.	+	.	gene_id "TCONS_00000172"; transcript_id "XLOC_000093"; exon_number "3"; oId "CUFF.100.1"; nearest_ref "Bra000196"; class_code "j"; tss_id "TSS132";
Br_scaffold_000001	Cufflinks	exon	1051438	1051548	.	+	.	gene_id "TCONS_00000172"; transcript_id "XLOC_000093"; exon_number "4"; oId "CUFF.100.1"; nearest_ref "Bra000196"; class_code "j"; tss_id "TSS132";
Br_scaffold_000001	Cufflinks	exon	1051707	1051769	.	+	.	gene_id "TCONS_00000172"; transcript_id "XLOC_000093"; exon_number "5"; oId "CUFF.100.1"; nearest_ref "Bra000196"; class_code "j"; tss_id "TSS132";
Br_scaffold_000001	Cufflinks	exon	1051853	1052052	.	+	.	gene_id "TCONS_00000172"; transcript_id "XLOC_000093"; exon_number "6"; oId "CUFF.100.1"; nearest_ref "Bra000196"; class_code "j"; tss_id "TSS132";
Br_scaffold_000001	Cufflinks	exon	1052139	1052242	.	+	.	gene_id "TCONS_00000172"; transcript_id "XLOC_000093"; exon_number "7"; oId "CUFF.100.1"; nearest_ref "Bra000196"; class_code "j"; tss_id "TSS132";
Br_scaffold_000001	Cufflinks	exon	1052319	1053716	.	+	.	gene_id "TCONS_00000172"; transcript_id "XLOC_000093"; exon_number "8"; oId "CUFF.100.1"; nearest_ref "Bra000196"; class_code "j"; tss_id "TSS132";
Br_scaffold_000001	Cufflinks	exon	1050336	1050383	.	+	.	gene_id "TCONS_00000174"; transcript_id "XLOC_000093"; exon_number "1"; oId "Bra000196"; nearest_ref "Bra000196"; class_code "="; tss_id "TSS133"; p_id "P91";
Br_scaffold_000001	Cufflinks	exon	1050502	1050589	.	+	.	gene_id "TCONS_00000174"; transcript_id "XLOC_000093"; exon_number "2"; oId "Bra000196"; nearest_ref "Bra000196"; class_code "="; tss_id "TSS133"; p_id "P91";
Br_scaffold_000001	Cufflinks	exon	1050690	1051355	.	+	.	gene_id "TCONS_00000174"; transcript_id "XLOC_000093"; exon_number "3"; oId "Bra000196"; nearest_ref "Bra000196"; class_code "="; tss_id "TSS133"; p_id "P91";
Br_scaffold_000001	Cufflinks	exon	1051438	1051548	.	+	.	gene_id "TCONS_00000174"; transcript_id "XLOC_000093"; exon_number "4"; oId "Bra000196"; nearest_ref "Bra000196"; class_code "="; tss_id "TSS133"; p_id "P91";
Br_scaffold_000001	Cufflinks	exon	1051707	1051769	.	+	.	gene_id "TCONS_00000174"; transcript_id "XLOC_000093"; exon_number "5"; oId "Bra000196"; nearest_ref "Bra000196"; class_code "="; tss_id "TSS133"; p_id "P91";
Br_scaffold_000001	Cufflinks	exon	1051925	1052052	.	+	.	gene_id "TCONS_00000174"; transcript_id "XLOC_000093"; exon_number "6"; oId "Bra000196"; nearest_ref "Bra000196"; class_code "="; tss_id "TSS133"; p_id "P91";
Br_scaffold_000001	Cufflinks	exon	1052139	1052242	.	+	.	gene_id "TCONS_00000174"; transcript_id "XLOC_000093"; exon_number "7"; oId "Bra000196"; nearest_ref "Bra000196"; class_code "="; tss_id "TSS133"; p_id "P91";
Br_scaffold_000001	Cufflinks	exon	1052319	1052439	.	+	.	gene_id "TCONS_00000174"; transcript_id "XLOC_000093"; exon_number "8"; oId "Bra000196"; nearest_ref "Bra000196"; class_code "="; tss_id "TSS133"; p_id "P91";
Br_scaffold_000001	Cufflinks	exon	1061997	1062150	.	+	.	gene_id "TCONS_00000175"; transcript_id "XLOC_000094"; exon_number "1"; oId "Bra000199"; nearest_ref "Bra000199"; class_code "="; tss_id "TSS134"; p_id "P92";
Br_scaffold_000001	Cufflinks	exon	1062255	1062340	.	+	.	gene_id "TCONS_00000175"; transcript_id "XLOC_000094"; exon_number "2"; oId "Bra000199"; nearest_ref "Bra000199"; class_code "="; tss_id "TSS134"; p_id "P92";
Br_scaffold_000001	Cufflinks	exon	1062458	1062535	.	+	.	gene_id "TCONS_00000175"; transcript_id "XLOC_000094"; exon_number "3"; oId "Bra000199"; nearest_ref "Bra000199"; class_code "="; tss_id "TSS134"; p_id "P92";
Br_scaffold_000001	Cufflinks	exon	1062639	1062709	.	+	.	gene_id "TCONS_00000175"; transcript_id "XLOC_000094"; exon_number "4"; oId "Bra000199"; nearest_ref "Bra000199"; class_code "="; tss_id "TSS134"; p_id "P92";
Br_scaffold_000001	Cufflinks	exon	1062816	1062912	.	+	.	gene_id "TCONS_00000175"; transcript_id "XLOC_000094"; exon_number "5"; oId "Bra000199"; nearest_ref "Bra000199"; class_code "="; tss_id "TSS134"; p_id "P92";
Br_scaffold_000001	Cufflinks	exon	1065334	1067886	.	+	.	gene_id "TCONS_00000176"; transcript_id "XLOC_000095"; exon_number "1"; oId "Bra000200"; nearest_ref "Bra000200"; class_code "="; tss_id "TSS135"; p_id "P93";
Br_scaffold_000001	Cufflinks	exon	1075998	1076416	.	+	.	gene_id "TCONS_00000177"; transcript_id "XLOC_000096"; exon_number "1"; oId "Bra000202"; nearest_ref "Bra000202"; class_code "="; tss_id "TSS136"; p_id "P94";
Br_scaffold_000001	Cufflinks	exon	1077005	1077136	.	+	.	gene_id "TCONS_00000177"; transcript_id "XLOC_000096"; exon_number "2"; oId "Bra000202"; nearest_ref "Bra000202"; class_code "="; tss_id "TSS136"; p_id "P94";
Br_scaffold_000001	Cufflinks	exon	1077602	1077953	.	+	.	gene_id "TCONS_00000177"; transcript_id "XLOC_000096"; exon_number "3"; oId "Bra000202"; nearest_ref "Bra000202"; class_code "="; tss_id "TSS136"; p_id "P94";
Br_scaffold_000001	Cufflinks	exon	1092483	1092602	.	+	.	gene_id "TCONS_00000178"; transcript_id "XLOC_000097"; exon_number "1"; oId "Bra000204"; nearest_ref "Bra000204"; class_code "="; tss_id "TSS137"; p_id "P95";
Br_scaffold_000001	Cufflinks	exon	1092992	1093048	.	+	.	gene_id "TCONS_00000178"; transcript_id "XLOC_000097"; exon_number "2"; oId "Bra000204"; nearest_ref "Bra000204"; class_code "="; tss_id "TSS137"; p_id "P95";
Br_scaffold_000001	Cufflinks	exon	1105625	1105782	.	+	.	gene_id "TCONS_00000179"; transcript_id "XLOC_000098"; exon_number "1"; oId "CUFF.105.1"; nearest_ref "Bra000207"; class_code "o"; tss_id "TSS138";
Br_scaffold_000001	Cufflinks	exon	1106286	1107565	.	+	.	gene_id "TCONS_00000179"; transcript_id "XLOC_000098"; exon_number "2"; oId "CUFF.105.1"; nearest_ref "Bra000207"; class_code "o"; tss_id "TSS138";
Br_scaffold_000001	Cufflinks	exon	1106401	1107354	.	+	.	gene_id "TCONS_00000180"; transcript_id "XLOC_000098"; exon_number "1"; oId "Bra000207"; contained_in "TCONS_00000179"; nearest_ref "Bra000207"; class_code "="; tss_id "TSS139"; p_id "P96";
Br_scaffold_000001	Cufflinks	exon	1108977	1110566	.	+	.	gene_id "TCONS_00000181"; transcript_id "XLOC_000099"; exon_number "1"; oId "Bra000208"; nearest_ref "Bra000208"; class_code "="; tss_id "TSS140"; p_id "P97";
Br_scaffold_000001	Cufflinks	exon	1120479	1120580	.	+	.	gene_id "TCONS_00000182"; transcript_id "XLOC_000100"; exon_number "1"; oId "Bra000210"; nearest_ref "Bra000210"; class_code "="; tss_id "TSS141"; p_id "P98";
Br_scaffold_000001	Cufflinks	exon	1120671	1120853	.	+	.	gene_id "TCONS_00000182"; transcript_id "XLOC_000100"; exon_number "2"; oId "Bra000210"; nearest_ref "Bra000210"; class_code "="; tss_id "TSS141"; p_id "P98";
Br_scaffold_000001	Cufflinks	exon	1139204	1139287	.	+	.	gene_id "TCONS_00000183"; transcript_id "XLOC_000101"; exon_number "1"; oId "Bra000213"; contained_in "TCONS_00000184"; nearest_ref "Bra000213"; class_code "="; tss_id "TSS142"; p_id "P99";
Br_scaffold_000001	Cufflinks	exon	1142444	1142555	.	+	.	gene_id "TCONS_00000183"; transcript_id "XLOC_000101"; exon_number "2"; oId "Bra000213"; contained_in "TCONS_00000184"; nearest_ref "Bra000213"; class_code "="; tss_id "TSS142"; p_id "P99";
Br_scaffold_000001	Cufflinks	exon	1142790	1144703	.	+	.	gene_id "TCONS_00000183"; transcript_id "XLOC_000101"; exon_number "3"; oId "Bra000213"; contained_in "TCONS_00000184"; nearest_ref "Bra000213"; class_code "="; tss_id "TSS142"; p_id "P99";
Br_scaffold_000001	Cufflinks	exon	1144736	1144749	.	+	.	gene_id "TCONS_00000183"; transcript_id "XLOC_000101"; exon_number "4"; oId "Bra000213"; contained_in "TCONS_00000184"; nearest_ref "Bra000213"; class_code "="; tss_id "TSS142"; p_id "P99";
Br_scaffold_000001	Cufflinks	exon	1139204	1139287	.	+	.	gene_id "TCONS_00000184"; transcript_id "XLOC_000101"; exon_number "1"; oId "CUFF.108.2"; nearest_ref "Bra000213"; class_code "j"; tss_id "TSS142";
Br_scaffold_000001	Cufflinks	exon	1142444	1142555	.	+	.	gene_id "TCONS_00000184"; transcript_id "XLOC_000101"; exon_number "2"; oId "CUFF.108.2"; nearest_ref "Bra000213"; class_code "j"; tss_id "TSS142";
Br_scaffold_000001	Cufflinks	exon	1142790	1144703	.	+	.	gene_id "TCONS_00000184"; transcript_id "XLOC_000101"; exon_number "3"; oId "CUFF.108.2"; nearest_ref "Bra000213"; class_code "j"; tss_id "TSS142";
Br_scaffold_000001	Cufflinks	exon	1144736	1144907	.	+	.	gene_id "TCONS_00000184"; transcript_id "XLOC_000101"; exon_number "4"; oId "CUFF.108.2"; nearest_ref "Bra000213"; class_code "j"; tss_id "TSS142";
Br_scaffold_000001	Cufflinks	exon	1149488	1149745	.	+	.	gene_id "TCONS_00000184"; transcript_id "XLOC_000101"; exon_number "5"; oId "CUFF.108.2"; nearest_ref "Bra000213"; class_code "j"; tss_id "TSS142";
Br_scaffold_000001	Cufflinks	exon	1147328	1147444	.	+	.	gene_id "TCONS_00000185"; transcript_id "XLOC_000101"; exon_number "1"; oId "CUFF.108.3"; class_code "u"; tss_id "TSS143";
Br_scaffold_000001	Cufflinks	exon	1147564	1149745	.	+	.	gene_id "TCONS_00000185"; transcript_id "XLOC_000101"; exon_number "2"; oId "CUFF.108.3"; class_code "u"; tss_id "TSS143";
Br_scaffold_000001	Cufflinks	exon	1156662	1156737	.	+	.	gene_id "TCONS_00000186"; transcript_id "XLOC_000102"; exon_number "1"; oId "Bra000214"; nearest_ref "Bra000214"; class_code "="; tss_id "TSS144"; p_id "P100";
Br_scaffold_000001	Cufflinks	exon	1156832	1157205	.	+	.	gene_id "TCONS_00000186"; transcript_id "XLOC_000102"; exon_number "2"; oId "Bra000214"; nearest_ref "Bra000214"; class_code "="; tss_id "TSS144"; p_id "P100";
Br_scaffold_000001	Cufflinks	exon	1159583	1160358	.	+	.	gene_id "TCONS_00000187"; transcript_id "XLOC_000103"; exon_number "1"; oId "CUFF.110.1"; nearest_ref "Bra000215"; class_code "j"; tss_id "TSS145";
Br_scaffold_000001	Cufflinks	exon	1160540	1160670	.	+	.	gene_id "TCONS_00000187"; transcript_id "XLOC_000103"; exon_number "2"; oId "CUFF.110.1"; nearest_ref "Bra000215"; class_code "j"; tss_id "TSS145";
Br_scaffold_000001	Cufflinks	exon	1160742	1160783	.	+	.	gene_id "TCONS_00000187"; transcript_id "XLOC_000103"; exon_number "3"; oId "CUFF.110.1"; nearest_ref "Bra000215"; class_code "j"; tss_id "TSS145";
Br_scaffold_000001	Cufflinks	exon	1160874	1160982	.	+	.	gene_id "TCONS_00000187"; transcript_id "XLOC_000103"; exon_number "4"; oId "CUFF.110.1"; nearest_ref "Bra000215"; class_code "j"; tss_id "TSS145";
Br_scaffold_000001	Cufflinks	exon	1161090	1161168	.	+	.	gene_id "TCONS_00000187"; transcript_id "XLOC_000103"; exon_number "5"; oId "CUFF.110.1"; nearest_ref "Bra000215"; class_code "j"; tss_id "TSS145";
Br_scaffold_000001	Cufflinks	exon	1161249	1161545	.	+	.	gene_id "TCONS_00000187"; transcript_id "XLOC_000103"; exon_number "6"; oId "CUFF.110.1"; nearest_ref "Bra000215"; class_code "j"; tss_id "TSS145";
Br_scaffold_000001	Cufflinks	exon	1161834	1161941	.	+	.	gene_id "TCONS_00000187"; transcript_id "XLOC_000103"; exon_number "7"; oId "CUFF.110.1"; nearest_ref "Bra000215"; class_code "j"; tss_id "TSS145";
Br_scaffold_000001	Cufflinks	exon	1162027	1162089	.	+	.	gene_id "TCONS_00000187"; transcript_id "XLOC_000103"; exon_number "8"; oId "CUFF.110.1"; nearest_ref "Bra000215"; class_code "j"; tss_id "TSS145";
Br_scaffold_000001	Cufflinks	exon	1162177	1162344	.	+	.	gene_id "TCONS_00000187"; transcript_id "XLOC_000103"; exon_number "9"; oId "CUFF.110.1"; nearest_ref "Bra000215"; class_code "j"; tss_id "TSS145";
Br_scaffold_000001	Cufflinks	exon	1162433	1162855	.	+	.	gene_id "TCONS_00000187"; transcript_id "XLOC_000103"; exon_number "10"; oId "CUFF.110.1"; nearest_ref "Bra000215"; class_code "j"; tss_id "TSS145";
Br_scaffold_000001	Cufflinks	exon	1159903	1160358	.	+	.	gene_id "TCONS_00000188"; transcript_id "XLOC_000103"; exon_number "1"; oId "Bra000215"; nearest_ref "Bra000215"; class_code "="; tss_id "TSS146"; p_id "P101";
Br_scaffold_000001	Cufflinks	exon	1160540	1160670	.	+	.	gene_id "TCONS_00000188"; transcript_id "XLOC_000103"; exon_number "2"; oId "Bra000215"; nearest_ref "Bra000215"; class_code "="; tss_id "TSS146"; p_id "P101";
Br_scaffold_000001	Cufflinks	exon	1160742	1160783	.	+	.	gene_id "TCONS_00000188"; transcript_id "XLOC_000103"; exon_number "3"; oId "Bra000215"; nearest_ref "Bra000215"; class_code "="; tss_id "TSS146"; p_id "P101";
Br_scaffold_000001	Cufflinks	exon	1160874	1160982	.	+	.	gene_id "TCONS_00000188"; transcript_id "XLOC_000103"; exon_number "4"; oId "Bra000215"; nearest_ref "Bra000215"; class_code "="; tss_id "TSS146"; p_id "P101";
Br_scaffold_000001	Cufflinks	exon	1161090	1161168	.	+	.	gene_id "TCONS_00000188"; transcript_id "XLOC_000103"; exon_number "5"; oId "Bra000215"; nearest_ref "Bra000215"; class_code "="; tss_id "TSS146"; p_id "P101";
Br_scaffold_000001	Cufflinks	exon	1161249	1161545	.	+	.	gene_id "TCONS_00000188"; transcript_id "XLOC_000103"; exon_number "6"; oId "Bra000215"; nearest_ref "Bra000215"; class_code "="; tss_id "TSS146"; p_id "P101";
Br_scaffold_000001	Cufflinks	exon	1161625	1161737	.	+	.	gene_id "TCONS_00000188"; transcript_id "XLOC_000103"; exon_number "7"; oId "Bra000215"; nearest_ref "Bra000215"; class_code "="; tss_id "TSS146"; p_id "P101";
Br_scaffold_000001	Cufflinks	exon	1161834	1161941	.	+	.	gene_id "TCONS_00000188"; transcript_id "XLOC_000103"; exon_number "8"; oId "Bra000215"; nearest_ref "Bra000215"; class_code "="; tss_id "TSS146"; p_id "P101";
Br_scaffold_000001	Cufflinks	exon	1162027	1162089	.	+	.	gene_id "TCONS_00000188"; transcript_id "XLOC_000103"; exon_number "9"; oId "Bra000215"; nearest_ref "Bra000215"; class_code "="; tss_id "TSS146"; p_id "P101";
Br_scaffold_000001	Cufflinks	exon	1162177	1162344	.	+	.	gene_id "TCONS_00000188"; transcript_id "XLOC_000103"; exon_number "10"; oId "Bra000215"; nearest_ref "Bra000215"; class_code "="; tss_id "TSS146"; p_id "P101";
Br_scaffold_000001	Cufflinks	exon	1162433	1162570	.	+	.	gene_id "TCONS_00000188"; transcript_id "XLOC_000103"; exon_number "11"; oId "Bra000215"; nearest_ref "Bra000215"; class_code "="; tss_id "TSS146"; p_id "P101";
Br_scaffold_000001	Cufflinks	exon	1169014	1169439	.	+	.	gene_id "TCONS_00000189"; transcript_id "XLOC_000104"; exon_number "1"; oId "Bra000216"; nearest_ref "Bra000216"; class_code "="; tss_id "TSS147"; p_id "P102";
Br_scaffold_000001	Cufflinks	exon	1176223	1176244	.	+	.	gene_id "TCONS_00000190"; transcript_id "XLOC_000105"; exon_number "1"; oId "Bra000218"; nearest_ref "Bra000218"; class_code "="; tss_id "TSS148"; p_id "P103";
Br_scaffold_000001	Cufflinks	exon	1176411	1176549	.	+	.	gene_id "TCONS_00000190"; transcript_id "XLOC_000105"; exon_number "2"; oId "Bra000218"; nearest_ref "Bra000218"; class_code "="; tss_id "TSS148"; p_id "P103";
Br_scaffold_000001	Cufflinks	exon	1176634	1176706	.	+	.	gene_id "TCONS_00000190"; transcript_id "XLOC_000105"; exon_number "3"; oId "Bra000218"; nearest_ref "Bra000218"; class_code "="; tss_id "TSS148"; p_id "P103";
Br_scaffold_000001	Cufflinks	exon	1177120	1177371	.	+	.	gene_id "TCONS_00000190"; transcript_id "XLOC_000105"; exon_number "4"; oId "Bra000218"; nearest_ref "Bra000218"; class_code "="; tss_id "TSS148"; p_id "P103";
Br_scaffold_000001	Cufflinks	exon	1178360	1179540	.	+	.	gene_id "TCONS_00000191"; transcript_id "XLOC_000106"; exon_number "1"; oId "Bra000219"; nearest_ref "Bra000219"; class_code "="; tss_id "TSS149"; p_id "P104";
Br_scaffold_000001	Cufflinks	exon	1179625	1179792	.	+	.	gene_id "TCONS_00000191"; transcript_id "XLOC_000106"; exon_number "2"; oId "Bra000219"; nearest_ref "Bra000219"; class_code "="; tss_id "TSS149"; p_id "P104";
Br_scaffold_000001	Cufflinks	exon	1179872	1180037	.	+	.	gene_id "TCONS_00000191"; transcript_id "XLOC_000106"; exon_number "3"; oId "Bra000219"; nearest_ref "Bra000219"; class_code "="; tss_id "TSS149"; p_id "P104";
Br_scaffold_000001	Cufflinks	exon	1180128	1180244	.	+	.	gene_id "TCONS_00000191"; transcript_id "XLOC_000106"; exon_number "4"; oId "Bra000219"; nearest_ref "Bra000219"; class_code "="; tss_id "TSS149"; p_id "P104";
Br_scaffold_000001	Cufflinks	exon	1180328	1180521	.	+	.	gene_id "TCONS_00000191"; transcript_id "XLOC_000106"; exon_number "5"; oId "Bra000219"; nearest_ref "Bra000219"; class_code "="; tss_id "TSS149"; p_id "P104";
Br_scaffold_000001	Cufflinks	exon	1180602	1180805	.	+	.	gene_id "TCONS_00000191"; transcript_id "XLOC_000106"; exon_number "6"; oId "Bra000219"; nearest_ref "Bra000219"; class_code "="; tss_id "TSS149"; p_id "P104";
Br_scaffold_000001	Cufflinks	exon	1181091	1181382	.	+	.	gene_id "TCONS_00000191"; transcript_id "XLOC_000106"; exon_number "7"; oId "Bra000219"; nearest_ref "Bra000219"; class_code "="; tss_id "TSS149"; p_id "P104";
Br_scaffold_000001	Cufflinks	exon	1183038	1183616	.	+	.	gene_id "TCONS_00000193"; transcript_id "XLOC_000107"; exon_number "1"; oId "CUFF.112.2"; nearest_ref "Bra000220"; class_code "j"; tss_id "TSS150";
Br_scaffold_000001	Cufflinks	exon	1183685	1183997	.	+	.	gene_id "TCONS_00000193"; transcript_id "XLOC_000107"; exon_number "2"; oId "CUFF.112.2"; nearest_ref "Bra000220"; class_code "j"; tss_id "TSS150";
Br_scaffold_000001	Cufflinks	exon	1184093	1185523	.	+	.	gene_id "TCONS_00000193"; transcript_id "XLOC_000107"; exon_number "3"; oId "CUFF.112.2"; nearest_ref "Bra000220"; class_code "j"; tss_id "TSS150";
Br_scaffold_000001	Cufflinks	exon	1185606	1185737	.	+	.	gene_id "TCONS_00000193"; transcript_id "XLOC_000107"; exon_number "4"; oId "CUFF.112.2"; nearest_ref "Bra000220"; class_code "j"; tss_id "TSS150";
Br_scaffold_000001	Cufflinks	exon	1185973	1186071	.	+	.	gene_id "TCONS_00000193"; transcript_id "XLOC_000107"; exon_number "5"; oId "CUFF.112.2"; nearest_ref "Bra000220"; class_code "j"; tss_id "TSS150";
Br_scaffold_000001	Cufflinks	exon	1186147	1186217	.	+	.	gene_id "TCONS_00000193"; transcript_id "XLOC_000107"; exon_number "6"; oId "CUFF.112.2"; nearest_ref "Bra000220"; class_code "j"; tss_id "TSS150";
Br_scaffold_000001	Cufflinks	exon	1186542	1186638	.	+	.	gene_id "TCONS_00000193"; transcript_id "XLOC_000107"; exon_number "7"; oId "CUFF.112.2"; nearest_ref "Bra000220"; class_code "j"; tss_id "TSS150";
Br_scaffold_000001	Cufflinks	exon	1187079	1187171	.	+	.	gene_id "TCONS_00000193"; transcript_id "XLOC_000107"; exon_number "8"; oId "CUFF.112.2"; nearest_ref "Bra000220"; class_code "j"; tss_id "TSS150";
Br_scaffold_000001	Cufflinks	exon	1187239	1187384	.	+	.	gene_id "TCONS_00000193"; transcript_id "XLOC_000107"; exon_number "9"; oId "CUFF.112.2"; nearest_ref "Bra000220"; class_code "j"; tss_id "TSS150";
Br_scaffold_000001	Cufflinks	exon	1187670	1187829	.	+	.	gene_id "TCONS_00000193"; transcript_id "XLOC_000107"; exon_number "10"; oId "CUFF.112.2"; nearest_ref "Bra000220"; class_code "j"; tss_id "TSS150";
Br_scaffold_000001	Cufflinks	exon	1187970	1188080	.	+	.	gene_id "TCONS_00000193"; transcript_id "XLOC_000107"; exon_number "11"; oId "CUFF.112.2"; nearest_ref "Bra000220"; class_code "j"; tss_id "TSS150";
Br_scaffold_000001	Cufflinks	exon	1188173	1188388	.	+	.	gene_id "TCONS_00000193"; transcript_id "XLOC_000107"; exon_number "12"; oId "CUFF.112.2"; nearest_ref "Bra000220"; class_code "j"; tss_id "TSS150";
Br_scaffold_000001	Cufflinks	exon	1188787	1188944	.	+	.	gene_id "TCONS_00000193"; transcript_id "XLOC_000107"; exon_number "13"; oId "CUFF.112.2"; nearest_ref "Bra000220"; class_code "j"; tss_id "TSS150";
Br_scaffold_000001	Cufflinks	exon	1189207	1189336	.	+	.	gene_id "TCONS_00000193"; transcript_id "XLOC_000107"; exon_number "14"; oId "CUFF.112.2"; nearest_ref "Bra000220"; class_code "j"; tss_id "TSS150";
Br_scaffold_000001	Cufflinks	exon	1189497	1189555	.	+	.	gene_id "TCONS_00000193"; transcript_id "XLOC_000107"; exon_number "15"; oId "CUFF.112.2"; nearest_ref "Bra000220"; class_code "j"; tss_id "TSS150";
Br_scaffold_000001	Cufflinks	exon	1189690	1189795	.	+	.	gene_id "TCONS_00000193"; transcript_id "XLOC_000107"; exon_number "16"; oId "CUFF.112.2"; nearest_ref "Bra000220"; class_code "j"; tss_id "TSS150";
Br_scaffold_000001	Cufflinks	exon	1190293	1190389	.	+	.	gene_id "TCONS_00000193"; transcript_id "XLOC_000107"; exon_number "17"; oId "CUFF.112.2"; nearest_ref "Bra000220"; class_code "j"; tss_id "TSS150";
Br_scaffold_000001	Cufflinks	exon	1190652	1190767	.	+	.	gene_id "TCONS_00000193"; transcript_id "XLOC_000107"; exon_number "18"; oId "CUFF.112.2"; nearest_ref "Bra000220"; class_code "j"; tss_id "TSS150";
Br_scaffold_000001	Cufflinks	exon	1190852	1191049	.	+	.	gene_id "TCONS_00000193"; transcript_id "XLOC_000107"; exon_number "19"; oId "CUFF.112.2"; nearest_ref "Bra000220"; class_code "j"; tss_id "TSS150";
Br_scaffold_000001	Cufflinks	exon	1191147	1191257	.	+	.	gene_id "TCONS_00000193"; transcript_id "XLOC_000107"; exon_number "20"; oId "CUFF.112.2"; nearest_ref "Bra000220"; class_code "j"; tss_id "TSS150";
Br_scaffold_000001	Cufflinks	exon	1191390	1191629	.	+	.	gene_id "TCONS_00000193"; transcript_id "XLOC_000107"; exon_number "21"; oId "CUFF.112.2"; nearest_ref "Bra000220"; class_code "j"; tss_id "TSS150";
Br_scaffold_000001	Cufflinks	exon	1191705	1191803	.	+	.	gene_id "TCONS_00000193"; transcript_id "XLOC_000107"; exon_number "22"; oId "CUFF.112.2"; nearest_ref "Bra000220"; class_code "j"; tss_id "TSS150";
Br_scaffold_000001	Cufflinks	exon	1192133	1192228	.	+	.	gene_id "TCONS_00000193"; transcript_id "XLOC_000107"; exon_number "23"; oId "CUFF.112.2"; nearest_ref "Bra000220"; class_code "j"; tss_id "TSS150";
Br_scaffold_000001	Cufflinks	exon	1192357	1192554	.	+	.	gene_id "TCONS_00000193"; transcript_id "XLOC_000107"; exon_number "24"; oId "CUFF.112.2"; nearest_ref "Bra000220"; class_code "j"; tss_id "TSS150";
Br_scaffold_000001	Cufflinks	exon	1192644	1192718	.	+	.	gene_id "TCONS_00000193"; transcript_id "XLOC_000107"; exon_number "25"; oId "CUFF.112.2"; nearest_ref "Bra000220"; class_code "j"; tss_id "TSS150";
Br_scaffold_000001	Cufflinks	exon	1192796	1192921	.	+	.	gene_id "TCONS_00000193"; transcript_id "XLOC_000107"; exon_number "26"; oId "CUFF.112.2"; nearest_ref "Bra000220"; class_code "j"; tss_id "TSS150";
Br_scaffold_000001	Cufflinks	exon	1192996	1193094	.	+	.	gene_id "TCONS_00000193"; transcript_id "XLOC_000107"; exon_number "27"; oId "CUFF.112.2"; nearest_ref "Bra000220"; class_code "j"; tss_id "TSS150";
Br_scaffold_000001	Cufflinks	exon	1193287	1193429	.	+	.	gene_id "TCONS_00000193"; transcript_id "XLOC_000107"; exon_number "28"; oId "CUFF.112.2"; nearest_ref "Bra000220"; class_code "j"; tss_id "TSS150";
Br_scaffold_000001	Cufflinks	exon	1193521	1193614	.	+	.	gene_id "TCONS_00000193"; transcript_id "XLOC_000107"; exon_number "29"; oId "CUFF.112.2"; nearest_ref "Bra000220"; class_code "j"; tss_id "TSS150";
Br_scaffold_000001	Cufflinks	exon	1193692	1193930	.	+	.	gene_id "TCONS_00000193"; transcript_id "XLOC_000107"; exon_number "30"; oId "CUFF.112.2"; nearest_ref "Bra000220"; class_code "j"; tss_id "TSS150";
Br_scaffold_000001	Cufflinks	exon	1194027	1194105	.	+	.	gene_id "TCONS_00000193"; transcript_id "XLOC_000107"; exon_number "31"; oId "CUFF.112.2"; nearest_ref "Bra000220"; class_code "j"; tss_id "TSS150";
Br_scaffold_000001	Cufflinks	exon	1194184	1194267	.	+	.	gene_id "TCONS_00000193"; transcript_id "XLOC_000107"; exon_number "32"; oId "CUFF.112.2"; nearest_ref "Bra000220"; class_code "j"; tss_id "TSS150";
Br_scaffold_000001	Cufflinks	exon	1194369	1194878	.	+	.	gene_id "TCONS_00000193"; transcript_id "XLOC_000107"; exon_number "33"; oId "CUFF.112.2"; nearest_ref "Bra000220"; class_code "j"; tss_id "TSS150";
Br_scaffold_000001	Cufflinks	exon	1183038	1183997	.	+	.	gene_id "TCONS_00000192"; transcript_id "XLOC_000107"; exon_number "1"; oId "CUFF.112.1"; nearest_ref "Bra000220"; class_code "j"; tss_id "TSS150";
Br_scaffold_000001	Cufflinks	exon	1184093	1185523	.	+	.	gene_id "TCONS_00000192"; transcript_id "XLOC_000107"; exon_number "2"; oId "CUFF.112.1"; nearest_ref "Bra000220"; class_code "j"; tss_id "TSS150";
Br_scaffold_000001	Cufflinks	exon	1185606	1185737	.	+	.	gene_id "TCONS_00000192"; transcript_id "XLOC_000107"; exon_number "3"; oId "CUFF.112.1"; nearest_ref "Bra000220"; class_code "j"; tss_id "TSS150";
Br_scaffold_000001	Cufflinks	exon	1185973	1186071	.	+	.	gene_id "TCONS_00000192"; transcript_id "XLOC_000107"; exon_number "4"; oId "CUFF.112.1"; nearest_ref "Bra000220"; class_code "j"; tss_id "TSS150";
Br_scaffold_000001	Cufflinks	exon	1186147	1186217	.	+	.	gene_id "TCONS_00000192"; transcript_id "XLOC_000107"; exon_number "5"; oId "CUFF.112.1"; nearest_ref "Bra000220"; class_code "j"; tss_id "TSS150";
Br_scaffold_000001	Cufflinks	exon	1186542	1186638	.	+	.	gene_id "TCONS_00000192"; transcript_id "XLOC_000107"; exon_number "6"; oId "CUFF.112.1"; nearest_ref "Bra000220"; class_code "j"; tss_id "TSS150";
Br_scaffold_000001	Cufflinks	exon	1186704	1186747	.	+	.	gene_id "TCONS_00000192"; transcript_id "XLOC_000107"; exon_number "7"; oId "CUFF.112.1"; nearest_ref "Bra000220"; class_code "j"; tss_id "TSS150";
Br_scaffold_000001	Cufflinks	exon	1187079	1187171	.	+	.	gene_id "TCONS_00000192"; transcript_id "XLOC_000107"; exon_number "8"; oId "CUFF.112.1"; nearest_ref "Bra000220"; class_code "j"; tss_id "TSS150";
Br_scaffold_000001	Cufflinks	exon	1187239	1187384	.	+	.	gene_id "TCONS_00000192"; transcript_id "XLOC_000107"; exon_number "9"; oId "CUFF.112.1"; nearest_ref "Bra000220"; class_code "j"; tss_id "TSS150";
Br_scaffold_000001	Cufflinks	exon	1187670	1187829	.	+	.	gene_id "TCONS_00000192"; transcript_id "XLOC_000107"; exon_number "10"; oId "CUFF.112.1"; nearest_ref "Bra000220"; class_code "j"; tss_id "TSS150";
Br_scaffold_000001	Cufflinks	exon	1187970	1188080	.	+	.	gene_id "TCONS_00000192"; transcript_id "XLOC_000107"; exon_number "11"; oId "CUFF.112.1"; nearest_ref "Bra000220"; class_code "j"; tss_id "TSS150";
Br_scaffold_000001	Cufflinks	exon	1188173	1188388	.	+	.	gene_id "TCONS_00000192"; transcript_id "XLOC_000107"; exon_number "12"; oId "CUFF.112.1"; nearest_ref "Bra000220"; class_code "j"; tss_id "TSS150";
Br_scaffold_000001	Cufflinks	exon	1188787	1188944	.	+	.	gene_id "TCONS_00000192"; transcript_id "XLOC_000107"; exon_number "13"; oId "CUFF.112.1"; nearest_ref "Bra000220"; class_code "j"; tss_id "TSS150";
Br_scaffold_000001	Cufflinks	exon	1189207	1189336	.	+	.	gene_id "TCONS_00000192"; transcript_id "XLOC_000107"; exon_number "14"; oId "CUFF.112.1"; nearest_ref "Bra000220"; class_code "j"; tss_id "TSS150";
Br_scaffold_000001	Cufflinks	exon	1189497	1189555	.	+	.	gene_id "TCONS_00000192"; transcript_id "XLOC_000107"; exon_number "15"; oId "CUFF.112.1"; nearest_ref "Bra000220"; class_code "j"; tss_id "TSS150";
Br_scaffold_000001	Cufflinks	exon	1189690	1189795	.	+	.	gene_id "TCONS_00000192"; transcript_id "XLOC_000107"; exon_number "16"; oId "CUFF.112.1"; nearest_ref "Bra000220"; class_code "j"; tss_id "TSS150";
Br_scaffold_000001	Cufflinks	exon	1190293	1190389	.	+	.	gene_id "TCONS_00000192"; transcript_id "XLOC_000107"; exon_number "17"; oId "CUFF.112.1"; nearest_ref "Bra000220"; class_code "j"; tss_id "TSS150";
Br_scaffold_000001	Cufflinks	exon	1190652	1190767	.	+	.	gene_id "TCONS_00000192"; transcript_id "XLOC_000107"; exon_number "18"; oId "CUFF.112.1"; nearest_ref "Bra000220"; class_code "j"; tss_id "TSS150";
Br_scaffold_000001	Cufflinks	exon	1190852	1191049	.	+	.	gene_id "TCONS_00000192"; transcript_id "XLOC_000107"; exon_number "19"; oId "CUFF.112.1"; nearest_ref "Bra000220"; class_code "j"; tss_id "TSS150";
Br_scaffold_000001	Cufflinks	exon	1191147	1191257	.	+	.	gene_id "TCONS_00000192"; transcript_id "XLOC_000107"; exon_number "20"; oId "CUFF.112.1"; nearest_ref "Bra000220"; class_code "j"; tss_id "TSS150";
Br_scaffold_000001	Cufflinks	exon	1191390	1191629	.	+	.	gene_id "TCONS_00000192"; transcript_id "XLOC_000107"; exon_number "21"; oId "CUFF.112.1"; nearest_ref "Bra000220"; class_code "j"; tss_id "TSS150";
Br_scaffold_000001	Cufflinks	exon	1191705	1191803	.	+	.	gene_id "TCONS_00000192"; transcript_id "XLOC_000107"; exon_number "22"; oId "CUFF.112.1"; nearest_ref "Bra000220"; class_code "j"; tss_id "TSS150";
Br_scaffold_000001	Cufflinks	exon	1192133	1192228	.	+	.	gene_id "TCONS_00000192"; transcript_id "XLOC_000107"; exon_number "23"; oId "CUFF.112.1"; nearest_ref "Bra000220"; class_code "j"; tss_id "TSS150";
Br_scaffold_000001	Cufflinks	exon	1192357	1192554	.	+	.	gene_id "TCONS_00000192"; transcript_id "XLOC_000107"; exon_number "24"; oId "CUFF.112.1"; nearest_ref "Bra000220"; class_code "j"; tss_id "TSS150";
Br_scaffold_000001	Cufflinks	exon	1192644	1192718	.	+	.	gene_id "TCONS_00000192"; transcript_id "XLOC_000107"; exon_number "25"; oId "CUFF.112.1"; nearest_ref "Bra000220"; class_code "j"; tss_id "TSS150";
Br_scaffold_000001	Cufflinks	exon	1192796	1192921	.	+	.	gene_id "TCONS_00000192"; transcript_id "XLOC_000107"; exon_number "26"; oId "CUFF.112.1"; nearest_ref "Bra000220"; class_code "j"; tss_id "TSS150";
Br_scaffold_000001	Cufflinks	exon	1192996	1193094	.	+	.	gene_id "TCONS_00000192"; transcript_id "XLOC_000107"; exon_number "27"; oId "CUFF.112.1"; nearest_ref "Bra000220"; class_code "j"; tss_id "TSS150";
Br_scaffold_000001	Cufflinks	exon	1193287	1193429	.	+	.	gene_id "TCONS_00000192"; transcript_id "XLOC_000107"; exon_number "28"; oId "CUFF.112.1"; nearest_ref "Bra000220"; class_code "j"; tss_id "TSS150";
Br_scaffold_000001	Cufflinks	exon	1193521	1193614	.	+	.	gene_id "TCONS_00000192"; transcript_id "XLOC_000107"; exon_number "29"; oId "CUFF.112.1"; nearest_ref "Bra000220"; class_code "j"; tss_id "TSS150";
Br_scaffold_000001	Cufflinks	exon	1193692	1193930	.	+	.	gene_id "TCONS_00000192"; transcript_id "XLOC_000107"; exon_number "30"; oId "CUFF.112.1"; nearest_ref "Bra000220"; class_code "j"; tss_id "TSS150";
Br_scaffold_000001	Cufflinks	exon	1194027	1194105	.	+	.	gene_id "TCONS_00000192"; transcript_id "XLOC_000107"; exon_number "31"; oId "CUFF.112.1"; nearest_ref "Bra000220"; class_code "j"; tss_id "TSS150";
Br_scaffold_000001	Cufflinks	exon	1194184	1194267	.	+	.	gene_id "TCONS_00000192"; transcript_id "XLOC_000107"; exon_number "32"; oId "CUFF.112.1"; nearest_ref "Bra000220"; class_code "j"; tss_id "TSS150";
Br_scaffold_000001	Cufflinks	exon	1194369	1194878	.	+	.	gene_id "TCONS_00000192"; transcript_id "XLOC_000107"; exon_number "33"; oId "CUFF.112.1"; nearest_ref "Bra000220"; class_code "j"; tss_id "TSS150";
Br_scaffold_000001	Cufflinks	exon	1183371	1183616	.	+	.	gene_id "TCONS_00000194"; transcript_id "XLOC_000107"; exon_number "1"; oId "Bra000220"; nearest_ref "Bra000220"; class_code "="; tss_id "TSS151"; p_id "P105";
Br_scaffold_000001	Cufflinks	exon	1183685	1183997	.	+	.	gene_id "TCONS_00000194"; transcript_id "XLOC_000107"; exon_number "2"; oId "Bra000220"; nearest_ref "Bra000220"; class_code "="; tss_id "TSS151"; p_id "P105";
Br_scaffold_000001	Cufflinks	exon	1185144	1185523	.	+	.	gene_id "TCONS_00000194"; transcript_id "XLOC_000107"; exon_number "3"; oId "Bra000220"; nearest_ref "Bra000220"; class_code "="; tss_id "TSS151"; p_id "P105";
Br_scaffold_000001	Cufflinks	exon	1185606	1185737	.	+	.	gene_id "TCONS_00000194"; transcript_id "XLOC_000107"; exon_number "4"; oId "Bra000220"; nearest_ref "Bra000220"; class_code "="; tss_id "TSS151"; p_id "P105";
Br_scaffold_000001	Cufflinks	exon	1185919	1186071	.	+	.	gene_id "TCONS_00000194"; transcript_id "XLOC_000107"; exon_number "5"; oId "Bra000220"; nearest_ref "Bra000220"; class_code "="; tss_id "TSS151"; p_id "P105";
Br_scaffold_000001	Cufflinks	exon	1186147	1186217	.	+	.	gene_id "TCONS_00000194"; transcript_id "XLOC_000107"; exon_number "6"; oId "Bra000220"; nearest_ref "Bra000220"; class_code "="; tss_id "TSS151"; p_id "P105";
Br_scaffold_000001	Cufflinks	exon	1186542	1186638	.	+	.	gene_id "TCONS_00000194"; transcript_id "XLOC_000107"; exon_number "7"; oId "Bra000220"; nearest_ref "Bra000220"; class_code "="; tss_id "TSS151"; p_id "P105";
Br_scaffold_000001	Cufflinks	exon	1187079	1187171	.	+	.	gene_id "TCONS_00000194"; transcript_id "XLOC_000107"; exon_number "8"; oId "Bra000220"; nearest_ref "Bra000220"; class_code "="; tss_id "TSS151"; p_id "P105";
Br_scaffold_000001	Cufflinks	exon	1187239	1187384	.	+	.	gene_id "TCONS_00000194"; transcript_id "XLOC_000107"; exon_number "9"; oId "Bra000220"; nearest_ref "Bra000220"; class_code "="; tss_id "TSS151"; p_id "P105";
Br_scaffold_000001	Cufflinks	exon	1187670	1187703	.	+	.	gene_id "TCONS_00000194"; transcript_id "XLOC_000107"; exon_number "10"; oId "Bra000220"; nearest_ref "Bra000220"; class_code "="; tss_id "TSS151"; p_id "P105";
Br_scaffold_000001	Cufflinks	exon	1187785	1187829	.	+	.	gene_id "TCONS_00000194"; transcript_id "XLOC_000107"; exon_number "11"; oId "Bra000220"; nearest_ref "Bra000220"; class_code "="; tss_id "TSS151"; p_id "P105";
Br_scaffold_000001	Cufflinks	exon	1187970	1188080	.	+	.	gene_id "TCONS_00000194"; transcript_id "XLOC_000107"; exon_number "12"; oId "Bra000220"; nearest_ref "Bra000220"; class_code "="; tss_id "TSS151"; p_id "P105";
Br_scaffold_000001	Cufflinks	exon	1188173	1188388	.	+	.	gene_id "TCONS_00000194"; transcript_id "XLOC_000107"; exon_number "13"; oId "Bra000220"; nearest_ref "Bra000220"; class_code "="; tss_id "TSS151"; p_id "P105";
Br_scaffold_000001	Cufflinks	exon	1188787	1188944	.	+	.	gene_id "TCONS_00000194"; transcript_id "XLOC_000107"; exon_number "14"; oId "Bra000220"; nearest_ref "Bra000220"; class_code "="; tss_id "TSS151"; p_id "P105";
Br_scaffold_000001	Cufflinks	exon	1189207	1189336	.	+	.	gene_id "TCONS_00000194"; transcript_id "XLOC_000107"; exon_number "15"; oId "Bra000220"; nearest_ref "Bra000220"; class_code "="; tss_id "TSS151"; p_id "P105";
Br_scaffold_000001	Cufflinks	exon	1189497	1189555	.	+	.	gene_id "TCONS_00000194"; transcript_id "XLOC_000107"; exon_number "16"; oId "Bra000220"; nearest_ref "Bra000220"; class_code "="; tss_id "TSS151"; p_id "P105";
Br_scaffold_000001	Cufflinks	exon	1189690	1189795	.	+	.	gene_id "TCONS_00000194"; transcript_id "XLOC_000107"; exon_number "17"; oId "Bra000220"; nearest_ref "Bra000220"; class_code "="; tss_id "TSS151"; p_id "P105";
Br_scaffold_000001	Cufflinks	exon	1190293	1190389	.	+	.	gene_id "TCONS_00000194"; transcript_id "XLOC_000107"; exon_number "18"; oId "Bra000220"; nearest_ref "Bra000220"; class_code "="; tss_id "TSS151"; p_id "P105";
Br_scaffold_000001	Cufflinks	exon	1190652	1190767	.	+	.	gene_id "TCONS_00000194"; transcript_id "XLOC_000107"; exon_number "19"; oId "Bra000220"; nearest_ref "Bra000220"; class_code "="; tss_id "TSS151"; p_id "P105";
Br_scaffold_000001	Cufflinks	exon	1190852	1191049	.	+	.	gene_id "TCONS_00000194"; transcript_id "XLOC_000107"; exon_number "20"; oId "Bra000220"; nearest_ref "Bra000220"; class_code "="; tss_id "TSS151"; p_id "P105";
Br_scaffold_000001	Cufflinks	exon	1191147	1191257	.	+	.	gene_id "TCONS_00000194"; transcript_id "XLOC_000107"; exon_number "21"; oId "Bra000220"; nearest_ref "Bra000220"; class_code "="; tss_id "TSS151"; p_id "P105";
Br_scaffold_000001	Cufflinks	exon	1191390	1191629	.	+	.	gene_id "TCONS_00000194"; transcript_id "XLOC_000107"; exon_number "22"; oId "Bra000220"; nearest_ref "Bra000220"; class_code "="; tss_id "TSS151"; p_id "P105";
Br_scaffold_000001	Cufflinks	exon	1191705	1191803	.	+	.	gene_id "TCONS_00000194"; transcript_id "XLOC_000107"; exon_number "23"; oId "Bra000220"; nearest_ref "Bra000220"; class_code "="; tss_id "TSS151"; p_id "P105";
Br_scaffold_000001	Cufflinks	exon	1192133	1192228	.	+	.	gene_id "TCONS_00000194"; transcript_id "XLOC_000107"; exon_number "24"; oId "Bra000220"; nearest_ref "Bra000220"; class_code "="; tss_id "TSS151"; p_id "P105";
Br_scaffold_000001	Cufflinks	exon	1192357	1192554	.	+	.	gene_id "TCONS_00000194"; transcript_id "XLOC_000107"; exon_number "25"; oId "Bra000220"; nearest_ref "Bra000220"; class_code "="; tss_id "TSS151"; p_id "P105";
Br_scaffold_000001	Cufflinks	exon	1192644	1192718	.	+	.	gene_id "TCONS_00000194"; transcript_id "XLOC_000107"; exon_number "26"; oId "Bra000220"; nearest_ref "Bra000220"; class_code "="; tss_id "TSS151"; p_id "P105";
Br_scaffold_000001	Cufflinks	exon	1192796	1192921	.	+	.	gene_id "TCONS_00000194"; transcript_id "XLOC_000107"; exon_number "27"; oId "Bra000220"; nearest_ref "Bra000220"; class_code "="; tss_id "TSS151"; p_id "P105";
Br_scaffold_000001	Cufflinks	exon	1192996	1193094	.	+	.	gene_id "TCONS_00000194"; transcript_id "XLOC_000107"; exon_number "28"; oId "Bra000220"; nearest_ref "Bra000220"; class_code "="; tss_id "TSS151"; p_id "P105";
Br_scaffold_000001	Cufflinks	exon	1193287	1193429	.	+	.	gene_id "TCONS_00000194"; transcript_id "XLOC_000107"; exon_number "29"; oId "Bra000220"; nearest_ref "Bra000220"; class_code "="; tss_id "TSS151"; p_id "P105";
Br_scaffold_000001	Cufflinks	exon	1193521	1193614	.	+	.	gene_id "TCONS_00000194"; transcript_id "XLOC_000107"; exon_number "30"; oId "Bra000220"; nearest_ref "Bra000220"; class_code "="; tss_id "TSS151"; p_id "P105";
Br_scaffold_000001	Cufflinks	exon	1193692	1193930	.	+	.	gene_id "TCONS_00000194"; transcript_id "XLOC_000107"; exon_number "31"; oId "Bra000220"; nearest_ref "Bra000220"; class_code "="; tss_id "TSS151"; p_id "P105";
Br_scaffold_000001	Cufflinks	exon	1194027	1194105	.	+	.	gene_id "TCONS_00000194"; transcript_id "XLOC_000107"; exon_number "32"; oId "Bra000220"; nearest_ref "Bra000220"; class_code "="; tss_id "TSS151"; p_id "P105";
Br_scaffold_000001	Cufflinks	exon	1194184	1194267	.	+	.	gene_id "TCONS_00000194"; transcript_id "XLOC_000107"; exon_number "33"; oId "Bra000220"; nearest_ref "Bra000220"; class_code "="; tss_id "TSS151"; p_id "P105";
Br_scaffold_000001	Cufflinks	exon	1194369	1194545	.	+	.	gene_id "TCONS_00000194"; transcript_id "XLOC_000107"; exon_number "34"; oId "Bra000220"; nearest_ref "Bra000220"; class_code "="; tss_id "TSS151"; p_id "P105";
Br_scaffold_000001	Cufflinks	exon	1228868	1228970	.	+	.	gene_id "TCONS_00000195"; transcript_id "XLOC_000108"; exon_number "1"; oId "Bra000224"; nearest_ref "Bra000224"; class_code "="; tss_id "TSS152"; p_id "P106";
Br_scaffold_000001	Cufflinks	exon	1229065	1229159	.	+	.	gene_id "TCONS_00000195"; transcript_id "XLOC_000108"; exon_number "2"; oId "Bra000224"; nearest_ref "Bra000224"; class_code "="; tss_id "TSS152"; p_id "P106";
Br_scaffold_000001	Cufflinks	exon	1229236	1229313	.	+	.	gene_id "TCONS_00000195"; transcript_id "XLOC_000108"; exon_number "3"; oId "Bra000224"; nearest_ref "Bra000224"; class_code "="; tss_id "TSS152"; p_id "P106";
Br_scaffold_000001	Cufflinks	exon	1229568	1229638	.	+	.	gene_id "TCONS_00000195"; transcript_id "XLOC_000108"; exon_number "4"; oId "Bra000224"; nearest_ref "Bra000224"; class_code "="; tss_id "TSS152"; p_id "P106";
Br_scaffold_000001	Cufflinks	exon	1229800	1230103	.	+	.	gene_id "TCONS_00000195"; transcript_id "XLOC_000108"; exon_number "5"; oId "Bra000224"; nearest_ref "Bra000224"; class_code "="; tss_id "TSS152"; p_id "P106";
Br_scaffold_000001	Cufflinks	exon	1233485	1233893	.	+	.	gene_id "TCONS_00000196"; transcript_id "XLOC_000109"; exon_number "1"; oId "Bra000225"; nearest_ref "Bra000225"; class_code "="; tss_id "TSS153"; p_id "P107";
Br_scaffold_000001	Cufflinks	exon	1234065	1234861	.	+	.	gene_id "TCONS_00000196"; transcript_id "XLOC_000109"; exon_number "2"; oId "Bra000225"; nearest_ref "Bra000225"; class_code "="; tss_id "TSS153"; p_id "P107";
Br_scaffold_000001	Cufflinks	exon	1236853	1237108	.	+	.	gene_id "TCONS_00000197"; transcript_id "XLOC_000110"; exon_number "1"; oId "Bra000226"; nearest_ref "Bra000226"; class_code "="; tss_id "TSS154"; p_id "P108";
Br_scaffold_000001	Cufflinks	exon	1237176	1237308	.	+	.	gene_id "TCONS_00000197"; transcript_id "XLOC_000110"; exon_number "2"; oId "Bra000226"; nearest_ref "Bra000226"; class_code "="; tss_id "TSS154"; p_id "P108";
Br_scaffold_000001	Cufflinks	exon	1237382	1237516	.	+	.	gene_id "TCONS_00000197"; transcript_id "XLOC_000110"; exon_number "3"; oId "Bra000226"; nearest_ref "Bra000226"; class_code "="; tss_id "TSS154"; p_id "P108";
Br_scaffold_000001	Cufflinks	exon	1237619	1237742	.	+	.	gene_id "TCONS_00000197"; transcript_id "XLOC_000110"; exon_number "4"; oId "Bra000226"; nearest_ref "Bra000226"; class_code "="; tss_id "TSS154"; p_id "P108";
Br_scaffold_000001	Cufflinks	exon	1238096	1238233	.	+	.	gene_id "TCONS_00000197"; transcript_id "XLOC_000110"; exon_number "5"; oId "Bra000226"; nearest_ref "Bra000226"; class_code "="; tss_id "TSS154"; p_id "P108";
Br_scaffold_000001	Cufflinks	exon	1238389	1238499	.	+	.	gene_id "TCONS_00000197"; transcript_id "XLOC_000110"; exon_number "6"; oId "Bra000226"; nearest_ref "Bra000226"; class_code "="; tss_id "TSS154"; p_id "P108";
Br_scaffold_000001	Cufflinks	exon	1254096	1254259	.	+	.	gene_id "TCONS_00000198"; transcript_id "XLOC_000111"; exon_number "1"; oId "CUFF.126.1"; nearest_ref "Bra000227"; class_code "o"; tss_id "TSS155";
Br_scaffold_000001	Cufflinks	exon	1254347	1254653	.	+	.	gene_id "TCONS_00000198"; transcript_id "XLOC_000111"; exon_number "2"; oId "CUFF.126.1"; nearest_ref "Bra000227"; class_code "o"; tss_id "TSS155";
Br_scaffold_000001	Cufflinks	exon	1254731	1255127	.	+	.	gene_id "TCONS_00000198"; transcript_id "XLOC_000111"; exon_number "3"; oId "CUFF.126.1"; nearest_ref "Bra000227"; class_code "o"; tss_id "TSS155";
Br_scaffold_000001	Cufflinks	exon	1254362	1254736	.	+	.	gene_id "TCONS_00000199"; transcript_id "XLOC_000111"; exon_number "1"; oId "Bra000227"; nearest_ref "Bra000227"; class_code "="; tss_id "TSS156"; p_id "P109";
Br_scaffold_000001	Cufflinks	exon	1255316	1255462	.	+	.	gene_id "TCONS_00000201"; transcript_id "XLOC_000112"; exon_number "1"; oId "CUFF.127.2"; class_code "u"; tss_id "TSS157";
Br_scaffold_000001	Cufflinks	exon	1255667	1255877	.	+	.	gene_id "TCONS_00000201"; transcript_id "XLOC_000112"; exon_number "2"; oId "CUFF.127.2"; class_code "u"; tss_id "TSS157";
Br_scaffold_000001	Cufflinks	exon	1255953	1256008	.	+	.	gene_id "TCONS_00000201"; transcript_id "XLOC_000112"; exon_number "3"; oId "CUFF.127.2"; class_code "u"; tss_id "TSS157";
Br_scaffold_000001	Cufflinks	exon	1256084	1256331	.	+	.	gene_id "TCONS_00000201"; transcript_id "XLOC_000112"; exon_number "4"; oId "CUFF.127.2"; class_code "u"; tss_id "TSS157";
Br_scaffold_000001	Cufflinks	exon	1256398	1256508	.	+	.	gene_id "TCONS_00000201"; transcript_id "XLOC_000112"; exon_number "5"; oId "CUFF.127.2"; class_code "u"; tss_id "TSS157";
Br_scaffold_000001	Cufflinks	exon	1256581	1256724	.	+	.	gene_id "TCONS_00000201"; transcript_id "XLOC_000112"; exon_number "6"; oId "CUFF.127.2"; class_code "u"; tss_id "TSS157";
Br_scaffold_000001	Cufflinks	exon	1256815	1256862	.	+	.	gene_id "TCONS_00000201"; transcript_id "XLOC_000112"; exon_number "7"; oId "CUFF.127.2"; class_code "u"; tss_id "TSS157";
Br_scaffold_000001	Cufflinks	exon	1256937	1257017	.	+	.	gene_id "TCONS_00000201"; transcript_id "XLOC_000112"; exon_number "8"; oId "CUFF.127.2"; class_code "u"; tss_id "TSS157";
Br_scaffold_000001	Cufflinks	exon	1257114	1257273	.	+	.	gene_id "TCONS_00000201"; transcript_id "XLOC_000112"; exon_number "9"; oId "CUFF.127.2"; class_code "u"; tss_id "TSS157";
Br_scaffold_000001	Cufflinks	exon	1257384	1257665	.	+	.	gene_id "TCONS_00000201"; transcript_id "XLOC_000112"; exon_number "10"; oId "CUFF.127.2"; class_code "u"; tss_id "TSS157";
Br_scaffold_000001	Cufflinks	exon	1255316	1255462	.	+	.	gene_id "TCONS_00000200"; transcript_id "XLOC_000112"; exon_number "1"; oId "CUFF.127.1"; class_code "u"; tss_id "TSS157";
Br_scaffold_000001	Cufflinks	exon	1255667	1255877	.	+	.	gene_id "TCONS_00000200"; transcript_id "XLOC_000112"; exon_number "2"; oId "CUFF.127.1"; class_code "u"; tss_id "TSS157";
Br_scaffold_000001	Cufflinks	exon	1255953	1256008	.	+	.	gene_id "TCONS_00000200"; transcript_id "XLOC_000112"; exon_number "3"; oId "CUFF.127.1"; class_code "u"; tss_id "TSS157";
Br_scaffold_000001	Cufflinks	exon	1256084	1256331	.	+	.	gene_id "TCONS_00000200"; transcript_id "XLOC_000112"; exon_number "4"; oId "CUFF.127.1"; class_code "u"; tss_id "TSS157";
Br_scaffold_000001	Cufflinks	exon	1256398	1256508	.	+	.	gene_id "TCONS_00000200"; transcript_id "XLOC_000112"; exon_number "5"; oId "CUFF.127.1"; class_code "u"; tss_id "TSS157";
Br_scaffold_000001	Cufflinks	exon	1256581	1256724	.	+	.	gene_id "TCONS_00000200"; transcript_id "XLOC_000112"; exon_number "6"; oId "CUFF.127.1"; class_code "u"; tss_id "TSS157";
Br_scaffold_000001	Cufflinks	exon	1256823	1256862	.	+	.	gene_id "TCONS_00000200"; transcript_id "XLOC_000112"; exon_number "7"; oId "CUFF.127.1"; class_code "u"; tss_id "TSS157";
Br_scaffold_000001	Cufflinks	exon	1256937	1257017	.	+	.	gene_id "TCONS_00000200"; transcript_id "XLOC_000112"; exon_number "8"; oId "CUFF.127.1"; class_code "u"; tss_id "TSS157";
Br_scaffold_000001	Cufflinks	exon	1257114	1257273	.	+	.	gene_id "TCONS_00000200"; transcript_id "XLOC_000112"; exon_number "9"; oId "CUFF.127.1"; class_code "u"; tss_id "TSS157";
Br_scaffold_000001	Cufflinks	exon	1257384	1257665	.	+	.	gene_id "TCONS_00000200"; transcript_id "XLOC_000112"; exon_number "10"; oId "CUFF.127.1"; class_code "u"; tss_id "TSS157";
Br_scaffold_000001	Cufflinks	exon	1255663	1255877	.	+	.	gene_id "TCONS_00000202"; transcript_id "XLOC_000112"; exon_number "1"; oId "CUFF.127.3"; class_code "u"; tss_id "TSS158";
Br_scaffold_000001	Cufflinks	exon	1256084	1256331	.	+	.	gene_id "TCONS_00000202"; transcript_id "XLOC_000112"; exon_number "2"; oId "CUFF.127.3"; class_code "u"; tss_id "TSS158";
Br_scaffold_000001	Cufflinks	exon	1256398	1256508	.	+	.	gene_id "TCONS_00000202"; transcript_id "XLOC_000112"; exon_number "3"; oId "CUFF.127.3"; class_code "u"; tss_id "TSS158";
Br_scaffold_000001	Cufflinks	exon	1256581	1256724	.	+	.	gene_id "TCONS_00000202"; transcript_id "XLOC_000112"; exon_number "4"; oId "CUFF.127.3"; class_code "u"; tss_id "TSS158";
Br_scaffold_000001	Cufflinks	exon	1256815	1257017	.	+	.	gene_id "TCONS_00000202"; transcript_id "XLOC_000112"; exon_number "5"; oId "CUFF.127.3"; class_code "u"; tss_id "TSS158";
Br_scaffold_000001	Cufflinks	exon	1257114	1257273	.	+	.	gene_id "TCONS_00000202"; transcript_id "XLOC_000112"; exon_number "6"; oId "CUFF.127.3"; class_code "u"; tss_id "TSS158";
Br_scaffold_000001	Cufflinks	exon	1257384	1257665	.	+	.	gene_id "TCONS_00000202"; transcript_id "XLOC_000112"; exon_number "7"; oId "CUFF.127.3"; class_code "u"; tss_id "TSS158";
Br_scaffold_000001	Cufflinks	exon	1274325	1274916	.	+	.	gene_id "TCONS_00000203"; transcript_id "XLOC_000113"; exon_number "1"; oId "Bra000229"; nearest_ref "Bra000229"; class_code "="; tss_id "TSS159"; p_id "P110";
Br_scaffold_000001	Cufflinks	exon	1275089	1275216	.	+	.	gene_id "TCONS_00000203"; transcript_id "XLOC_000113"; exon_number "2"; oId "Bra000229"; nearest_ref "Bra000229"; class_code "="; tss_id "TSS159"; p_id "P110";
Br_scaffold_000001	Cufflinks	exon	1275647	1275909	.	+	.	gene_id "TCONS_00000203"; transcript_id "XLOC_000113"; exon_number "3"; oId "Bra000229"; nearest_ref "Bra000229"; class_code "="; tss_id "TSS159"; p_id "P110";
Br_scaffold_000001	Cufflinks	exon	1275979	1276318	.	+	.	gene_id "TCONS_00000203"; transcript_id "XLOC_000113"; exon_number "4"; oId "Bra000229"; nearest_ref "Bra000229"; class_code "="; tss_id "TSS159"; p_id "P110";
Br_scaffold_000001	Cufflinks	exon	1279782	1279845	.	+	.	gene_id "TCONS_00000204"; transcript_id "XLOC_000114"; exon_number "1"; oId "CUFF.129.1"; nearest_ref "Bra000231"; class_code "j"; tss_id "TSS160";
Br_scaffold_000001	Cufflinks	exon	1280221	1280327	.	+	.	gene_id "TCONS_00000204"; transcript_id "XLOC_000114"; exon_number "2"; oId "CUFF.129.1"; nearest_ref "Bra000231"; class_code "j"; tss_id "TSS160";
Br_scaffold_000001	Cufflinks	exon	1280461	1281118	.	+	.	gene_id "TCONS_00000204"; transcript_id "XLOC_000114"; exon_number "3"; oId "CUFF.129.1"; nearest_ref "Bra000231"; class_code "j"; tss_id "TSS160";
Br_scaffold_000001	Cufflinks	exon	1281629	1281850	.	+	.	gene_id "TCONS_00000204"; transcript_id "XLOC_000114"; exon_number "4"; oId "CUFF.129.1"; nearest_ref "Bra000231"; class_code "j"; tss_id "TSS160";
Br_scaffold_000001	Cufflinks	exon	1281929	1282176	.	+	.	gene_id "TCONS_00000204"; transcript_id "XLOC_000114"; exon_number "5"; oId "CUFF.129.1"; nearest_ref "Bra000231"; class_code "j"; tss_id "TSS160";
Br_scaffold_000001	Cufflinks	exon	1282271	1282410	.	+	.	gene_id "TCONS_00000204"; transcript_id "XLOC_000114"; exon_number "6"; oId "CUFF.129.1"; nearest_ref "Bra000231"; class_code "j"; tss_id "TSS160";
Br_scaffold_000001	Cufflinks	exon	1282497	1282754	.	+	.	gene_id "TCONS_00000204"; transcript_id "XLOC_000114"; exon_number "7"; oId "CUFF.129.1"; nearest_ref "Bra000231"; class_code "j"; tss_id "TSS160";
Br_scaffold_000001	Cufflinks	exon	1279918	1279994	.	+	.	gene_id "TCONS_00000205"; transcript_id "XLOC_000114"; exon_number "1"; oId "CUFF.129.2"; nearest_ref "Bra000231"; class_code "j"; tss_id "TSS161";
Br_scaffold_000001	Cufflinks	exon	1280221	1280327	.	+	.	gene_id "TCONS_00000205"; transcript_id "XLOC_000114"; exon_number "2"; oId "CUFF.129.2"; nearest_ref "Bra000231"; class_code "j"; tss_id "TSS161";
Br_scaffold_000001	Cufflinks	exon	1280461	1281118	.	+	.	gene_id "TCONS_00000205"; transcript_id "XLOC_000114"; exon_number "3"; oId "CUFF.129.2"; nearest_ref "Bra000231"; class_code "j"; tss_id "TSS161";
Br_scaffold_000001	Cufflinks	exon	1281629	1281850	.	+	.	gene_id "TCONS_00000205"; transcript_id "XLOC_000114"; exon_number "4"; oId "CUFF.129.2"; nearest_ref "Bra000231"; class_code "j"; tss_id "TSS161";
Br_scaffold_000001	Cufflinks	exon	1281929	1282176	.	+	.	gene_id "TCONS_00000205"; transcript_id "XLOC_000114"; exon_number "5"; oId "CUFF.129.2"; nearest_ref "Bra000231"; class_code "j"; tss_id "TSS161";
Br_scaffold_000001	Cufflinks	exon	1282271	1282410	.	+	.	gene_id "TCONS_00000205"; transcript_id "XLOC_000114"; exon_number "6"; oId "CUFF.129.2"; nearest_ref "Bra000231"; class_code "j"; tss_id "TSS161";
Br_scaffold_000001	Cufflinks	exon	1282497	1282754	.	+	.	gene_id "TCONS_00000205"; transcript_id "XLOC_000114"; exon_number "7"; oId "CUFF.129.2"; nearest_ref "Bra000231"; class_code "j"; tss_id "TSS161";
Br_scaffold_000001	Cufflinks	exon	1280875	1281118	.	+	.	gene_id "TCONS_00000206"; transcript_id "XLOC_000114"; exon_number "1"; oId "Bra000231"; contained_in "TCONS_00000204"; nearest_ref "Bra000231"; class_code "="; tss_id "TSS162"; p_id "P111";
Br_scaffold_000001	Cufflinks	exon	1281629	1281850	.	+	.	gene_id "TCONS_00000206"; transcript_id "XLOC_000114"; exon_number "2"; oId "Bra000231"; contained_in "TCONS_00000204"; nearest_ref "Bra000231"; class_code "="; tss_id "TSS162"; p_id "P111";
Br_scaffold_000001	Cufflinks	exon	1281929	1282176	.	+	.	gene_id "TCONS_00000206"; transcript_id "XLOC_000114"; exon_number "3"; oId "Bra000231"; contained_in "TCONS_00000204"; nearest_ref "Bra000231"; class_code "="; tss_id "TSS162"; p_id "P111";
Br_scaffold_000001	Cufflinks	exon	1282271	1282410	.	+	.	gene_id "TCONS_00000206"; transcript_id "XLOC_000114"; exon_number "4"; oId "Bra000231"; contained_in "TCONS_00000204"; nearest_ref "Bra000231"; class_code "="; tss_id "TSS162"; p_id "P111";
Br_scaffold_000001	Cufflinks	exon	1282497	1282620	.	+	.	gene_id "TCONS_00000206"; transcript_id "XLOC_000114"; exon_number "5"; oId "Bra000231"; contained_in "TCONS_00000204"; nearest_ref "Bra000231"; class_code "="; tss_id "TSS162"; p_id "P111";
Br_scaffold_000001	Cufflinks	exon	1291099	1291971	.	+	.	gene_id "TCONS_00000207"; transcript_id "XLOC_000115"; exon_number "1"; oId "Bra000233"; nearest_ref "Bra000233"; class_code "="; tss_id "TSS163"; p_id "P112";
Br_scaffold_000001	Cufflinks	exon	1299989	1300285	.	+	.	gene_id "TCONS_00000208"; transcript_id "XLOC_000116"; exon_number "1"; oId "Bra000235"; nearest_ref "Bra000235"; class_code "="; tss_id "TSS164"; p_id "P113";
Br_scaffold_000001	Cufflinks	exon	1300758	1301180	.	+	.	gene_id "TCONS_00000208"; transcript_id "XLOC_000116"; exon_number "2"; oId "Bra000235"; nearest_ref "Bra000235"; class_code "="; tss_id "TSS164"; p_id "P113";
Br_scaffold_000001	Cufflinks	exon	1327491	1327631	.	+	.	gene_id "TCONS_00000209"; transcript_id "XLOC_000117"; exon_number "1"; oId "CUFF.134.1"; nearest_ref "Bra000239"; class_code "j"; tss_id "TSS165";
Br_scaffold_000001	Cufflinks	exon	1327833	1327938	.	+	.	gene_id "TCONS_00000209"; transcript_id "XLOC_000117"; exon_number "2"; oId "CUFF.134.1"; nearest_ref "Bra000239"; class_code "j"; tss_id "TSS165";
Br_scaffold_000001	Cufflinks	exon	1328029	1328106	.	+	.	gene_id "TCONS_00000209"; transcript_id "XLOC_000117"; exon_number "3"; oId "CUFF.134.1"; nearest_ref "Bra000239"; class_code "j"; tss_id "TSS165";
Br_scaffold_000001	Cufflinks	exon	1328191	1328321	.	+	.	gene_id "TCONS_00000209"; transcript_id "XLOC_000117"; exon_number "4"; oId "CUFF.134.1"; nearest_ref "Bra000239"; class_code "j"; tss_id "TSS165";
Br_scaffold_000001	Cufflinks	exon	1328401	1328525	.	+	.	gene_id "TCONS_00000209"; transcript_id "XLOC_000117"; exon_number "5"; oId "CUFF.134.1"; nearest_ref "Bra000239"; class_code "j"; tss_id "TSS165";
Br_scaffold_000001	Cufflinks	exon	1328585	1331710	.	+	.	gene_id "TCONS_00000209"; transcript_id "XLOC_000117"; exon_number "6"; oId "CUFF.134.1"; nearest_ref "Bra000239"; class_code "j"; tss_id "TSS165";
Br_scaffold_000001	Cufflinks	exon	1327561	1327631	.	+	.	gene_id "TCONS_00000210"; transcript_id "XLOC_000117"; exon_number "1"; oId "Bra000239"; nearest_ref "Bra000239"; class_code "="; tss_id "TSS165"; p_id "P114";
Br_scaffold_000001	Cufflinks	exon	1327833	1327946	.	+	.	gene_id "TCONS_00000210"; transcript_id "XLOC_000117"; exon_number "2"; oId "Bra000239"; nearest_ref "Bra000239"; class_code "="; tss_id "TSS165"; p_id "P114";
Br_scaffold_000001	Cufflinks	exon	1328061	1328106	.	+	.	gene_id "TCONS_00000210"; transcript_id "XLOC_000117"; exon_number "3"; oId "Bra000239"; nearest_ref "Bra000239"; class_code "="; tss_id "TSS165"; p_id "P114";
Br_scaffold_000001	Cufflinks	exon	1328191	1328321	.	+	.	gene_id "TCONS_00000210"; transcript_id "XLOC_000117"; exon_number "4"; oId "Bra000239"; nearest_ref "Bra000239"; class_code "="; tss_id "TSS165"; p_id "P114";
Br_scaffold_000001	Cufflinks	exon	1328401	1328525	.	+	.	gene_id "TCONS_00000210"; transcript_id "XLOC_000117"; exon_number "5"; oId "Bra000239"; nearest_ref "Bra000239"; class_code "="; tss_id "TSS165"; p_id "P114";
Br_scaffold_000001	Cufflinks	exon	1328585	1328742	.	+	.	gene_id "TCONS_00000210"; transcript_id "XLOC_000117"; exon_number "6"; oId "Bra000239"; nearest_ref "Bra000239"; class_code "="; tss_id "TSS165"; p_id "P114";
Br_scaffold_000001	Cufflinks	exon	1332593	1332684	.	+	.	gene_id "TCONS_00000211"; transcript_id "XLOC_000118"; exon_number "1"; oId "Bra000241"; nearest_ref "Bra000241"; class_code "="; tss_id "TSS166"; p_id "P115";
Br_scaffold_000001	Cufflinks	exon	1332767	1332929	.	+	.	gene_id "TCONS_00000211"; transcript_id "XLOC_000118"; exon_number "2"; oId "Bra000241"; nearest_ref "Bra000241"; class_code "="; tss_id "TSS166"; p_id "P115";
Br_scaffold_000001	Cufflinks	exon	1333039	1333370	.	+	.	gene_id "TCONS_00000211"; transcript_id "XLOC_000118"; exon_number "3"; oId "Bra000241"; nearest_ref "Bra000241"; class_code "="; tss_id "TSS166"; p_id "P115";
Br_scaffold_000001	Cufflinks	exon	1333492	1333612	.	+	.	gene_id "TCONS_00000211"; transcript_id "XLOC_000118"; exon_number "4"; oId "Bra000241"; nearest_ref "Bra000241"; class_code "="; tss_id "TSS166"; p_id "P115";
Br_scaffold_000001	Cufflinks	exon	1339147	1339473	.	+	.	gene_id "TCONS_00000212"; transcript_id "XLOC_000119"; exon_number "1"; oId "CUFF.137.1"; nearest_ref "Bra000243"; class_code "o"; tss_id "TSS167";
Br_scaffold_000001	Cufflinks	exon	1339843	1342048	.	+	.	gene_id "TCONS_00000212"; transcript_id "XLOC_000119"; exon_number "2"; oId "CUFF.137.1"; nearest_ref "Bra000243"; class_code "o"; tss_id "TSS167";
Br_scaffold_000001	Cufflinks	exon	1339334	1339765	.	+	.	gene_id "TCONS_00000213"; transcript_id "XLOC_000119"; exon_number "1"; oId "CUFF.138.1"; class_code "u"; tss_id "TSS168";
Br_scaffold_000001	Cufflinks	exon	1341251	1341637	.	+	.	gene_id "TCONS_00000214"; transcript_id "XLOC_000119"; exon_number "1"; oId "Bra000243"; contained_in "TCONS_00000212"; nearest_ref "Bra000243"; class_code "="; tss_id "TSS169"; p_id "P116";
Br_scaffold_000001	Cufflinks	exon	1344491	1344676	.	+	.	gene_id "TCONS_00000215"; transcript_id "XLOC_000120"; exon_number "1"; oId "Bra000244"; nearest_ref "Bra000244"; class_code "="; tss_id "TSS170"; p_id "P117";
Br_scaffold_000001	Cufflinks	exon	1351826	1352572	.	+	.	gene_id "TCONS_00000216"; transcript_id "XLOC_000121"; exon_number "1"; oId "Bra000245"; nearest_ref "Bra000245"; class_code "="; tss_id "TSS171"; p_id "P118";
Br_scaffold_000001	Cufflinks	exon	1373587	1374042	.	+	.	gene_id "TCONS_00000217"; transcript_id "XLOC_000122"; exon_number "1"; oId "CUFF.141.1"; nearest_ref "Bra000251"; class_code "j"; tss_id "TSS172";
Br_scaffold_000001	Cufflinks	exon	1374276	1374334	.	+	.	gene_id "TCONS_00000217"; transcript_id "XLOC_000122"; exon_number "2"; oId "CUFF.141.1"; nearest_ref "Bra000251"; class_code "j"; tss_id "TSS172";
Br_scaffold_000001	Cufflinks	exon	1374833	1374876	.	+	.	gene_id "TCONS_00000217"; transcript_id "XLOC_000122"; exon_number "3"; oId "CUFF.141.1"; nearest_ref "Bra000251"; class_code "j"; tss_id "TSS172";
Br_scaffold_000001	Cufflinks	exon	1374953	1375566	.	+	.	gene_id "TCONS_00000217"; transcript_id "XLOC_000122"; exon_number "4"; oId "CUFF.141.1"; nearest_ref "Bra000251"; class_code "j"; tss_id "TSS172";
Br_scaffold_000001	Cufflinks	exon	1373614	1374042	.	+	.	gene_id "TCONS_00000218"; transcript_id "XLOC_000122"; exon_number "1"; oId "CUFF.141.2"; nearest_ref "Bra000251"; class_code "j"; tss_id "TSS172";
Br_scaffold_000001	Cufflinks	exon	1374282	1374334	.	+	.	gene_id "TCONS_00000218"; transcript_id "XLOC_000122"; exon_number "2"; oId "CUFF.141.2"; nearest_ref "Bra000251"; class_code "j"; tss_id "TSS172";
Br_scaffold_000001	Cufflinks	exon	1374833	1374876	.	+	.	gene_id "TCONS_00000218"; transcript_id "XLOC_000122"; exon_number "3"; oId "CUFF.141.2"; nearest_ref "Bra000251"; class_code "j"; tss_id "TSS172";
Br_scaffold_000001	Cufflinks	exon	1374953	1375566	.	+	.	gene_id "TCONS_00000218"; transcript_id "XLOC_000122"; exon_number "4"; oId "CUFF.141.2"; nearest_ref "Bra000251"; class_code "j"; tss_id "TSS172";
Br_scaffold_000001	Cufflinks	exon	1373812	1374042	.	+	.	gene_id "TCONS_00000219"; transcript_id "XLOC_000122"; exon_number "1"; oId "Bra000251"; nearest_ref "Bra000251"; class_code "="; tss_id "TSS173"; p_id "P119";
Br_scaffold_000001	Cufflinks	exon	1374273	1374334	.	+	.	gene_id "TCONS_00000219"; transcript_id "XLOC_000122"; exon_number "2"; oId "Bra000251"; nearest_ref "Bra000251"; class_code "="; tss_id "TSS173"; p_id "P119";
Br_scaffold_000001	Cufflinks	exon	1374833	1374876	.	+	.	gene_id "TCONS_00000219"; transcript_id "XLOC_000122"; exon_number "3"; oId "Bra000251"; nearest_ref "Bra000251"; class_code "="; tss_id "TSS173"; p_id "P119";
Br_scaffold_000001	Cufflinks	exon	1374953	1375422	.	+	.	gene_id "TCONS_00000219"; transcript_id "XLOC_000122"; exon_number "4"; oId "Bra000251"; nearest_ref "Bra000251"; class_code "="; tss_id "TSS173"; p_id "P119";
Br_scaffold_000001	Cufflinks	exon	1377855	1378673	.	+	.	gene_id "TCONS_00000220"; transcript_id "XLOC_000123"; exon_number "1"; oId "Bra000252"; nearest_ref "Bra000252"; class_code "="; tss_id "TSS174"; p_id "P120";
Br_scaffold_000001	Cufflinks	exon	1400436	1400718	.	+	.	gene_id "TCONS_00000221"; transcript_id "XLOC_000124"; exon_number "1"; oId "Bra000254"; nearest_ref "Bra000254"; class_code "="; tss_id "TSS175"; p_id "P121";
Br_scaffold_000001	Cufflinks	exon	1400893	1401134	.	+	.	gene_id "TCONS_00000221"; transcript_id "XLOC_000124"; exon_number "2"; oId "Bra000254"; nearest_ref "Bra000254"; class_code "="; tss_id "TSS175"; p_id "P121";
Br_scaffold_000001	Cufflinks	exon	1404025	1404222	.	+	.	gene_id "TCONS_00000221"; transcript_id "XLOC_000124"; exon_number "3"; oId "Bra000254"; nearest_ref "Bra000254"; class_code "="; tss_id "TSS175"; p_id "P121";
Br_scaffold_000001	Cufflinks	exon	1422943	1423143	.	+	.	gene_id "TCONS_00000222"; transcript_id "XLOC_000125"; exon_number "1"; oId "Bra000255"; nearest_ref "Bra000255"; class_code "="; tss_id "TSS176"; p_id "P122";
Br_scaffold_000001	Cufflinks	exon	1433417	1433719	.	+	.	gene_id "TCONS_00000223"; transcript_id "XLOC_000126"; exon_number "1"; oId "Bra000257"; nearest_ref "Bra000257"; class_code "="; tss_id "TSS177"; p_id "P123";
Br_scaffold_000001	Cufflinks	exon	1434816	1435229	.	+	.	gene_id "TCONS_00000223"; transcript_id "XLOC_000126"; exon_number "2"; oId "Bra000257"; nearest_ref "Bra000257"; class_code "="; tss_id "TSS177"; p_id "P123";
Br_scaffold_000001	Cufflinks	exon	1466559	1466780	.	+	.	gene_id "TCONS_00000224"; transcript_id "XLOC_000127"; exon_number "1"; oId "Bra000264"; nearest_ref "Bra000264"; class_code "="; tss_id "TSS178"; p_id "P124";
Br_scaffold_000001	Cufflinks	exon	1479274	1480133	.	+	.	gene_id "TCONS_00000225"; transcript_id "XLOC_000128"; exon_number "1"; oId "Bra000267"; nearest_ref "Bra000267"; class_code "="; tss_id "TSS179"; p_id "P125";
Br_scaffold_000001	Cufflinks	exon	1480204	1480399	.	+	.	gene_id "TCONS_00000225"; transcript_id "XLOC_000128"; exon_number "2"; oId "Bra000267"; nearest_ref "Bra000267"; class_code "="; tss_id "TSS179"; p_id "P125";
Br_scaffold_000001	Cufflinks	exon	1480474	1480649	.	+	.	gene_id "TCONS_00000225"; transcript_id "XLOC_000128"; exon_number "3"; oId "Bra000267"; nearest_ref "Bra000267"; class_code "="; tss_id "TSS179"; p_id "P125";
Br_scaffold_000001	Cufflinks	exon	1480733	1481066	.	+	.	gene_id "TCONS_00000225"; transcript_id "XLOC_000128"; exon_number "4"; oId "Bra000267"; nearest_ref "Bra000267"; class_code "="; tss_id "TSS179"; p_id "P125";
Br_scaffold_000001	Cufflinks	exon	1481145	1481337	.	+	.	gene_id "TCONS_00000225"; transcript_id "XLOC_000128"; exon_number "5"; oId "Bra000267"; nearest_ref "Bra000267"; class_code "="; tss_id "TSS179"; p_id "P125";
Br_scaffold_000001	Cufflinks	exon	1481417	1481523	.	+	.	gene_id "TCONS_00000225"; transcript_id "XLOC_000128"; exon_number "6"; oId "Bra000267"; nearest_ref "Bra000267"; class_code "="; tss_id "TSS179"; p_id "P125";
Br_scaffold_000001	Cufflinks	exon	1481602	1481754	.	+	.	gene_id "TCONS_00000225"; transcript_id "XLOC_000128"; exon_number "7"; oId "Bra000267"; nearest_ref "Bra000267"; class_code "="; tss_id "TSS179"; p_id "P125";
Br_scaffold_000001	Cufflinks	exon	1493408	1494119	.	+	.	gene_id "TCONS_00000226"; transcript_id "XLOC_000129"; exon_number "1"; oId "CUFF.156.1"; nearest_ref "Bra000269"; class_code "o"; tss_id "TSS180";
Br_scaffold_000001	Cufflinks	exon	1495636	1496140	.	+	.	gene_id "TCONS_00000226"; transcript_id "XLOC_000129"; exon_number "2"; oId "CUFF.156.1"; nearest_ref "Bra000269"; class_code "o"; tss_id "TSS180";
Br_scaffold_000001	Cufflinks	exon	1493558	1494091	.	+	.	gene_id "TCONS_00000227"; transcript_id "XLOC_000129"; exon_number "1"; oId "Bra000269"; contained_in "TCONS_00000226"; nearest_ref "Bra000269"; class_code "="; tss_id "TSS181"; p_id "P126";
Br_scaffold_000001	Cufflinks	exon	1507071	1507212	.	+	.	gene_id "TCONS_00000228"; transcript_id "XLOC_000130"; exon_number "1"; oId "Bra000272"; nearest_ref "Bra000272"; class_code "="; tss_id "TSS182"; p_id "P127";
Br_scaffold_000001	Cufflinks	exon	1507408	1507491	.	+	.	gene_id "TCONS_00000228"; transcript_id "XLOC_000130"; exon_number "2"; oId "Bra000272"; nearest_ref "Bra000272"; class_code "="; tss_id "TSS182"; p_id "P127";
Br_scaffold_000001	Cufflinks	exon	1507881	1507963	.	+	.	gene_id "TCONS_00000228"; transcript_id "XLOC_000130"; exon_number "3"; oId "Bra000272"; nearest_ref "Bra000272"; class_code "="; tss_id "TSS182"; p_id "P127";
Br_scaffold_000001	Cufflinks	exon	1508055	1508174	.	+	.	gene_id "TCONS_00000228"; transcript_id "XLOC_000130"; exon_number "4"; oId "Bra000272"; nearest_ref "Bra000272"; class_code "="; tss_id "TSS182"; p_id "P127";
Br_scaffold_000001	Cufflinks	exon	1509051	1509097	.	+	.	gene_id "TCONS_00000229"; transcript_id "XLOC_000131"; exon_number "1"; oId "Bra000273"; nearest_ref "Bra000273"; class_code "="; tss_id "TSS183"; p_id "P128";
Br_scaffold_000001	Cufflinks	exon	1509195	1509324	.	+	.	gene_id "TCONS_00000229"; transcript_id "XLOC_000131"; exon_number "2"; oId "Bra000273"; nearest_ref "Bra000273"; class_code "="; tss_id "TSS183"; p_id "P128";
Br_scaffold_000001	Cufflinks	exon	1509404	1509496	.	+	.	gene_id "TCONS_00000229"; transcript_id "XLOC_000131"; exon_number "3"; oId "Bra000273"; nearest_ref "Bra000273"; class_code "="; tss_id "TSS183"; p_id "P128";
Br_scaffold_000001	Cufflinks	exon	1511781	1511954	.	+	.	gene_id "TCONS_00000230"; transcript_id "XLOC_000132"; exon_number "1"; oId "Bra000274"; nearest_ref "Bra000274"; class_code "="; tss_id "TSS184"; p_id "P129";
Br_scaffold_000001	Cufflinks	exon	1512223	1512423	.	+	.	gene_id "TCONS_00000230"; transcript_id "XLOC_000132"; exon_number "2"; oId "Bra000274"; nearest_ref "Bra000274"; class_code "="; tss_id "TSS184"; p_id "P129";
Br_scaffold_000001	Cufflinks	exon	1512497	1512634	.	+	.	gene_id "TCONS_00000230"; transcript_id "XLOC_000132"; exon_number "3"; oId "Bra000274"; nearest_ref "Bra000274"; class_code "="; tss_id "TSS184"; p_id "P129";
Br_scaffold_000001	Cufflinks	exon	1512711	1512789	.	+	.	gene_id "TCONS_00000230"; transcript_id "XLOC_000132"; exon_number "4"; oId "Bra000274"; nearest_ref "Bra000274"; class_code "="; tss_id "TSS184"; p_id "P129";
Br_scaffold_000001	Cufflinks	exon	1512876	1512938	.	+	.	gene_id "TCONS_00000230"; transcript_id "XLOC_000132"; exon_number "5"; oId "Bra000274"; nearest_ref "Bra000274"; class_code "="; tss_id "TSS184"; p_id "P129";
Br_scaffold_000001	Cufflinks	exon	1513042	1513120	.	+	.	gene_id "TCONS_00000230"; transcript_id "XLOC_000132"; exon_number "6"; oId "Bra000274"; nearest_ref "Bra000274"; class_code "="; tss_id "TSS184"; p_id "P129";
Br_scaffold_000001	Cufflinks	exon	1513206	1513262	.	+	.	gene_id "TCONS_00000230"; transcript_id "XLOC_000132"; exon_number "7"; oId "Bra000274"; nearest_ref "Bra000274"; class_code "="; tss_id "TSS184"; p_id "P129";
Br_scaffold_000001	Cufflinks	exon	1513359	1513481	.	+	.	gene_id "TCONS_00000230"; transcript_id "XLOC_000132"; exon_number "8"; oId "Bra000274"; nearest_ref "Bra000274"; class_code "="; tss_id "TSS184"; p_id "P129";
Br_scaffold_000001	Cufflinks	exon	1513588	1513894	.	+	.	gene_id "TCONS_00000230"; transcript_id "XLOC_000132"; exon_number "9"; oId "Bra000274"; nearest_ref "Bra000274"; class_code "="; tss_id "TSS184"; p_id "P129";
Br_scaffold_000001	Cufflinks	exon	1514730	1514915	.	+	.	gene_id "TCONS_00000231"; transcript_id "XLOC_000133"; exon_number "1"; oId "Bra000275"; nearest_ref "Bra000275"; class_code "="; tss_id "TSS185"; p_id "P130";
Br_scaffold_000001	Cufflinks	exon	1532280	1532351	.	+	.	gene_id "TCONS_00000232"; transcript_id "XLOC_000134"; exon_number "1"; oId "Bra000278"; nearest_ref "Bra000278"; class_code "="; tss_id "TSS186"; p_id "P131";
Br_scaffold_000001	Cufflinks	exon	1532458	1532544	.	+	.	gene_id "TCONS_00000232"; transcript_id "XLOC_000134"; exon_number "2"; oId "Bra000278"; nearest_ref "Bra000278"; class_code "="; tss_id "TSS186"; p_id "P131";
Br_scaffold_000001	Cufflinks	exon	1532651	1532839	.	+	.	gene_id "TCONS_00000232"; transcript_id "XLOC_000134"; exon_number "3"; oId "Bra000278"; nearest_ref "Bra000278"; class_code "="; tss_id "TSS186"; p_id "P131";
Br_scaffold_000001	Cufflinks	exon	1533586	1533756	.	+	.	gene_id "TCONS_00000232"; transcript_id "XLOC_000134"; exon_number "4"; oId "Bra000278"; nearest_ref "Bra000278"; class_code "="; tss_id "TSS186"; p_id "P131";
Br_scaffold_000001	Cufflinks	exon	1533908	1533961	.	+	.	gene_id "TCONS_00000232"; transcript_id "XLOC_000134"; exon_number "5"; oId "Bra000278"; nearest_ref "Bra000278"; class_code "="; tss_id "TSS186"; p_id "P131";
Br_scaffold_000001	Cufflinks	exon	1535316	1535462	.	+	.	gene_id "TCONS_00000232"; transcript_id "XLOC_000134"; exon_number "6"; oId "Bra000278"; nearest_ref "Bra000278"; class_code "="; tss_id "TSS186"; p_id "P131";
Br_scaffold_000001	Cufflinks	exon	1535566	1536012	.	+	.	gene_id "TCONS_00000232"; transcript_id "XLOC_000134"; exon_number "7"; oId "Bra000278"; nearest_ref "Bra000278"; class_code "="; tss_id "TSS186"; p_id "P131";
Br_scaffold_000001	Cufflinks	exon	1544017	1544212	.	+	.	gene_id "TCONS_00000233"; transcript_id "XLOC_000135"; exon_number "1"; oId "CUFF.160.1"; nearest_ref "Bra000279"; class_code "j"; tss_id "TSS187";
Br_scaffold_000001	Cufflinks	exon	1544644	1544694	.	+	.	gene_id "TCONS_00000233"; transcript_id "XLOC_000135"; exon_number "2"; oId "CUFF.160.1"; nearest_ref "Bra000279"; class_code "j"; tss_id "TSS187";
Br_scaffold_000001	Cufflinks	exon	1544782	1544898	.	+	.	gene_id "TCONS_00000233"; transcript_id "XLOC_000135"; exon_number "3"; oId "CUFF.160.1"; nearest_ref "Bra000279"; class_code "j"; tss_id "TSS187";
Br_scaffold_000001	Cufflinks	exon	1544994	1545409	.	+	.	gene_id "TCONS_00000233"; transcript_id "XLOC_000135"; exon_number "4"; oId "CUFF.160.1"; nearest_ref "Bra000279"; class_code "j"; tss_id "TSS187";
Br_scaffold_000001	Cufflinks	exon	1545492	1545650	.	+	.	gene_id "TCONS_00000233"; transcript_id "XLOC_000135"; exon_number "5"; oId "CUFF.160.1"; nearest_ref "Bra000279"; class_code "j"; tss_id "TSS187";
Br_scaffold_000001	Cufflinks	exon	1545741	1545857	.	+	.	gene_id "TCONS_00000233"; transcript_id "XLOC_000135"; exon_number "6"; oId "CUFF.160.1"; nearest_ref "Bra000279"; class_code "j"; tss_id "TSS187";
Br_scaffold_000001	Cufflinks	exon	1545981	1546132	.	+	.	gene_id "TCONS_00000233"; transcript_id "XLOC_000135"; exon_number "7"; oId "CUFF.160.1"; nearest_ref "Bra000279"; class_code "j"; tss_id "TSS187";
Br_scaffold_000001	Cufflinks	exon	1546211	1546609	.	+	.	gene_id "TCONS_00000233"; transcript_id "XLOC_000135"; exon_number "8"; oId "CUFF.160.1"; nearest_ref "Bra000279"; class_code "j"; tss_id "TSS187";
Br_scaffold_000001	Cufflinks	exon	1546724	1547128	.	+	.	gene_id "TCONS_00000233"; transcript_id "XLOC_000135"; exon_number "9"; oId "CUFF.160.1"; nearest_ref "Bra000279"; class_code "j"; tss_id "TSS187";
Br_scaffold_000001	Cufflinks	exon	1547208	1547292	.	+	.	gene_id "TCONS_00000233"; transcript_id "XLOC_000135"; exon_number "10"; oId "CUFF.160.1"; nearest_ref "Bra000279"; class_code "j"; tss_id "TSS187";
Br_scaffold_000001	Cufflinks	exon	1547381	1547449	.	+	.	gene_id "TCONS_00000233"; transcript_id "XLOC_000135"; exon_number "11"; oId "CUFF.160.1"; nearest_ref "Bra000279"; class_code "j"; tss_id "TSS187";
Br_scaffold_000001	Cufflinks	exon	1547820	1548005	.	+	.	gene_id "TCONS_00000233"; transcript_id "XLOC_000135"; exon_number "12"; oId "CUFF.160.1"; nearest_ref "Bra000279"; class_code "j"; tss_id "TSS187";
Br_scaffold_000001	Cufflinks	exon	1548097	1548496	.	+	.	gene_id "TCONS_00000233"; transcript_id "XLOC_000135"; exon_number "13"; oId "CUFF.160.1"; nearest_ref "Bra000279"; class_code "j"; tss_id "TSS187";
Br_scaffold_000001	Cufflinks	exon	1544056	1544082	.	+	.	gene_id "TCONS_00000234"; transcript_id "XLOC_000135"; exon_number "1"; oId "CUFF.160.2"; nearest_ref "Bra000279"; class_code "j"; tss_id "TSS187";
Br_scaffold_000001	Cufflinks	exon	1544644	1544694	.	+	.	gene_id "TCONS_00000234"; transcript_id "XLOC_000135"; exon_number "2"; oId "CUFF.160.2"; nearest_ref "Bra000279"; class_code "j"; tss_id "TSS187";
Br_scaffold_000001	Cufflinks	exon	1544782	1544898	.	+	.	gene_id "TCONS_00000234"; transcript_id "XLOC_000135"; exon_number "3"; oId "CUFF.160.2"; nearest_ref "Bra000279"; class_code "j"; tss_id "TSS187";
Br_scaffold_000001	Cufflinks	exon	1544994	1545409	.	+	.	gene_id "TCONS_00000234"; transcript_id "XLOC_000135"; exon_number "4"; oId "CUFF.160.2"; nearest_ref "Bra000279"; class_code "j"; tss_id "TSS187";
Br_scaffold_000001	Cufflinks	exon	1545492	1545650	.	+	.	gene_id "TCONS_00000234"; transcript_id "XLOC_000135"; exon_number "5"; oId "CUFF.160.2"; nearest_ref "Bra000279"; class_code "j"; tss_id "TSS187";
Br_scaffold_000001	Cufflinks	exon	1545741	1545857	.	+	.	gene_id "TCONS_00000234"; transcript_id "XLOC_000135"; exon_number "6"; oId "CUFF.160.2"; nearest_ref "Bra000279"; class_code "j"; tss_id "TSS187";
Br_scaffold_000001	Cufflinks	exon	1545981	1546132	.	+	.	gene_id "TCONS_00000234"; transcript_id "XLOC_000135"; exon_number "7"; oId "CUFF.160.2"; nearest_ref "Bra000279"; class_code "j"; tss_id "TSS187";
Br_scaffold_000001	Cufflinks	exon	1546211	1547128	.	+	.	gene_id "TCONS_00000234"; transcript_id "XLOC_000135"; exon_number "8"; oId "CUFF.160.2"; nearest_ref "Bra000279"; class_code "j"; tss_id "TSS187";
Br_scaffold_000001	Cufflinks	exon	1547208	1547292	.	+	.	gene_id "TCONS_00000234"; transcript_id "XLOC_000135"; exon_number "9"; oId "CUFF.160.2"; nearest_ref "Bra000279"; class_code "j"; tss_id "TSS187";
Br_scaffold_000001	Cufflinks	exon	1547381	1547449	.	+	.	gene_id "TCONS_00000234"; transcript_id "XLOC_000135"; exon_number "10"; oId "CUFF.160.2"; nearest_ref "Bra000279"; class_code "j"; tss_id "TSS187";
Br_scaffold_000001	Cufflinks	exon	1547820	1548496	.	+	.	gene_id "TCONS_00000234"; transcript_id "XLOC_000135"; exon_number "11"; oId "CUFF.160.2"; nearest_ref "Bra000279"; class_code "j"; tss_id "TSS187";
Br_scaffold_000001	Cufflinks	exon	1544661	1544694	.	+	.	gene_id "TCONS_00000235"; transcript_id "XLOC_000135"; exon_number "1"; oId "Bra000279"; nearest_ref "Bra000279"; class_code "="; tss_id "TSS188"; p_id "P132";
Br_scaffold_000001	Cufflinks	exon	1544782	1544898	.	+	.	gene_id "TCONS_00000235"; transcript_id "XLOC_000135"; exon_number "2"; oId "Bra000279"; nearest_ref "Bra000279"; class_code "="; tss_id "TSS188"; p_id "P132";
Br_scaffold_000001	Cufflinks	exon	1544994	1545409	.	+	.	gene_id "TCONS_00000235"; transcript_id "XLOC_000135"; exon_number "3"; oId "Bra000279"; nearest_ref "Bra000279"; class_code "="; tss_id "TSS188"; p_id "P132";
Br_scaffold_000001	Cufflinks	exon	1545492	1545650	.	+	.	gene_id "TCONS_00000235"; transcript_id "XLOC_000135"; exon_number "4"; oId "Bra000279"; nearest_ref "Bra000279"; class_code "="; tss_id "TSS188"; p_id "P132";
Br_scaffold_000001	Cufflinks	exon	1545741	1545857	.	+	.	gene_id "TCONS_00000235"; transcript_id "XLOC_000135"; exon_number "5"; oId "Bra000279"; nearest_ref "Bra000279"; class_code "="; tss_id "TSS188"; p_id "P132";
Br_scaffold_000001	Cufflinks	exon	1545981	1546132	.	+	.	gene_id "TCONS_00000235"; transcript_id "XLOC_000135"; exon_number "6"; oId "Bra000279"; nearest_ref "Bra000279"; class_code "="; tss_id "TSS188"; p_id "P132";
Br_scaffold_000001	Cufflinks	exon	1546211	1547128	.	+	.	gene_id "TCONS_00000235"; transcript_id "XLOC_000135"; exon_number "7"; oId "Bra000279"; nearest_ref "Bra000279"; class_code "="; tss_id "TSS188"; p_id "P132";
Br_scaffold_000001	Cufflinks	exon	1547208	1547292	.	+	.	gene_id "TCONS_00000235"; transcript_id "XLOC_000135"; exon_number "8"; oId "Bra000279"; nearest_ref "Bra000279"; class_code "="; tss_id "TSS188"; p_id "P132";
Br_scaffold_000001	Cufflinks	exon	1547381	1547449	.	+	.	gene_id "TCONS_00000235"; transcript_id "XLOC_000135"; exon_number "9"; oId "Bra000279"; nearest_ref "Bra000279"; class_code "="; tss_id "TSS188"; p_id "P132";
Br_scaffold_000001	Cufflinks	exon	1547820	1548005	.	+	.	gene_id "TCONS_00000235"; transcript_id "XLOC_000135"; exon_number "10"; oId "Bra000279"; nearest_ref "Bra000279"; class_code "="; tss_id "TSS188"; p_id "P132";
Br_scaffold_000001	Cufflinks	exon	1548097	1548207	.	+	.	gene_id "TCONS_00000235"; transcript_id "XLOC_000135"; exon_number "11"; oId "Bra000279"; nearest_ref "Bra000279"; class_code "="; tss_id "TSS188"; p_id "P132";
Br_scaffold_000001	Cufflinks	exon	1549245	1549420	.	+	.	gene_id "TCONS_00000236"; transcript_id "XLOC_000136"; exon_number "1"; oId "Bra000280"; nearest_ref "Bra000280"; class_code "="; tss_id "TSS189"; p_id "P133";
Br_scaffold_000001	Cufflinks	exon	1549607	1550018	.	+	.	gene_id "TCONS_00000236"; transcript_id "XLOC_000136"; exon_number "2"; oId "Bra000280"; nearest_ref "Bra000280"; class_code "="; tss_id "TSS189"; p_id "P133";
Br_scaffold_000001	Cufflinks	exon	1550102	1550170	.	+	.	gene_id "TCONS_00000236"; transcript_id "XLOC_000136"; exon_number "3"; oId "Bra000280"; nearest_ref "Bra000280"; class_code "="; tss_id "TSS189"; p_id "P133";
Br_scaffold_000001	Cufflinks	exon	1550254	1550382	.	+	.	gene_id "TCONS_00000236"; transcript_id "XLOC_000136"; exon_number "4"; oId "Bra000280"; nearest_ref "Bra000280"; class_code "="; tss_id "TSS189"; p_id "P133";
Br_scaffold_000001	Cufflinks	exon	1550582	1550681	.	+	.	gene_id "TCONS_00000236"; transcript_id "XLOC_000136"; exon_number "5"; oId "Bra000280"; nearest_ref "Bra000280"; class_code "="; tss_id "TSS189"; p_id "P133";
Br_scaffold_000001	Cufflinks	exon	1550783	1550913	.	+	.	gene_id "TCONS_00000236"; transcript_id "XLOC_000136"; exon_number "6"; oId "Bra000280"; nearest_ref "Bra000280"; class_code "="; tss_id "TSS189"; p_id "P133";
Br_scaffold_000001	Cufflinks	exon	1559029	1559261	.	+	.	gene_id "TCONS_00000238"; transcript_id "XLOC_000137"; exon_number "1"; oId "CUFF.161.2"; nearest_ref "Bra000283"; class_code "j"; tss_id "TSS190";
Br_scaffold_000001	Cufflinks	exon	1559352	1559426	.	+	.	gene_id "TCONS_00000238"; transcript_id "XLOC_000137"; exon_number "2"; oId "CUFF.161.2"; nearest_ref "Bra000283"; class_code "j"; tss_id "TSS190";
Br_scaffold_000001	Cufflinks	exon	1559757	1559830	.	+	.	gene_id "TCONS_00000238"; transcript_id "XLOC_000137"; exon_number "3"; oId "CUFF.161.2"; nearest_ref "Bra000283"; class_code "j"; tss_id "TSS190";
Br_scaffold_000001	Cufflinks	exon	1559908	1560529	.	+	.	gene_id "TCONS_00000238"; transcript_id "XLOC_000137"; exon_number "4"; oId "CUFF.161.2"; nearest_ref "Bra000283"; class_code "j"; tss_id "TSS190";
Br_scaffold_000001	Cufflinks	exon	1560615	1560698	.	+	.	gene_id "TCONS_00000238"; transcript_id "XLOC_000137"; exon_number "5"; oId "CUFF.161.2"; nearest_ref "Bra000283"; class_code "j"; tss_id "TSS190";
Br_scaffold_000001	Cufflinks	exon	1560916	1560981	.	+	.	gene_id "TCONS_00000238"; transcript_id "XLOC_000137"; exon_number "6"; oId "CUFF.161.2"; nearest_ref "Bra000283"; class_code "j"; tss_id "TSS190";
Br_scaffold_000001	Cufflinks	exon	1561068	1561385	.	+	.	gene_id "TCONS_00000238"; transcript_id "XLOC_000137"; exon_number "7"; oId "CUFF.161.2"; nearest_ref "Bra000283"; class_code "j"; tss_id "TSS190";
Br_scaffold_000001	Cufflinks	exon	1561491	1561760	.	+	.	gene_id "TCONS_00000238"; transcript_id "XLOC_000137"; exon_number "8"; oId "CUFF.161.2"; nearest_ref "Bra000283"; class_code "j"; tss_id "TSS190";
Br_scaffold_000001	Cufflinks	exon	1559029	1559261	.	+	.	gene_id "TCONS_00000237"; transcript_id "XLOC_000137"; exon_number "1"; oId "CUFF.161.1"; nearest_ref "Bra000283"; class_code "j"; tss_id "TSS190";
Br_scaffold_000001	Cufflinks	exon	1559352	1559481	.	+	.	gene_id "TCONS_00000237"; transcript_id "XLOC_000137"; exon_number "2"; oId "CUFF.161.1"; nearest_ref "Bra000283"; class_code "j"; tss_id "TSS190";
Br_scaffold_000001	Cufflinks	exon	1559757	1559830	.	+	.	gene_id "TCONS_00000237"; transcript_id "XLOC_000137"; exon_number "3"; oId "CUFF.161.1"; nearest_ref "Bra000283"; class_code "j"; tss_id "TSS190";
Br_scaffold_000001	Cufflinks	exon	1559908	1560529	.	+	.	gene_id "TCONS_00000237"; transcript_id "XLOC_000137"; exon_number "4"; oId "CUFF.161.1"; nearest_ref "Bra000283"; class_code "j"; tss_id "TSS190";
Br_scaffold_000001	Cufflinks	exon	1560615	1560698	.	+	.	gene_id "TCONS_00000237"; transcript_id "XLOC_000137"; exon_number "5"; oId "CUFF.161.1"; nearest_ref "Bra000283"; class_code "j"; tss_id "TSS190";
Br_scaffold_000001	Cufflinks	exon	1560916	1560981	.	+	.	gene_id "TCONS_00000237"; transcript_id "XLOC_000137"; exon_number "6"; oId "CUFF.161.1"; nearest_ref "Bra000283"; class_code "j"; tss_id "TSS190";
Br_scaffold_000001	Cufflinks	exon	1561068	1561385	.	+	.	gene_id "TCONS_00000237"; transcript_id "XLOC_000137"; exon_number "7"; oId "CUFF.161.1"; nearest_ref "Bra000283"; class_code "j"; tss_id "TSS190";
Br_scaffold_000001	Cufflinks	exon	1561491	1561760	.	+	.	gene_id "TCONS_00000237"; transcript_id "XLOC_000137"; exon_number "8"; oId "CUFF.161.1"; nearest_ref "Bra000283"; class_code "j"; tss_id "TSS190";
Br_scaffold_000001	Cufflinks	exon	1559255	1559481	.	+	.	gene_id "TCONS_00000239"; transcript_id "XLOC_000137"; exon_number "1"; oId "CUFF.161.3"; nearest_ref "Bra000283"; class_code "j"; tss_id "TSS191";
Br_scaffold_000001	Cufflinks	exon	1559757	1559830	.	+	.	gene_id "TCONS_00000239"; transcript_id "XLOC_000137"; exon_number "2"; oId "CUFF.161.3"; nearest_ref "Bra000283"; class_code "j"; tss_id "TSS191";
Br_scaffold_000001	Cufflinks	exon	1559908	1560529	.	+	.	gene_id "TCONS_00000239"; transcript_id "XLOC_000137"; exon_number "3"; oId "CUFF.161.3"; nearest_ref "Bra000283"; class_code "j"; tss_id "TSS191";
Br_scaffold_000001	Cufflinks	exon	1560615	1560698	.	+	.	gene_id "TCONS_00000239"; transcript_id "XLOC_000137"; exon_number "4"; oId "CUFF.161.3"; nearest_ref "Bra000283"; class_code "j"; tss_id "TSS191";
Br_scaffold_000001	Cufflinks	exon	1560916	1560981	.	+	.	gene_id "TCONS_00000239"; transcript_id "XLOC_000137"; exon_number "5"; oId "CUFF.161.3"; nearest_ref "Bra000283"; class_code "j"; tss_id "TSS191";
Br_scaffold_000001	Cufflinks	exon	1561093	1561760	.	+	.	gene_id "TCONS_00000239"; transcript_id "XLOC_000137"; exon_number "6"; oId "CUFF.161.3"; nearest_ref "Bra000283"; class_code "j"; tss_id "TSS191";
Br_scaffold_000001	Cufflinks	exon	1559766	1559830	.	+	.	gene_id "TCONS_00000240"; transcript_id "XLOC_000137"; exon_number "1"; oId "Bra000283"; contained_in "TCONS_00000238"; nearest_ref "Bra000283"; class_code "="; tss_id "TSS192"; p_id "P134";
Br_scaffold_000001	Cufflinks	exon	1559908	1560529	.	+	.	gene_id "TCONS_00000240"; transcript_id "XLOC_000137"; exon_number "2"; oId "Bra000283"; contained_in "TCONS_00000238"; nearest_ref "Bra000283"; class_code "="; tss_id "TSS192"; p_id "P134";
Br_scaffold_000001	Cufflinks	exon	1560615	1560698	.	+	.	gene_id "TCONS_00000240"; transcript_id "XLOC_000137"; exon_number "3"; oId "Bra000283"; contained_in "TCONS_00000238"; nearest_ref "Bra000283"; class_code "="; tss_id "TSS192"; p_id "P134";
Br_scaffold_000001	Cufflinks	exon	1560916	1560981	.	+	.	gene_id "TCONS_00000240"; transcript_id "XLOC_000137"; exon_number "4"; oId "Bra000283"; contained_in "TCONS_00000238"; nearest_ref "Bra000283"; class_code "="; tss_id "TSS192"; p_id "P134";
Br_scaffold_000001	Cufflinks	exon	1561068	1561385	.	+	.	gene_id "TCONS_00000240"; transcript_id "XLOC_000137"; exon_number "5"; oId "Bra000283"; contained_in "TCONS_00000238"; nearest_ref "Bra000283"; class_code "="; tss_id "TSS192"; p_id "P134";
Br_scaffold_000001	Cufflinks	exon	1561491	1561577	.	+	.	gene_id "TCONS_00000240"; transcript_id "XLOC_000137"; exon_number "6"; oId "Bra000283"; contained_in "TCONS_00000238"; nearest_ref "Bra000283"; class_code "="; tss_id "TSS192"; p_id "P134";
Br_scaffold_000001	Cufflinks	exon	1559766	1559830	.	+	.	gene_id "TCONS_00000241"; transcript_id "XLOC_000137"; exon_number "1"; oId "CUFF.161.5"; nearest_ref "Bra000283"; class_code "j"; tss_id "TSS192";
Br_scaffold_000001	Cufflinks	exon	1559913	1560529	.	+	.	gene_id "TCONS_00000241"; transcript_id "XLOC_000137"; exon_number "2"; oId "CUFF.161.5"; nearest_ref "Bra000283"; class_code "j"; tss_id "TSS192";
Br_scaffold_000001	Cufflinks	exon	1560615	1560698	.	+	.	gene_id "TCONS_00000241"; transcript_id "XLOC_000137"; exon_number "3"; oId "CUFF.161.5"; nearest_ref "Bra000283"; class_code "j"; tss_id "TSS192";
Br_scaffold_000001	Cufflinks	exon	1560916	1560981	.	+	.	gene_id "TCONS_00000241"; transcript_id "XLOC_000137"; exon_number "4"; oId "CUFF.161.5"; nearest_ref "Bra000283"; class_code "j"; tss_id "TSS192";
Br_scaffold_000001	Cufflinks	exon	1561068	1561385	.	+	.	gene_id "TCONS_00000241"; transcript_id "XLOC_000137"; exon_number "5"; oId "CUFF.161.5"; nearest_ref "Bra000283"; class_code "j"; tss_id "TSS192";
Br_scaffold_000001	Cufflinks	exon	1561491	1561760	.	+	.	gene_id "TCONS_00000241"; transcript_id "XLOC_000137"; exon_number "6"; oId "CUFF.161.5"; nearest_ref "Bra000283"; class_code "j"; tss_id "TSS192";
Br_scaffold_000001	Cufflinks	exon	1567267	1567309	.	+	.	gene_id "TCONS_00000242"; transcript_id "XLOC_000138"; exon_number "1"; oId "Bra000284"; nearest_ref "Bra000284"; class_code "="; tss_id "TSS193"; p_id "P135";
Br_scaffold_000001	Cufflinks	exon	1567409	1567509	.	+	.	gene_id "TCONS_00000242"; transcript_id "XLOC_000138"; exon_number "2"; oId "Bra000284"; nearest_ref "Bra000284"; class_code "="; tss_id "TSS193"; p_id "P135";
Br_scaffold_000001	Cufflinks	exon	1567630	1567718	.	+	.	gene_id "TCONS_00000242"; transcript_id "XLOC_000138"; exon_number "3"; oId "Bra000284"; nearest_ref "Bra000284"; class_code "="; tss_id "TSS193"; p_id "P135";
Br_scaffold_000001	Cufflinks	exon	1567790	1567903	.	+	.	gene_id "TCONS_00000242"; transcript_id "XLOC_000138"; exon_number "4"; oId "Bra000284"; nearest_ref "Bra000284"; class_code "="; tss_id "TSS193"; p_id "P135";
Br_scaffold_000001	Cufflinks	exon	1568006	1568093	.	+	.	gene_id "TCONS_00000242"; transcript_id "XLOC_000138"; exon_number "5"; oId "Bra000284"; nearest_ref "Bra000284"; class_code "="; tss_id "TSS193"; p_id "P135";
Br_scaffold_000001	Cufflinks	exon	1568167	1568355	.	+	.	gene_id "TCONS_00000242"; transcript_id "XLOC_000138"; exon_number "6"; oId "Bra000284"; nearest_ref "Bra000284"; class_code "="; tss_id "TSS193"; p_id "P135";
Br_scaffold_000001	Cufflinks	exon	1568427	1568524	.	+	.	gene_id "TCONS_00000242"; transcript_id "XLOC_000138"; exon_number "7"; oId "Bra000284"; nearest_ref "Bra000284"; class_code "="; tss_id "TSS193"; p_id "P135";
Br_scaffold_000001	Cufflinks	exon	1569085	1569805	.	+	.	gene_id "TCONS_00000242"; transcript_id "XLOC_000138"; exon_number "8"; oId "Bra000284"; nearest_ref "Bra000284"; class_code "="; tss_id "TSS193"; p_id "P135";
Br_scaffold_000001	Cufflinks	exon	1570667	1571467	.	+	.	gene_id "TCONS_00000243"; transcript_id "XLOC_000139"; exon_number "1"; oId "Bra000285"; nearest_ref "Bra000285"; class_code "="; tss_id "TSS194"; p_id "P136";
Br_scaffold_000001	Cufflinks	exon	1578341	1578691	.	+	.	gene_id "TCONS_00000244"; transcript_id "XLOC_000140"; exon_number "1"; oId "Bra000287"; nearest_ref "Bra000287"; class_code "="; tss_id "TSS195"; p_id "P137";
Br_scaffold_000001	Cufflinks	exon	1579947	1580783	.	+	.	gene_id "TCONS_00000245"; transcript_id "XLOC_000141"; exon_number "1"; oId "CUFF.163.1"; nearest_ref "Bra000288"; class_code "j"; tss_id "TSS196";
Br_scaffold_000001	Cufflinks	exon	1581389	1581671	.	+	.	gene_id "TCONS_00000245"; transcript_id "XLOC_000141"; exon_number "2"; oId "CUFF.163.1"; nearest_ref "Bra000288"; class_code "j"; tss_id "TSS196";
Br_scaffold_000001	Cufflinks	exon	1580023	1580426	.	+	.	gene_id "TCONS_00000246"; transcript_id "XLOC_000141"; exon_number "1"; oId "Bra000288"; nearest_ref "Bra000288"; class_code "="; tss_id "TSS196"; p_id "P138";
Br_scaffold_000001	Cufflinks	exon	1581389	1581427	.	+	.	gene_id "TCONS_00000246"; transcript_id "XLOC_000141"; exon_number "2"; oId "Bra000288"; nearest_ref "Bra000288"; class_code "="; tss_id "TSS196"; p_id "P138";
Br_scaffold_000001	Cufflinks	exon	1582040	1582211	.	+	.	gene_id "TCONS_00000246"; transcript_id "XLOC_000141"; exon_number "3"; oId "Bra000288"; nearest_ref "Bra000288"; class_code "="; tss_id "TSS196"; p_id "P138";
Br_scaffold_000001	Cufflinks	exon	1582406	1582626	.	+	.	gene_id "TCONS_00000247"; transcript_id "XLOC_000142"; exon_number "1"; oId "CUFF.164.1"; class_code "u"; tss_id "TSS197";
Br_scaffold_000001	Cufflinks	exon	1582730	1583169	.	+	.	gene_id "TCONS_00000247"; transcript_id "XLOC_000142"; exon_number "2"; oId "CUFF.164.1"; class_code "u"; tss_id "TSS197";
Br_scaffold_000001	Cufflinks	exon	1583476	1583740	.	+	.	gene_id "TCONS_00000248"; transcript_id "XLOC_000143"; exon_number "1"; oId "CUFF.165.1"; class_code "u"; tss_id "TSS198";
Br_scaffold_000001	Cufflinks	exon	1583843	1584222	.	+	.	gene_id "TCONS_00000248"; transcript_id "XLOC_000143"; exon_number "2"; oId "CUFF.165.1"; class_code "u"; tss_id "TSS198";
Br_scaffold_000001	Cufflinks	exon	1587915	1588021	.	+	.	gene_id "TCONS_00000249"; transcript_id "XLOC_000144"; exon_number "1"; oId "Bra000289"; nearest_ref "Bra000289"; class_code "="; tss_id "TSS199"; p_id "P139";
Br_scaffold_000001	Cufflinks	exon	1588099	1588148	.	+	.	gene_id "TCONS_00000249"; transcript_id "XLOC_000144"; exon_number "2"; oId "Bra000289"; nearest_ref "Bra000289"; class_code "="; tss_id "TSS199"; p_id "P139";
Br_scaffold_000001	Cufflinks	exon	1588247	1588285	.	+	.	gene_id "TCONS_00000249"; transcript_id "XLOC_000144"; exon_number "3"; oId "Bra000289"; nearest_ref "Bra000289"; class_code "="; tss_id "TSS199"; p_id "P139";
Br_scaffold_000001	Cufflinks	exon	1588397	1588425	.	+	.	gene_id "TCONS_00000249"; transcript_id "XLOC_000144"; exon_number "4"; oId "Bra000289"; nearest_ref "Bra000289"; class_code "="; tss_id "TSS199"; p_id "P139";
Br_scaffold_000001	Cufflinks	exon	1588542	1588604	.	+	.	gene_id "TCONS_00000249"; transcript_id "XLOC_000144"; exon_number "5"; oId "Bra000289"; nearest_ref "Bra000289"; class_code "="; tss_id "TSS199"; p_id "P139";
Br_scaffold_000001	Cufflinks	exon	1588705	1588805	.	+	.	gene_id "TCONS_00000249"; transcript_id "XLOC_000144"; exon_number "6"; oId "Bra000289"; nearest_ref "Bra000289"; class_code "="; tss_id "TSS199"; p_id "P139";
Br_scaffold_000001	Cufflinks	exon	1588893	1589391	.	+	.	gene_id "TCONS_00000249"; transcript_id "XLOC_000144"; exon_number "7"; oId "Bra000289"; nearest_ref "Bra000289"; class_code "="; tss_id "TSS199"; p_id "P139";
Br_scaffold_000001	Cufflinks	exon	1609490	1610913	.	+	.	gene_id "TCONS_00000250"; transcript_id "XLOC_000145"; exon_number "1"; oId "CUFF.166.1"; nearest_ref "Bra000292"; class_code "j"; tss_id "TSS200";
Br_scaffold_000001	Cufflinks	exon	1611223	1613138	.	+	.	gene_id "TCONS_00000250"; transcript_id "XLOC_000145"; exon_number "2"; oId "CUFF.166.1"; nearest_ref "Bra000292"; class_code "j"; tss_id "TSS200";
Br_scaffold_000001	Cufflinks	exon	1613227	1613595	.	+	.	gene_id "TCONS_00000250"; transcript_id "XLOC_000145"; exon_number "3"; oId "CUFF.166.1"; nearest_ref "Bra000292"; class_code "j"; tss_id "TSS200";
Br_scaffold_000001	Cufflinks	exon	1609678	1610468	.	+	.	gene_id "TCONS_00000251"; transcript_id "XLOC_000145"; exon_number "1"; oId "Bra000292"; nearest_ref "Bra000292"; class_code "="; tss_id "TSS201"; p_id "P140";
Br_scaffold_000001	Cufflinks	exon	1610861	1610913	.	+	.	gene_id "TCONS_00000251"; transcript_id "XLOC_000145"; exon_number "2"; oId "Bra000292"; nearest_ref "Bra000292"; class_code "="; tss_id "TSS201"; p_id "P140";
Br_scaffold_000001	Cufflinks	exon	1611223	1613102	.	+	.	gene_id "TCONS_00000251"; transcript_id "XLOC_000145"; exon_number "3"; oId "Bra000292"; nearest_ref "Bra000292"; class_code "="; tss_id "TSS201"; p_id "P140";
Br_scaffold_000001	Cufflinks	exon	1614387	1614407	.	+	.	gene_id "TCONS_00000252"; transcript_id "XLOC_000146"; exon_number "1"; oId "CUFF.168.1"; nearest_ref "Bra000293"; class_code "j"; tss_id "TSS202";
Br_scaffold_000001	Cufflinks	exon	1615096	1615198	.	+	.	gene_id "TCONS_00000252"; transcript_id "XLOC_000146"; exon_number "2"; oId "CUFF.168.1"; nearest_ref "Bra000293"; class_code "j"; tss_id "TSS202";
Br_scaffold_000001	Cufflinks	exon	1615267	1615318	.	+	.	gene_id "TCONS_00000252"; transcript_id "XLOC_000146"; exon_number "3"; oId "CUFF.168.1"; nearest_ref "Bra000293"; class_code "j"; tss_id "TSS202";
Br_scaffold_000001	Cufflinks	exon	1615498	1615577	.	+	.	gene_id "TCONS_00000252"; transcript_id "XLOC_000146"; exon_number "4"; oId "CUFF.168.1"; nearest_ref "Bra000293"; class_code "j"; tss_id "TSS202";
Br_scaffold_000001	Cufflinks	exon	1615665	1615743	.	+	.	gene_id "TCONS_00000252"; transcript_id "XLOC_000146"; exon_number "5"; oId "CUFF.168.1"; nearest_ref "Bra000293"; class_code "j"; tss_id "TSS202";
Br_scaffold_000001	Cufflinks	exon	1615846	1615929	.	+	.	gene_id "TCONS_00000252"; transcript_id "XLOC_000146"; exon_number "6"; oId "CUFF.168.1"; nearest_ref "Bra000293"; class_code "j"; tss_id "TSS202";
Br_scaffold_000001	Cufflinks	exon	1616043	1616188	.	+	.	gene_id "TCONS_00000252"; transcript_id "XLOC_000146"; exon_number "7"; oId "CUFF.168.1"; nearest_ref "Bra000293"; class_code "j"; tss_id "TSS202";
Br_scaffold_000001	Cufflinks	exon	1616388	1616699	.	+	.	gene_id "TCONS_00000252"; transcript_id "XLOC_000146"; exon_number "8"; oId "CUFF.168.1"; nearest_ref "Bra000293"; class_code "j"; tss_id "TSS202";
Br_scaffold_000001	Cufflinks	exon	1616895	1616936	.	+	.	gene_id "TCONS_00000252"; transcript_id "XLOC_000146"; exon_number "9"; oId "CUFF.168.1"; nearest_ref "Bra000293"; class_code "j"; tss_id "TSS202";
Br_scaffold_000001	Cufflinks	exon	1617033	1617131	.	+	.	gene_id "TCONS_00000252"; transcript_id "XLOC_000146"; exon_number "10"; oId "CUFF.168.1"; nearest_ref "Bra000293"; class_code "j"; tss_id "TSS202";
Br_scaffold_000001	Cufflinks	exon	1617203	1617435	.	+	.	gene_id "TCONS_00000252"; transcript_id "XLOC_000146"; exon_number "11"; oId "CUFF.168.1"; nearest_ref "Bra000293"; class_code "j"; tss_id "TSS202";
Br_scaffold_000001	Cufflinks	exon	1617633	1617859	.	+	.	gene_id "TCONS_00000252"; transcript_id "XLOC_000146"; exon_number "12"; oId "CUFF.168.1"; nearest_ref "Bra000293"; class_code "j"; tss_id "TSS202";
Br_scaffold_000001	Cufflinks	exon	1617958	1618888	.	+	.	gene_id "TCONS_00000252"; transcript_id "XLOC_000146"; exon_number "13"; oId "CUFF.168.1"; nearest_ref "Bra000293"; class_code "j"; tss_id "TSS202";
Br_scaffold_000001	Cufflinks	exon	1618991	1620072	.	+	.	gene_id "TCONS_00000252"; transcript_id "XLOC_000146"; exon_number "14"; oId "CUFF.168.1"; nearest_ref "Bra000293"; class_code "j"; tss_id "TSS202";
Br_scaffold_000001	Cufflinks	exon	1614412	1614710	.	+	.	gene_id "TCONS_00000254"; transcript_id "XLOC_000146"; exon_number "1"; oId "CUFF.168.3"; nearest_ref "Bra000293"; class_code "j"; tss_id "TSS202";
Br_scaffold_000001	Cufflinks	exon	1615096	1615198	.	+	.	gene_id "TCONS_00000254"; transcript_id "XLOC_000146"; exon_number "2"; oId "CUFF.168.3"; nearest_ref "Bra000293"; class_code "j"; tss_id "TSS202";
Br_scaffold_000001	Cufflinks	exon	1615267	1615318	.	+	.	gene_id "TCONS_00000254"; transcript_id "XLOC_000146"; exon_number "3"; oId "CUFF.168.3"; nearest_ref "Bra000293"; class_code "j"; tss_id "TSS202";
Br_scaffold_000001	Cufflinks	exon	1615498	1615577	.	+	.	gene_id "TCONS_00000254"; transcript_id "XLOC_000146"; exon_number "4"; oId "CUFF.168.3"; nearest_ref "Bra000293"; class_code "j"; tss_id "TSS202";
Br_scaffold_000001	Cufflinks	exon	1615665	1615743	.	+	.	gene_id "TCONS_00000254"; transcript_id "XLOC_000146"; exon_number "5"; oId "CUFF.168.3"; nearest_ref "Bra000293"; class_code "j"; tss_id "TSS202";
Br_scaffold_000001	Cufflinks	exon	1615846	1615929	.	+	.	gene_id "TCONS_00000254"; transcript_id "XLOC_000146"; exon_number "6"; oId "CUFF.168.3"; nearest_ref "Bra000293"; class_code "j"; tss_id "TSS202";
Br_scaffold_000001	Cufflinks	exon	1616043	1616188	.	+	.	gene_id "TCONS_00000254"; transcript_id "XLOC_000146"; exon_number "7"; oId "CUFF.168.3"; nearest_ref "Bra000293"; class_code "j"; tss_id "TSS202";
Br_scaffold_000001	Cufflinks	exon	1616388	1616699	.	+	.	gene_id "TCONS_00000254"; transcript_id "XLOC_000146"; exon_number "8"; oId "CUFF.168.3"; nearest_ref "Bra000293"; class_code "j"; tss_id "TSS202";
Br_scaffold_000001	Cufflinks	exon	1616895	1616936	.	+	.	gene_id "TCONS_00000254"; transcript_id "XLOC_000146"; exon_number "9"; oId "CUFF.168.3"; nearest_ref "Bra000293"; class_code "j"; tss_id "TSS202";
Br_scaffold_000001	Cufflinks	exon	1617033	1617131	.	+	.	gene_id "TCONS_00000254"; transcript_id "XLOC_000146"; exon_number "10"; oId "CUFF.168.3"; nearest_ref "Bra000293"; class_code "j"; tss_id "TSS202";
Br_scaffold_000001	Cufflinks	exon	1617203	1617435	.	+	.	gene_id "TCONS_00000254"; transcript_id "XLOC_000146"; exon_number "11"; oId "CUFF.168.3"; nearest_ref "Bra000293"; class_code "j"; tss_id "TSS202";
Br_scaffold_000001	Cufflinks	exon	1617633	1617859	.	+	.	gene_id "TCONS_00000254"; transcript_id "XLOC_000146"; exon_number "12"; oId "CUFF.168.3"; nearest_ref "Bra000293"; class_code "j"; tss_id "TSS202";
Br_scaffold_000001	Cufflinks	exon	1617958	1618888	.	+	.	gene_id "TCONS_00000254"; transcript_id "XLOC_000146"; exon_number "13"; oId "CUFF.168.3"; nearest_ref "Bra000293"; class_code "j"; tss_id "TSS202";
Br_scaffold_000001	Cufflinks	exon	1618991	1620072	.	+	.	gene_id "TCONS_00000254"; transcript_id "XLOC_000146"; exon_number "14"; oId "CUFF.168.3"; nearest_ref "Bra000293"; class_code "j"; tss_id "TSS202";
Br_scaffold_000001	Cufflinks	exon	1614412	1614710	.	+	.	gene_id "TCONS_00000253"; transcript_id "XLOC_000146"; exon_number "1"; oId "CUFF.168.2"; nearest_ref "Bra000293"; class_code "j"; tss_id "TSS202";
Br_scaffold_000001	Cufflinks	exon	1615096	1615198	.	+	.	gene_id "TCONS_00000253"; transcript_id "XLOC_000146"; exon_number "2"; oId "CUFF.168.2"; nearest_ref "Bra000293"; class_code "j"; tss_id "TSS202";
Br_scaffold_000001	Cufflinks	exon	1615267	1615318	.	+	.	gene_id "TCONS_00000253"; transcript_id "XLOC_000146"; exon_number "3"; oId "CUFF.168.2"; nearest_ref "Bra000293"; class_code "j"; tss_id "TSS202";
Br_scaffold_000001	Cufflinks	exon	1615498	1615577	.	+	.	gene_id "TCONS_00000253"; transcript_id "XLOC_000146"; exon_number "4"; oId "CUFF.168.2"; nearest_ref "Bra000293"; class_code "j"; tss_id "TSS202";
Br_scaffold_000001	Cufflinks	exon	1615665	1615738	.	+	.	gene_id "TCONS_00000253"; transcript_id "XLOC_000146"; exon_number "5"; oId "CUFF.168.2"; nearest_ref "Bra000293"; class_code "j"; tss_id "TSS202";
Br_scaffold_000001	Cufflinks	exon	1615841	1615929	.	+	.	gene_id "TCONS_00000253"; transcript_id "XLOC_000146"; exon_number "6"; oId "CUFF.168.2"; nearest_ref "Bra000293"; class_code "j"; tss_id "TSS202";
Br_scaffold_000001	Cufflinks	exon	1616043	1616188	.	+	.	gene_id "TCONS_00000253"; transcript_id "XLOC_000146"; exon_number "7"; oId "CUFF.168.2"; nearest_ref "Bra000293"; class_code "j"; tss_id "TSS202";
Br_scaffold_000001	Cufflinks	exon	1616388	1616699	.	+	.	gene_id "TCONS_00000253"; transcript_id "XLOC_000146"; exon_number "8"; oId "CUFF.168.2"; nearest_ref "Bra000293"; class_code "j"; tss_id "TSS202";
Br_scaffold_000001	Cufflinks	exon	1616895	1616936	.	+	.	gene_id "TCONS_00000253"; transcript_id "XLOC_000146"; exon_number "9"; oId "CUFF.168.2"; nearest_ref "Bra000293"; class_code "j"; tss_id "TSS202";
Br_scaffold_000001	Cufflinks	exon	1617033	1617131	.	+	.	gene_id "TCONS_00000253"; transcript_id "XLOC_000146"; exon_number "10"; oId "CUFF.168.2"; nearest_ref "Bra000293"; class_code "j"; tss_id "TSS202";
Br_scaffold_000001	Cufflinks	exon	1617203	1617435	.	+	.	gene_id "TCONS_00000253"; transcript_id "XLOC_000146"; exon_number "11"; oId "CUFF.168.2"; nearest_ref "Bra000293"; class_code "j"; tss_id "TSS202";
Br_scaffold_000001	Cufflinks	exon	1617633	1617859	.	+	.	gene_id "TCONS_00000253"; transcript_id "XLOC_000146"; exon_number "12"; oId "CUFF.168.2"; nearest_ref "Bra000293"; class_code "j"; tss_id "TSS202";
Br_scaffold_000001	Cufflinks	exon	1617958	1618888	.	+	.	gene_id "TCONS_00000253"; transcript_id "XLOC_000146"; exon_number "13"; oId "CUFF.168.2"; nearest_ref "Bra000293"; class_code "j"; tss_id "TSS202";
Br_scaffold_000001	Cufflinks	exon	1618991	1620072	.	+	.	gene_id "TCONS_00000253"; transcript_id "XLOC_000146"; exon_number "14"; oId "CUFF.168.2"; nearest_ref "Bra000293"; class_code "j"; tss_id "TSS202";
Br_scaffold_000001	Cufflinks	exon	1615164	1615198	.	+	.	gene_id "TCONS_00000255"; transcript_id "XLOC_000146"; exon_number "1"; oId "Bra000293"; contained_in "TCONS_00000252"; nearest_ref "Bra000293"; class_code "="; tss_id "TSS203"; p_id "P141";
Br_scaffold_000001	Cufflinks	exon	1615267	1615318	.	+	.	gene_id "TCONS_00000255"; transcript_id "XLOC_000146"; exon_number "2"; oId "Bra000293"; contained_in "TCONS_00000252"; nearest_ref "Bra000293"; class_code "="; tss_id "TSS203"; p_id "P141";
Br_scaffold_000001	Cufflinks	exon	1615498	1615577	.	+	.	gene_id "TCONS_00000255"; transcript_id "XLOC_000146"; exon_number "3"; oId "Bra000293"; contained_in "TCONS_00000252"; nearest_ref "Bra000293"; class_code "="; tss_id "TSS203"; p_id "P141";
Br_scaffold_000001	Cufflinks	exon	1615665	1615743	.	+	.	gene_id "TCONS_00000255"; transcript_id "XLOC_000146"; exon_number "4"; oId "Bra000293"; contained_in "TCONS_00000252"; nearest_ref "Bra000293"; class_code "="; tss_id "TSS203"; p_id "P141";
Br_scaffold_000001	Cufflinks	exon	1615846	1615929	.	+	.	gene_id "TCONS_00000255"; transcript_id "XLOC_000146"; exon_number "5"; oId "Bra000293"; contained_in "TCONS_00000252"; nearest_ref "Bra000293"; class_code "="; tss_id "TSS203"; p_id "P141";
Br_scaffold_000001	Cufflinks	exon	1616043	1616188	.	+	.	gene_id "TCONS_00000255"; transcript_id "XLOC_000146"; exon_number "6"; oId "Bra000293"; contained_in "TCONS_00000252"; nearest_ref "Bra000293"; class_code "="; tss_id "TSS203"; p_id "P141";
Br_scaffold_000001	Cufflinks	exon	1616388	1616699	.	+	.	gene_id "TCONS_00000255"; transcript_id "XLOC_000146"; exon_number "7"; oId "Bra000293"; contained_in "TCONS_00000252"; nearest_ref "Bra000293"; class_code "="; tss_id "TSS203"; p_id "P141";
Br_scaffold_000001	Cufflinks	exon	1616895	1616936	.	+	.	gene_id "TCONS_00000255"; transcript_id "XLOC_000146"; exon_number "8"; oId "Bra000293"; contained_in "TCONS_00000252"; nearest_ref "Bra000293"; class_code "="; tss_id "TSS203"; p_id "P141";
Br_scaffold_000001	Cufflinks	exon	1617033	1617131	.	+	.	gene_id "TCONS_00000255"; transcript_id "XLOC_000146"; exon_number "9"; oId "Bra000293"; contained_in "TCONS_00000252"; nearest_ref "Bra000293"; class_code "="; tss_id "TSS203"; p_id "P141";
Br_scaffold_000001	Cufflinks	exon	1617203	1617435	.	+	.	gene_id "TCONS_00000255"; transcript_id "XLOC_000146"; exon_number "10"; oId "Bra000293"; contained_in "TCONS_00000252"; nearest_ref "Bra000293"; class_code "="; tss_id "TSS203"; p_id "P141";
Br_scaffold_000001	Cufflinks	exon	1617633	1617859	.	+	.	gene_id "TCONS_00000255"; transcript_id "XLOC_000146"; exon_number "11"; oId "Bra000293"; contained_in "TCONS_00000252"; nearest_ref "Bra000293"; class_code "="; tss_id "TSS203"; p_id "P141";
Br_scaffold_000001	Cufflinks	exon	1617958	1618888	.	+	.	gene_id "TCONS_00000255"; transcript_id "XLOC_000146"; exon_number "12"; oId "Bra000293"; contained_in "TCONS_00000252"; nearest_ref "Bra000293"; class_code "="; tss_id "TSS203"; p_id "P141";
Br_scaffold_000001	Cufflinks	exon	1618991	1619517	.	+	.	gene_id "TCONS_00000255"; transcript_id "XLOC_000146"; exon_number "13"; oId "Bra000293"; contained_in "TCONS_00000252"; nearest_ref "Bra000293"; class_code "="; tss_id "TSS203"; p_id "P141";
Br_scaffold_000001	Cufflinks	exon	1621928	1621958	.	+	.	gene_id "TCONS_00000256"; transcript_id "XLOC_000147"; exon_number "1"; oId "Bra000295"; nearest_ref "Bra000295"; class_code "="; tss_id "TSS204"; p_id "P142";
Br_scaffold_000001	Cufflinks	exon	1623465	1623878	.	+	.	gene_id "TCONS_00000256"; transcript_id "XLOC_000147"; exon_number "2"; oId "Bra000295"; nearest_ref "Bra000295"; class_code "="; tss_id "TSS204"; p_id "P142";
Br_scaffold_000001	Cufflinks	exon	1624379	1624515	.	+	.	gene_id "TCONS_00000256"; transcript_id "XLOC_000147"; exon_number "3"; oId "Bra000295"; nearest_ref "Bra000295"; class_code "="; tss_id "TSS204"; p_id "P142";
Br_scaffold_000001	Cufflinks	exon	1624593	1624716	.	+	.	gene_id "TCONS_00000256"; transcript_id "XLOC_000147"; exon_number "4"; oId "Bra000295"; nearest_ref "Bra000295"; class_code "="; tss_id "TSS204"; p_id "P142";
Br_scaffold_000001	Cufflinks	exon	1625136	1625614	.	+	.	gene_id "TCONS_00000256"; transcript_id "XLOC_000147"; exon_number "5"; oId "Bra000295"; nearest_ref "Bra000295"; class_code "="; tss_id "TSS204"; p_id "P142";
Br_scaffold_000001	Cufflinks	exon	1622938	1623382	.	+	.	gene_id "TCONS_00000257"; transcript_id "XLOC_000147"; exon_number "1"; oId "CUFF.169.2"; nearest_ref "Bra000295"; class_code "j"; tss_id "TSS205";
Br_scaffold_000001	Cufflinks	exon	1623465	1623878	.	+	.	gene_id "TCONS_00000257"; transcript_id "XLOC_000147"; exon_number "2"; oId "CUFF.169.2"; nearest_ref "Bra000295"; class_code "j"; tss_id "TSS205";
Br_scaffold_000001	Cufflinks	exon	1624379	1624515	.	+	.	gene_id "TCONS_00000257"; transcript_id "XLOC_000147"; exon_number "3"; oId "CUFF.169.2"; nearest_ref "Bra000295"; class_code "j"; tss_id "TSS205";
Br_scaffold_000001	Cufflinks	exon	1624593	1624716	.	+	.	gene_id "TCONS_00000257"; transcript_id "XLOC_000147"; exon_number "4"; oId "CUFF.169.2"; nearest_ref "Bra000295"; class_code "j"; tss_id "TSS205";
Br_scaffold_000001	Cufflinks	exon	1625136	1625903	.	+	.	gene_id "TCONS_00000257"; transcript_id "XLOC_000147"; exon_number "5"; oId "CUFF.169.2"; nearest_ref "Bra000295"; class_code "j"; tss_id "TSS205";
Br_scaffold_000001	Cufflinks	exon	1627334	1628044	.	+	.	gene_id "TCONS_00000258"; transcript_id "XLOC_000148"; exon_number "1"; oId "CUFF.172.1"; nearest_ref "Bra000296"; class_code "j"; tss_id "TSS206";
Br_scaffold_000001	Cufflinks	exon	1628132	1628692	.	+	.	gene_id "TCONS_00000258"; transcript_id "XLOC_000148"; exon_number "2"; oId "CUFF.172.1"; nearest_ref "Bra000296"; class_code "j"; tss_id "TSS206";
Br_scaffold_000001	Cufflinks	exon	1628780	1629142	.	+	.	gene_id "TCONS_00000258"; transcript_id "XLOC_000148"; exon_number "3"; oId "CUFF.172.1"; nearest_ref "Bra000296"; class_code "j"; tss_id "TSS206";
Br_scaffold_000001	Cufflinks	exon	1629219	1629296	.	+	.	gene_id "TCONS_00000258"; transcript_id "XLOC_000148"; exon_number "4"; oId "CUFF.172.1"; nearest_ref "Bra000296"; class_code "j"; tss_id "TSS206";
Br_scaffold_000001	Cufflinks	exon	1629387	1629588	.	+	.	gene_id "TCONS_00000258"; transcript_id "XLOC_000148"; exon_number "5"; oId "CUFF.172.1"; nearest_ref "Bra000296"; class_code "j"; tss_id "TSS206";
Br_scaffold_000001	Cufflinks	exon	1627413	1628044	.	+	.	gene_id "TCONS_00000259"; transcript_id "XLOC_000148"; exon_number "1"; oId "CUFF.172.2"; nearest_ref "Bra000296"; class_code "j"; tss_id "TSS206";
Br_scaffold_000001	Cufflinks	exon	1628132	1628342	.	+	.	gene_id "TCONS_00000259"; transcript_id "XLOC_000148"; exon_number "2"; oId "CUFF.172.2"; nearest_ref "Bra000296"; class_code "j"; tss_id "TSS206";
Br_scaffold_000001	Cufflinks	exon	1628404	1628692	.	+	.	gene_id "TCONS_00000259"; transcript_id "XLOC_000148"; exon_number "3"; oId "CUFF.172.2"; nearest_ref "Bra000296"; class_code "j"; tss_id "TSS206";
Br_scaffold_000001	Cufflinks	exon	1628780	1629142	.	+	.	gene_id "TCONS_00000259"; transcript_id "XLOC_000148"; exon_number "4"; oId "CUFF.172.2"; nearest_ref "Bra000296"; class_code "j"; tss_id "TSS206";
Br_scaffold_000001	Cufflinks	exon	1629219	1629296	.	+	.	gene_id "TCONS_00000259"; transcript_id "XLOC_000148"; exon_number "5"; oId "CUFF.172.2"; nearest_ref "Bra000296"; class_code "j"; tss_id "TSS206";
Br_scaffold_000001	Cufflinks	exon	1629421	1629588	.	+	.	gene_id "TCONS_00000259"; transcript_id "XLOC_000148"; exon_number "6"; oId "CUFF.172.2"; nearest_ref "Bra000296"; class_code "j"; tss_id "TSS206";
Br_scaffold_000001	Cufflinks	exon	1627538	1628044	.	+	.	gene_id "TCONS_00000260"; transcript_id "XLOC_000148"; exon_number "1"; oId "Bra000296"; nearest_ref "Bra000296"; class_code "="; tss_id "TSS207"; p_id "P143";
Br_scaffold_000001	Cufflinks	exon	1628132	1628342	.	+	.	gene_id "TCONS_00000260"; transcript_id "XLOC_000148"; exon_number "2"; oId "Bra000296"; nearest_ref "Bra000296"; class_code "="; tss_id "TSS207"; p_id "P143";
Br_scaffold_000001	Cufflinks	exon	1628404	1628692	.	+	.	gene_id "TCONS_00000260"; transcript_id "XLOC_000148"; exon_number "3"; oId "Bra000296"; nearest_ref "Bra000296"; class_code "="; tss_id "TSS207"; p_id "P143";
Br_scaffold_000001	Cufflinks	exon	1628780	1629142	.	+	.	gene_id "TCONS_00000260"; transcript_id "XLOC_000148"; exon_number "4"; oId "Bra000296"; nearest_ref "Bra000296"; class_code "="; tss_id "TSS207"; p_id "P143";
Br_scaffold_000001	Cufflinks	exon	1629219	1629296	.	+	.	gene_id "TCONS_00000260"; transcript_id "XLOC_000148"; exon_number "5"; oId "Bra000296"; nearest_ref "Bra000296"; class_code "="; tss_id "TSS207"; p_id "P143";
Br_scaffold_000001	Cufflinks	exon	1629387	1629588	.	+	.	gene_id "TCONS_00000260"; transcript_id "XLOC_000148"; exon_number "6"; oId "Bra000296"; nearest_ref "Bra000296"; class_code "="; tss_id "TSS207"; p_id "P143";
Br_scaffold_000001	Cufflinks	exon	1653370	1653713	.	+	.	gene_id "TCONS_00000261"; transcript_id "XLOC_000149"; exon_number "1"; oId "CUFF.176.1"; class_code "u"; tss_id "TSS208";
Br_scaffold_000001	Cufflinks	exon	1653799	1654089	.	+	.	gene_id "TCONS_00000261"; transcript_id "XLOC_000149"; exon_number "2"; oId "CUFF.176.1"; class_code "u"; tss_id "TSS208";
Br_scaffold_000001	Cufflinks	exon	1654157	1654622	.	+	.	gene_id "TCONS_00000261"; transcript_id "XLOC_000149"; exon_number "3"; oId "CUFF.176.1"; class_code "u"; tss_id "TSS208";
Br_scaffold_000001	Cufflinks	exon	1653377	1653415	.	+	.	gene_id "TCONS_00000262"; transcript_id "XLOC_000149"; exon_number "1"; oId "CUFF.176.2"; class_code "u"; tss_id "TSS208";
Br_scaffold_000001	Cufflinks	exon	1653677	1653713	.	+	.	gene_id "TCONS_00000262"; transcript_id "XLOC_000149"; exon_number "2"; oId "CUFF.176.2"; class_code "u"; tss_id "TSS208";
Br_scaffold_000001	Cufflinks	exon	1653799	1654063	.	+	.	gene_id "TCONS_00000262"; transcript_id "XLOC_000149"; exon_number "3"; oId "CUFF.176.2"; class_code "u"; tss_id "TSS208";
Br_scaffold_000001	Cufflinks	exon	1654157	1654622	.	+	.	gene_id "TCONS_00000262"; transcript_id "XLOC_000149"; exon_number "4"; oId "CUFF.176.2"; class_code "u"; tss_id "TSS208";
Br_scaffold_000001	Cufflinks	exon	1657529	1658115	.	+	.	gene_id "TCONS_00000263"; transcript_id "XLOC_000150"; exon_number "1"; oId "CUFF.177.1"; nearest_ref "Bra000301"; class_code "="; tss_id "TSS209"; p_id "P144";
Br_scaffold_000001	Cufflinks	exon	1658198	1659388	.	+	.	gene_id "TCONS_00000263"; transcript_id "XLOC_000150"; exon_number "2"; oId "CUFF.177.1"; nearest_ref "Bra000301"; class_code "="; tss_id "TSS209"; p_id "P144";
Br_scaffold_000001	Cufflinks	exon	1657653	1658115	.	+	.	gene_id "TCONS_00000264"; transcript_id "XLOC_000150"; exon_number "1"; oId "Bra000301"; nearest_ref "Bra000301"; class_code "="; tss_id "TSS210"; p_id "P144";
Br_scaffold_000001	Cufflinks	exon	1658198	1658277	.	+	.	gene_id "TCONS_00000264"; transcript_id "XLOC_000150"; exon_number "2"; oId "Bra000301"; nearest_ref "Bra000301"; class_code "="; tss_id "TSS210"; p_id "P144";
Br_scaffold_000001	Cufflinks	exon	1662956	1663103	.	+	.	gene_id "TCONS_00000265"; transcript_id "XLOC_000151"; exon_number "1"; oId "Bra000304"; nearest_ref "Bra000304"; class_code "="; tss_id "TSS211"; p_id "P145";
Br_scaffold_000001	Cufflinks	exon	1663209	1663306	.	+	.	gene_id "TCONS_00000265"; transcript_id "XLOC_000151"; exon_number "2"; oId "Bra000304"; nearest_ref "Bra000304"; class_code "="; tss_id "TSS211"; p_id "P145";
Br_scaffold_000001	Cufflinks	exon	1663374	1663425	.	+	.	gene_id "TCONS_00000265"; transcript_id "XLOC_000151"; exon_number "3"; oId "Bra000304"; nearest_ref "Bra000304"; class_code "="; tss_id "TSS211"; p_id "P145";
Br_scaffold_000001	Cufflinks	exon	1663507	1663577	.	+	.	gene_id "TCONS_00000265"; transcript_id "XLOC_000151"; exon_number "4"; oId "Bra000304"; nearest_ref "Bra000304"; class_code "="; tss_id "TSS211"; p_id "P145";
Br_scaffold_000001	Cufflinks	exon	1663669	1663759	.	+	.	gene_id "TCONS_00000265"; transcript_id "XLOC_000151"; exon_number "5"; oId "Bra000304"; nearest_ref "Bra000304"; class_code "="; tss_id "TSS211"; p_id "P145";
Br_scaffold_000001	Cufflinks	exon	1663850	1663925	.	+	.	gene_id "TCONS_00000265"; transcript_id "XLOC_000151"; exon_number "6"; oId "Bra000304"; nearest_ref "Bra000304"; class_code "="; tss_id "TSS211"; p_id "P145";
Br_scaffold_000001	Cufflinks	exon	1664053	1664131	.	+	.	gene_id "TCONS_00000265"; transcript_id "XLOC_000151"; exon_number "7"; oId "Bra000304"; nearest_ref "Bra000304"; class_code "="; tss_id "TSS211"; p_id "P145";
Br_scaffold_000001	Cufflinks	exon	1664272	1664622	.	+	.	gene_id "TCONS_00000265"; transcript_id "XLOC_000151"; exon_number "8"; oId "Bra000304"; nearest_ref "Bra000304"; class_code "="; tss_id "TSS211"; p_id "P145";
Br_scaffold_000001	Cufflinks	exon	1682411	1682545	.	+	.	gene_id "TCONS_00000266"; transcript_id "XLOC_000152"; exon_number "1"; oId "CUFF.182.1"; nearest_ref "Bra000307"; class_code "j"; tss_id "TSS212";
Br_scaffold_000001	Cufflinks	exon	1682975	1683043	.	+	.	gene_id "TCONS_00000266"; transcript_id "XLOC_000152"; exon_number "2"; oId "CUFF.182.1"; nearest_ref "Bra000307"; class_code "j"; tss_id "TSS212";
Br_scaffold_000001	Cufflinks	exon	1683123	1684088	.	+	.	gene_id "TCONS_00000266"; transcript_id "XLOC_000152"; exon_number "3"; oId "CUFF.182.1"; nearest_ref "Bra000307"; class_code "j"; tss_id "TSS212";
Br_scaffold_000001	Cufflinks	exon	1684553	1684591	.	+	.	gene_id "TCONS_00000266"; transcript_id "XLOC_000152"; exon_number "4"; oId "CUFF.182.1"; nearest_ref "Bra000307"; class_code "j"; tss_id "TSS212";
Br_scaffold_000001	Cufflinks	exon	1684687	1685373	.	+	.	gene_id "TCONS_00000266"; transcript_id "XLOC_000152"; exon_number "5"; oId "CUFF.182.1"; nearest_ref "Bra000307"; class_code "j"; tss_id "TSS212";
Br_scaffold_000001	Cufflinks	exon	1685468	1685588	.	+	.	gene_id "TCONS_00000266"; transcript_id "XLOC_000152"; exon_number "6"; oId "CUFF.182.1"; nearest_ref "Bra000307"; class_code "j"; tss_id "TSS212";
Br_scaffold_000001	Cufflinks	exon	1685676	1686020	.	+	.	gene_id "TCONS_00000266"; transcript_id "XLOC_000152"; exon_number "7"; oId "CUFF.182.1"; nearest_ref "Bra000307"; class_code "j"; tss_id "TSS212";
Br_scaffold_000001	Cufflinks	exon	1686092	1686853	.	+	.	gene_id "TCONS_00000266"; transcript_id "XLOC_000152"; exon_number "8"; oId "CUFF.182.1"; nearest_ref "Bra000307"; class_code "j"; tss_id "TSS212";
Br_scaffold_000001	Cufflinks	exon	1683138	1684088	.	+	.	gene_id "TCONS_00000267"; transcript_id "XLOC_000152"; exon_number "1"; oId "Bra000307"; contained_in "TCONS_00000266"; nearest_ref "Bra000307"; class_code "="; tss_id "TSS213"; p_id "P146";
Br_scaffold_000001	Cufflinks	exon	1684553	1684591	.	+	.	gene_id "TCONS_00000267"; transcript_id "XLOC_000152"; exon_number "2"; oId "Bra000307"; contained_in "TCONS_00000266"; nearest_ref "Bra000307"; class_code "="; tss_id "TSS213"; p_id "P146";
Br_scaffold_000001	Cufflinks	exon	1684687	1685373	.	+	.	gene_id "TCONS_00000267"; transcript_id "XLOC_000152"; exon_number "3"; oId "Bra000307"; contained_in "TCONS_00000266"; nearest_ref "Bra000307"; class_code "="; tss_id "TSS213"; p_id "P146";
Br_scaffold_000001	Cufflinks	exon	1685468	1685588	.	+	.	gene_id "TCONS_00000267"; transcript_id "XLOC_000152"; exon_number "4"; oId "Bra000307"; contained_in "TCONS_00000266"; nearest_ref "Bra000307"; class_code "="; tss_id "TSS213"; p_id "P146";
Br_scaffold_000001	Cufflinks	exon	1685676	1686020	.	+	.	gene_id "TCONS_00000267"; transcript_id "XLOC_000152"; exon_number "5"; oId "Bra000307"; contained_in "TCONS_00000266"; nearest_ref "Bra000307"; class_code "="; tss_id "TSS213"; p_id "P146";
Br_scaffold_000001	Cufflinks	exon	1686092	1686678	.	+	.	gene_id "TCONS_00000267"; transcript_id "XLOC_000152"; exon_number "6"; oId "Bra000307"; contained_in "TCONS_00000266"; nearest_ref "Bra000307"; class_code "="; tss_id "TSS213"; p_id "P146";
Br_scaffold_000001	Cufflinks	exon	1692824	1693774	.	+	.	gene_id "TCONS_00000268"; transcript_id "XLOC_000153"; exon_number "1"; oId "Bra000308"; nearest_ref "Bra000308"; class_code "="; tss_id "TSS214"; p_id "P147";
Br_scaffold_000001	Cufflinks	exon	1694236	1694274	.	+	.	gene_id "TCONS_00000268"; transcript_id "XLOC_000153"; exon_number "2"; oId "Bra000308"; nearest_ref "Bra000308"; class_code "="; tss_id "TSS214"; p_id "P147";
Br_scaffold_000001	Cufflinks	exon	1694371	1694427	.	+	.	gene_id "TCONS_00000268"; transcript_id "XLOC_000153"; exon_number "3"; oId "Bra000308"; nearest_ref "Bra000308"; class_code "="; tss_id "TSS214"; p_id "P147";
Br_scaffold_000001	Cufflinks	exon	1694531	1694827	.	+	.	gene_id "TCONS_00000268"; transcript_id "XLOC_000153"; exon_number "4"; oId "Bra000308"; nearest_ref "Bra000308"; class_code "="; tss_id "TSS214"; p_id "P147";
Br_scaffold_000001	Cufflinks	exon	1695292	1695330	.	+	.	gene_id "TCONS_00000268"; transcript_id "XLOC_000153"; exon_number "5"; oId "Bra000308"; nearest_ref "Bra000308"; class_code "="; tss_id "TSS214"; p_id "P147";
Br_scaffold_000001	Cufflinks	exon	1695427	1696113	.	+	.	gene_id "TCONS_00000268"; transcript_id "XLOC_000153"; exon_number "6"; oId "Bra000308"; nearest_ref "Bra000308"; class_code "="; tss_id "TSS214"; p_id "P147";
Br_scaffold_000001	Cufflinks	exon	1696197	1696351	.	+	.	gene_id "TCONS_00000268"; transcript_id "XLOC_000153"; exon_number "7"; oId "Bra000308"; nearest_ref "Bra000308"; class_code "="; tss_id "TSS214"; p_id "P147";
Br_scaffold_000001	Cufflinks	exon	1696437	1696723	.	+	.	gene_id "TCONS_00000268"; transcript_id "XLOC_000153"; exon_number "8"; oId "Bra000308"; nearest_ref "Bra000308"; class_code "="; tss_id "TSS214"; p_id "P147";
Br_scaffold_000001	Cufflinks	exon	1696803	1697365	.	+	.	gene_id "TCONS_00000268"; transcript_id "XLOC_000153"; exon_number "9"; oId "Bra000308"; nearest_ref "Bra000308"; class_code "="; tss_id "TSS214"; p_id "P147";
Br_scaffold_000001	Cufflinks	exon	1692824	1693774	.	+	.	gene_id "TCONS_00000269"; transcript_id "XLOC_000153"; exon_number "1"; oId "CUFF.183.2"; nearest_ref "Bra000308"; class_code "j"; tss_id "TSS214";
Br_scaffold_000001	Cufflinks	exon	1694236	1694274	.	+	.	gene_id "TCONS_00000269"; transcript_id "XLOC_000153"; exon_number "2"; oId "CUFF.183.2"; nearest_ref "Bra000308"; class_code "j"; tss_id "TSS214";
Br_scaffold_000001	Cufflinks	exon	1694371	1694427	.	+	.	gene_id "TCONS_00000269"; transcript_id "XLOC_000153"; exon_number "3"; oId "CUFF.183.2"; nearest_ref "Bra000308"; class_code "j"; tss_id "TSS214";
Br_scaffold_000001	Cufflinks	exon	1694531	1694827	.	+	.	gene_id "TCONS_00000269"; transcript_id "XLOC_000153"; exon_number "4"; oId "CUFF.183.2"; nearest_ref "Bra000308"; class_code "j"; tss_id "TSS214";
Br_scaffold_000001	Cufflinks	exon	1695292	1695330	.	+	.	gene_id "TCONS_00000269"; transcript_id "XLOC_000153"; exon_number "5"; oId "CUFF.183.2"; nearest_ref "Bra000308"; class_code "j"; tss_id "TSS214";
Br_scaffold_000001	Cufflinks	exon	1695427	1696113	.	+	.	gene_id "TCONS_00000269"; transcript_id "XLOC_000153"; exon_number "6"; oId "CUFF.183.2"; nearest_ref "Bra000308"; class_code "j"; tss_id "TSS214";
Br_scaffold_000001	Cufflinks	exon	1696197	1696317	.	+	.	gene_id "TCONS_00000269"; transcript_id "XLOC_000153"; exon_number "7"; oId "CUFF.183.2"; nearest_ref "Bra000308"; class_code "j"; tss_id "TSS214";
Br_scaffold_000001	Cufflinks	exon	1696408	1696723	.	+	.	gene_id "TCONS_00000269"; transcript_id "XLOC_000153"; exon_number "8"; oId "CUFF.183.2"; nearest_ref "Bra000308"; class_code "j"; tss_id "TSS214";
Br_scaffold_000001	Cufflinks	exon	1696803	1697542	.	+	.	gene_id "TCONS_00000269"; transcript_id "XLOC_000153"; exon_number "9"; oId "CUFF.183.2"; nearest_ref "Bra000308"; class_code "j"; tss_id "TSS214";
Br_scaffold_000001	Cufflinks	exon	1697752	1697818	.	+	.	gene_id "TCONS_00000270"; transcript_id "XLOC_000154"; exon_number "1"; oId "Bra000309"; nearest_ref "Bra000309"; class_code "="; tss_id "TSS215"; p_id "P148";
Br_scaffold_000001	Cufflinks	exon	1697954	1698165	.	+	.	gene_id "TCONS_00000270"; transcript_id "XLOC_000154"; exon_number "2"; oId "Bra000309"; nearest_ref "Bra000309"; class_code "="; tss_id "TSS215"; p_id "P148";
Br_scaffold_000001	Cufflinks	exon	1753002	1753098	.	+	.	gene_id "TCONS_00000271"; transcript_id "XLOC_000155"; exon_number "1"; oId "Bra000317"; nearest_ref "Bra000317"; class_code "="; tss_id "TSS216"; p_id "P149";
Br_scaffold_000001	Cufflinks	exon	1753236	1753330	.	+	.	gene_id "TCONS_00000271"; transcript_id "XLOC_000155"; exon_number "2"; oId "Bra000317"; nearest_ref "Bra000317"; class_code "="; tss_id "TSS216"; p_id "P149";
Br_scaffold_000001	Cufflinks	exon	1753400	1753475	.	+	.	gene_id "TCONS_00000271"; transcript_id "XLOC_000155"; exon_number "3"; oId "Bra000317"; nearest_ref "Bra000317"; class_code "="; tss_id "TSS216"; p_id "P149";
Br_scaffold_000001	Cufflinks	exon	1753565	1753716	.	+	.	gene_id "TCONS_00000271"; transcript_id "XLOC_000155"; exon_number "4"; oId "Bra000317"; nearest_ref "Bra000317"; class_code "="; tss_id "TSS216"; p_id "P149";
Br_scaffold_000001	Cufflinks	exon	1753823	1753978	.	+	.	gene_id "TCONS_00000271"; transcript_id "XLOC_000155"; exon_number "5"; oId "Bra000317"; nearest_ref "Bra000317"; class_code "="; tss_id "TSS216"; p_id "P149";
Br_scaffold_000001	Cufflinks	exon	1754059	1754183	.	+	.	gene_id "TCONS_00000271"; transcript_id "XLOC_000155"; exon_number "6"; oId "Bra000317"; nearest_ref "Bra000317"; class_code "="; tss_id "TSS216"; p_id "P149";
Br_scaffold_000001	Cufflinks	exon	1754284	1754371	.	+	.	gene_id "TCONS_00000271"; transcript_id "XLOC_000155"; exon_number "7"; oId "Bra000317"; nearest_ref "Bra000317"; class_code "="; tss_id "TSS216"; p_id "P149";
Br_scaffold_000001	Cufflinks	exon	1754502	1754681	.	+	.	gene_id "TCONS_00000271"; transcript_id "XLOC_000155"; exon_number "8"; oId "Bra000317"; nearest_ref "Bra000317"; class_code "="; tss_id "TSS216"; p_id "P149";
Br_scaffold_000001	Cufflinks	exon	1754792	1754926	.	+	.	gene_id "TCONS_00000271"; transcript_id "XLOC_000155"; exon_number "9"; oId "Bra000317"; nearest_ref "Bra000317"; class_code "="; tss_id "TSS216"; p_id "P149";
Br_scaffold_000001	Cufflinks	exon	1755023	1755085	.	+	.	gene_id "TCONS_00000271"; transcript_id "XLOC_000155"; exon_number "10"; oId "Bra000317"; nearest_ref "Bra000317"; class_code "="; tss_id "TSS216"; p_id "P149";
Br_scaffold_000001	Cufflinks	exon	1755213	1755352	.	+	.	gene_id "TCONS_00000271"; transcript_id "XLOC_000155"; exon_number "11"; oId "Bra000317"; nearest_ref "Bra000317"; class_code "="; tss_id "TSS216"; p_id "P149";
Br_scaffold_000001	Cufflinks	exon	1755453	1755558	.	+	.	gene_id "TCONS_00000271"; transcript_id "XLOC_000155"; exon_number "12"; oId "Bra000317"; nearest_ref "Bra000317"; class_code "="; tss_id "TSS216"; p_id "P149";
Br_scaffold_000001	Cufflinks	exon	1755653	1755933	.	+	.	gene_id "TCONS_00000271"; transcript_id "XLOC_000155"; exon_number "13"; oId "Bra000317"; nearest_ref "Bra000317"; class_code "="; tss_id "TSS216"; p_id "P149";
Br_scaffold_000001	Cufflinks	exon	1756031	1756094	.	+	.	gene_id "TCONS_00000271"; transcript_id "XLOC_000155"; exon_number "14"; oId "Bra000317"; nearest_ref "Bra000317"; class_code "="; tss_id "TSS216"; p_id "P149";
Br_scaffold_000001	Cufflinks	exon	1756191	1756259	.	+	.	gene_id "TCONS_00000271"; transcript_id "XLOC_000155"; exon_number "15"; oId "Bra000317"; nearest_ref "Bra000317"; class_code "="; tss_id "TSS216"; p_id "P149";
Br_scaffold_000001	Cufflinks	exon	1756358	1756489	.	+	.	gene_id "TCONS_00000271"; transcript_id "XLOC_000155"; exon_number "16"; oId "Bra000317"; nearest_ref "Bra000317"; class_code "="; tss_id "TSS216"; p_id "P149";
Br_scaffold_000001	Cufflinks	exon	1757140	1757274	.	+	.	gene_id "TCONS_00000272"; transcript_id "XLOC_000156"; exon_number "1"; oId "CUFF.188.1"; nearest_ref "Bra000318"; class_code "j"; tss_id "TSS217";
Br_scaffold_000001	Cufflinks	exon	1757864	1758033	.	+	.	gene_id "TCONS_00000272"; transcript_id "XLOC_000156"; exon_number "2"; oId "CUFF.188.1"; nearest_ref "Bra000318"; class_code "j"; tss_id "TSS217";
Br_scaffold_000001	Cufflinks	exon	1758115	1758831	.	+	.	gene_id "TCONS_00000272"; transcript_id "XLOC_000156"; exon_number "3"; oId "CUFF.188.1"; nearest_ref "Bra000318"; class_code "j"; tss_id "TSS217";
Br_scaffold_000001	Cufflinks	exon	1758935	1759264	.	+	.	gene_id "TCONS_00000272"; transcript_id "XLOC_000156"; exon_number "4"; oId "CUFF.188.1"; nearest_ref "Bra000318"; class_code "j"; tss_id "TSS217";
Br_scaffold_000001	Cufflinks	exon	1759339	1760124	.	+	.	gene_id "TCONS_00000272"; transcript_id "XLOC_000156"; exon_number "5"; oId "CUFF.188.1"; nearest_ref "Bra000318"; class_code "j"; tss_id "TSS217";
Br_scaffold_000001	Cufflinks	exon	1757458	1757540	.	+	.	gene_id "TCONS_00000273"; transcript_id "XLOC_000156"; exon_number "1"; oId "CUFF.188.2"; nearest_ref "Bra000318"; class_code "j"; tss_id "TSS218";
Br_scaffold_000001	Cufflinks	exon	1757864	1758033	.	+	.	gene_id "TCONS_00000273"; transcript_id "XLOC_000156"; exon_number "2"; oId "CUFF.188.2"; nearest_ref "Bra000318"; class_code "j"; tss_id "TSS218";
Br_scaffold_000001	Cufflinks	exon	1758115	1758831	.	+	.	gene_id "TCONS_00000273"; transcript_id "XLOC_000156"; exon_number "3"; oId "CUFF.188.2"; nearest_ref "Bra000318"; class_code "j"; tss_id "TSS218";
Br_scaffold_000001	Cufflinks	exon	1758935	1759264	.	+	.	gene_id "TCONS_00000273"; transcript_id "XLOC_000156"; exon_number "4"; oId "CUFF.188.2"; nearest_ref "Bra000318"; class_code "j"; tss_id "TSS218";
Br_scaffold_000001	Cufflinks	exon	1759339	1760124	.	+	.	gene_id "TCONS_00000273"; transcript_id "XLOC_000156"; exon_number "5"; oId "CUFF.188.2"; nearest_ref "Bra000318"; class_code "j"; tss_id "TSS218";
Br_scaffold_000001	Cufflinks	exon	1757959	1758033	.	+	.	gene_id "TCONS_00000274"; transcript_id "XLOC_000156"; exon_number "1"; oId "Bra000318"; nearest_ref "Bra000318"; class_code "="; tss_id "TSS219"; p_id "P150";
Br_scaffold_000001	Cufflinks	exon	1758118	1758831	.	+	.	gene_id "TCONS_00000274"; transcript_id "XLOC_000156"; exon_number "2"; oId "Bra000318"; nearest_ref "Bra000318"; class_code "="; tss_id "TSS219"; p_id "P150";
Br_scaffold_000001	Cufflinks	exon	1758935	1759264	.	+	.	gene_id "TCONS_00000274"; transcript_id "XLOC_000156"; exon_number "3"; oId "Bra000318"; nearest_ref "Bra000318"; class_code "="; tss_id "TSS219"; p_id "P150";
Br_scaffold_000001	Cufflinks	exon	1759339	1760007	.	+	.	gene_id "TCONS_00000274"; transcript_id "XLOC_000156"; exon_number "4"; oId "Bra000318"; nearest_ref "Bra000318"; class_code "="; tss_id "TSS219"; p_id "P150";
Br_scaffold_000001	Cufflinks	exon	1760596	1762563	.	+	.	gene_id "TCONS_00000275"; transcript_id "XLOC_000157"; exon_number "1"; oId "Bra000319"; nearest_ref "Bra000319"; class_code "="; tss_id "TSS220"; p_id "P151";
Br_scaffold_000001	Cufflinks	exon	1763452	1765431	.	+	.	gene_id "TCONS_00000276"; transcript_id "XLOC_000158"; exon_number "1"; oId "Bra000320"; nearest_ref "Bra000320"; class_code "="; tss_id "TSS221"; p_id "P152";
Br_scaffold_000001	Cufflinks	exon	1768164	1768294	.	+	.	gene_id "TCONS_00000277"; transcript_id "XLOC_000159"; exon_number "1"; oId "Bra000321"; nearest_ref "Bra000321"; class_code "="; tss_id "TSS222"; p_id "P153";
Br_scaffold_000001	Cufflinks	exon	1769208	1769712	.	+	.	gene_id "TCONS_00000277"; transcript_id "XLOC_000159"; exon_number "2"; oId "Bra000321"; nearest_ref "Bra000321"; class_code "="; tss_id "TSS222"; p_id "P153";
Br_scaffold_000001	Cufflinks	exon	1769782	1770342	.	+	.	gene_id "TCONS_00000277"; transcript_id "XLOC_000159"; exon_number "3"; oId "Bra000321"; nearest_ref "Bra000321"; class_code "="; tss_id "TSS222"; p_id "P153";
Br_scaffold_000001	Cufflinks	exon	1779407	1779768	.	+	.	gene_id "TCONS_00000278"; transcript_id "XLOC_000160"; exon_number "1"; oId "CUFF.190.1"; nearest_ref "Bra000326"; class_code "j"; tss_id "TSS223";
Br_scaffold_000001	Cufflinks	exon	1779927	1780056	.	+	.	gene_id "TCONS_00000278"; transcript_id "XLOC_000160"; exon_number "2"; oId "CUFF.190.1"; nearest_ref "Bra000326"; class_code "j"; tss_id "TSS223";
Br_scaffold_000001	Cufflinks	exon	1780464	1780601	.	+	.	gene_id "TCONS_00000278"; transcript_id "XLOC_000160"; exon_number "3"; oId "CUFF.190.1"; nearest_ref "Bra000326"; class_code "j"; tss_id "TSS223";
Br_scaffold_000001	Cufflinks	exon	1780698	1781030	.	+	.	gene_id "TCONS_00000278"; transcript_id "XLOC_000160"; exon_number "4"; oId "CUFF.190.1"; nearest_ref "Bra000326"; class_code "j"; tss_id "TSS223";
Br_scaffold_000001	Cufflinks	exon	1781110	1781290	.	+	.	gene_id "TCONS_00000278"; transcript_id "XLOC_000160"; exon_number "5"; oId "CUFF.190.1"; nearest_ref "Bra000326"; class_code "j"; tss_id "TSS223";
Br_scaffold_000001	Cufflinks	exon	1781365	1781517	.	+	.	gene_id "TCONS_00000278"; transcript_id "XLOC_000160"; exon_number "6"; oId "CUFF.190.1"; nearest_ref "Bra000326"; class_code "j"; tss_id "TSS223";
Br_scaffold_000001	Cufflinks	exon	1785578	1785845	.	+	.	gene_id "TCONS_00000278"; transcript_id "XLOC_000160"; exon_number "7"; oId "CUFF.190.1"; nearest_ref "Bra000326"; class_code "j"; tss_id "TSS223";
Br_scaffold_000001	Cufflinks	exon	1779441	1779768	.	+	.	gene_id "TCONS_00000279"; transcript_id "XLOC_000160"; exon_number "1"; oId "CUFF.190.2"; nearest_ref "Bra000327"; class_code "j"; tss_id "TSS223";
Br_scaffold_000001	Cufflinks	exon	1779927	1780056	.	+	.	gene_id "TCONS_00000279"; transcript_id "XLOC_000160"; exon_number "2"; oId "CUFF.190.2"; nearest_ref "Bra000327"; class_code "j"; tss_id "TSS223";
Br_scaffold_000001	Cufflinks	exon	1780464	1780601	.	+	.	gene_id "TCONS_00000279"; transcript_id "XLOC_000160"; exon_number "3"; oId "CUFF.190.2"; nearest_ref "Bra000327"; class_code "j"; tss_id "TSS223";
Br_scaffold_000001	Cufflinks	exon	1780698	1781030	.	+	.	gene_id "TCONS_00000279"; transcript_id "XLOC_000160"; exon_number "4"; oId "CUFF.190.2"; nearest_ref "Bra000327"; class_code "j"; tss_id "TSS223";
Br_scaffold_000001	Cufflinks	exon	1781110	1781290	.	+	.	gene_id "TCONS_00000279"; transcript_id "XLOC_000160"; exon_number "5"; oId "CUFF.190.2"; nearest_ref "Bra000327"; class_code "j"; tss_id "TSS223";
Br_scaffold_000001	Cufflinks	exon	1785560	1785845	.	+	.	gene_id "TCONS_00000279"; transcript_id "XLOC_000160"; exon_number "6"; oId "CUFF.190.2"; nearest_ref "Bra000327"; class_code "j"; tss_id "TSS223";
Br_scaffold_000001	Cufflinks	exon	1779524	1779768	.	+	.	gene_id "TCONS_00000280"; transcript_id "XLOC_000160"; exon_number "1"; oId "CUFF.190.3"; nearest_ref "Bra000326"; class_code "j"; tss_id "TSS224";
Br_scaffold_000001	Cufflinks	exon	1779927	1780056	.	+	.	gene_id "TCONS_00000280"; transcript_id "XLOC_000160"; exon_number "2"; oId "CUFF.190.3"; nearest_ref "Bra000326"; class_code "j"; tss_id "TSS224";
Br_scaffold_000001	Cufflinks	exon	1780464	1780601	.	+	.	gene_id "TCONS_00000280"; transcript_id "XLOC_000160"; exon_number "3"; oId "CUFF.190.3"; nearest_ref "Bra000326"; class_code "j"; tss_id "TSS224";
Br_scaffold_000001	Cufflinks	exon	1785161	1785226	.	+	.	gene_id "TCONS_00000280"; transcript_id "XLOC_000160"; exon_number "4"; oId "CUFF.190.3"; nearest_ref "Bra000326"; class_code "j"; tss_id "TSS224";
Br_scaffold_000001	Cufflinks	exon	1779545	1779768	.	+	.	gene_id "TCONS_00000281"; transcript_id "XLOC_000160"; exon_number "1"; oId "Bra000326"; nearest_ref "Bra000326"; class_code "="; tss_id "TSS224"; p_id "P155";
Br_scaffold_000001	Cufflinks	exon	1779927	1780056	.	+	.	gene_id "TCONS_00000281"; transcript_id "XLOC_000160"; exon_number "2"; oId "Bra000326"; nearest_ref "Bra000326"; class_code "="; tss_id "TSS224"; p_id "P155";
Br_scaffold_000001	Cufflinks	exon	1780464	1780601	.	+	.	gene_id "TCONS_00000281"; transcript_id "XLOC_000160"; exon_number "3"; oId "Bra000326"; nearest_ref "Bra000326"; class_code "="; tss_id "TSS224"; p_id "P155";
Br_scaffold_000001	Cufflinks	exon	1780698	1781030	.	+	.	gene_id "TCONS_00000281"; transcript_id "XLOC_000160"; exon_number "4"; oId "Bra000326"; nearest_ref "Bra000326"; class_code "="; tss_id "TSS224"; p_id "P155";
Br_scaffold_000001	Cufflinks	exon	1781110	1781290	.	+	.	gene_id "TCONS_00000281"; transcript_id "XLOC_000160"; exon_number "5"; oId "Bra000326"; nearest_ref "Bra000326"; class_code "="; tss_id "TSS224"; p_id "P155";
Br_scaffold_000001	Cufflinks	exon	1781365	1781546	.	+	.	gene_id "TCONS_00000281"; transcript_id "XLOC_000160"; exon_number "6"; oId "Bra000326"; nearest_ref "Bra000326"; class_code "="; tss_id "TSS224"; p_id "P155";
Br_scaffold_000001	Cufflinks	exon	1782736	1782882	.	+	.	gene_id "TCONS_00000282"; transcript_id "XLOC_000160"; exon_number "1"; oId "Bra000327"; nearest_ref "Bra000327"; class_code "="; tss_id "TSS225"; p_id "P154";
Br_scaffold_000001	Cufflinks	exon	1782963	1783274	.	+	.	gene_id "TCONS_00000282"; transcript_id "XLOC_000160"; exon_number "2"; oId "Bra000327"; nearest_ref "Bra000327"; class_code "="; tss_id "TSS225"; p_id "P154";
Br_scaffold_000001	Cufflinks	exon	1783689	1784207	.	+	.	gene_id "TCONS_00000282"; transcript_id "XLOC_000160"; exon_number "3"; oId "Bra000327"; nearest_ref "Bra000327"; class_code "="; tss_id "TSS225"; p_id "P154";
Br_scaffold_000001	Cufflinks	exon	1784965	1785102	.	+	.	gene_id "TCONS_00000282"; transcript_id "XLOC_000160"; exon_number "4"; oId "Bra000327"; nearest_ref "Bra000327"; class_code "="; tss_id "TSS225"; p_id "P154";
Br_scaffold_000001	Cufflinks	exon	1785355	1785481	.	+	.	gene_id "TCONS_00000282"; transcript_id "XLOC_000160"; exon_number "5"; oId "Bra000327"; nearest_ref "Bra000327"; class_code "="; tss_id "TSS225"; p_id "P154";
Br_scaffold_000001	Cufflinks	exon	1785560	1785741	.	+	.	gene_id "TCONS_00000282"; transcript_id "XLOC_000160"; exon_number "6"; oId "Bra000327"; nearest_ref "Bra000327"; class_code "="; tss_id "TSS225"; p_id "P154";
Br_scaffold_000001	Cufflinks	exon	1790140	1791557	.	+	.	gene_id "TCONS_00000283"; transcript_id "XLOC_000161"; exon_number "1"; oId "Bra000328"; nearest_ref "Bra000328"; class_code "="; tss_id "TSS226"; p_id "P156";
Br_scaffold_000001	Cufflinks	exon	1791633	1791832	.	+	.	gene_id "TCONS_00000283"; transcript_id "XLOC_000161"; exon_number "2"; oId "Bra000328"; nearest_ref "Bra000328"; class_code "="; tss_id "TSS226"; p_id "P156";
Br_scaffold_000001	Cufflinks	exon	1791902	1792155	.	+	.	gene_id "TCONS_00000283"; transcript_id "XLOC_000161"; exon_number "3"; oId "Bra000328"; nearest_ref "Bra000328"; class_code "="; tss_id "TSS226"; p_id "P156";
Br_scaffold_000001	Cufflinks	exon	1792232	1793047	.	+	.	gene_id "TCONS_00000283"; transcript_id "XLOC_000161"; exon_number "4"; oId "Bra000328"; nearest_ref "Bra000328"; class_code "="; tss_id "TSS226"; p_id "P156";
Br_scaffold_000001	Cufflinks	exon	1795007	1795624	.	+	.	gene_id "TCONS_00000284"; transcript_id "XLOC_000162"; exon_number "1"; oId "Bra000329"; nearest_ref "Bra000329"; class_code "="; tss_id "TSS227"; p_id "P157";
Br_scaffold_000001	Cufflinks	exon	1795725	1796450	.	+	.	gene_id "TCONS_00000284"; transcript_id "XLOC_000162"; exon_number "2"; oId "Bra000329"; nearest_ref "Bra000329"; class_code "="; tss_id "TSS227"; p_id "P157";
Br_scaffold_000001	Cufflinks	exon	1803697	1804026	.	+	.	gene_id "TCONS_00000286"; transcript_id "XLOC_000163"; exon_number "1"; oId "CUFF.192.2"; class_code "u"; tss_id "TSS228";
Br_scaffold_000001	Cufflinks	exon	1804578	1804805	.	+	.	gene_id "TCONS_00000286"; transcript_id "XLOC_000163"; exon_number "2"; oId "CUFF.192.2"; class_code "u"; tss_id "TSS228";
Br_scaffold_000001	Cufflinks	exon	1803697	1804020	.	+	.	gene_id "TCONS_00000285"; transcript_id "XLOC_000163"; exon_number "1"; oId "CUFF.192.1"; class_code "u"; tss_id "TSS228";
Br_scaffold_000001	Cufflinks	exon	1804572	1804805	.	+	.	gene_id "TCONS_00000285"; transcript_id "XLOC_000163"; exon_number "2"; oId "CUFF.192.1"; class_code "u"; tss_id "TSS228";
Br_scaffold_000001	Cufflinks	exon	1813052	1813675	.	+	.	gene_id "TCONS_00000287"; transcript_id "XLOC_000164"; exon_number "1"; oId "Bra000330"; nearest_ref "Bra000330"; class_code "="; tss_id "TSS229"; p_id "P158";
Br_scaffold_000001	Cufflinks	exon	1813773	1814498	.	+	.	gene_id "TCONS_00000287"; transcript_id "XLOC_000164"; exon_number "2"; oId "Bra000330"; nearest_ref "Bra000330"; class_code "="; tss_id "TSS229"; p_id "P158";
Br_scaffold_000001	Cufflinks	exon	1813052	1813148	.	+	.	gene_id "TCONS_00000288"; transcript_id "XLOC_000164"; exon_number "1"; oId "CUFF.193.2"; nearest_ref "Bra000330"; class_code "o"; tss_id "TSS229";
Br_scaffold_000001	Cufflinks	exon	1817046	1817569	.	+	.	gene_id "TCONS_00000288"; transcript_id "XLOC_000164"; exon_number "2"; oId "CUFF.193.2"; nearest_ref "Bra000330"; class_code "o"; tss_id "TSS229";
Br_scaffold_000001	Cufflinks	exon	1817667	1818516	.	+	.	gene_id "TCONS_00000288"; transcript_id "XLOC_000164"; exon_number "3"; oId "CUFF.193.2"; nearest_ref "Bra000330"; class_code "o"; tss_id "TSS229";
Br_scaffold_000001	Cufflinks	exon	1844157	1845962	.	+	.	gene_id "TCONS_00000289"; transcript_id "XLOC_000165"; exon_number "1"; oId "Bra000336"; nearest_ref "Bra000336"; class_code "="; tss_id "TSS230"; p_id "P159";
Br_scaffold_000001	Cufflinks	exon	1847025	1847648	.	+	.	gene_id "TCONS_00000290"; transcript_id "XLOC_000166"; exon_number "1"; oId "Bra000337"; nearest_ref "Bra000337"; class_code "="; tss_id "TSS231"; p_id "P160";
Br_scaffold_000001	Cufflinks	exon	1852757	1852920	.	+	.	gene_id "TCONS_00000291"; transcript_id "XLOC_000167"; exon_number "1"; oId "CUFF.196.1"; nearest_ref "Bra000339"; class_code "j"; tss_id "TSS232";
Br_scaffold_000001	Cufflinks	exon	1852999	1853114	.	+	.	gene_id "TCONS_00000291"; transcript_id "XLOC_000167"; exon_number "2"; oId "CUFF.196.1"; nearest_ref "Bra000339"; class_code "j"; tss_id "TSS232";
Br_scaffold_000001	Cufflinks	exon	1853196	1853291	.	+	.	gene_id "TCONS_00000291"; transcript_id "XLOC_000167"; exon_number "3"; oId "CUFF.196.1"; nearest_ref "Bra000339"; class_code "j"; tss_id "TSS232";
Br_scaffold_000001	Cufflinks	exon	1853365	1853460	.	+	.	gene_id "TCONS_00000291"; transcript_id "XLOC_000167"; exon_number "4"; oId "CUFF.196.1"; nearest_ref "Bra000339"; class_code "j"; tss_id "TSS232";
Br_scaffold_000001	Cufflinks	exon	1853558	1853636	.	+	.	gene_id "TCONS_00000291"; transcript_id "XLOC_000167"; exon_number "5"; oId "CUFF.196.1"; nearest_ref "Bra000339"; class_code "j"; tss_id "TSS232";
Br_scaffold_000001	Cufflinks	exon	1853862	1853908	.	+	.	gene_id "TCONS_00000291"; transcript_id "XLOC_000167"; exon_number "6"; oId "CUFF.196.1"; nearest_ref "Bra000339"; class_code "j"; tss_id "TSS232";
Br_scaffold_000001	Cufflinks	exon	1854008	1854067	.	+	.	gene_id "TCONS_00000291"; transcript_id "XLOC_000167"; exon_number "7"; oId "CUFF.196.1"; nearest_ref "Bra000339"; class_code "j"; tss_id "TSS232";
Br_scaffold_000001	Cufflinks	exon	1854211	1854415	.	+	.	gene_id "TCONS_00000291"; transcript_id "XLOC_000167"; exon_number "8"; oId "CUFF.196.1"; nearest_ref "Bra000339"; class_code "j"; tss_id "TSS232";
Br_scaffold_000001	Cufflinks	exon	1852779	1853114	.	+	.	gene_id "TCONS_00000293"; transcript_id "XLOC_000167"; exon_number "1"; oId "CUFF.196.4"; nearest_ref "Bra000339"; class_code "j"; tss_id "TSS232";
Br_scaffold_000001	Cufflinks	exon	1853196	1853291	.	+	.	gene_id "TCONS_00000293"; transcript_id "XLOC_000167"; exon_number "2"; oId "CUFF.196.4"; nearest_ref "Bra000339"; class_code "j"; tss_id "TSS232";
Br_scaffold_000001	Cufflinks	exon	1853365	1853460	.	+	.	gene_id "TCONS_00000293"; transcript_id "XLOC_000167"; exon_number "3"; oId "CUFF.196.4"; nearest_ref "Bra000339"; class_code "j"; tss_id "TSS232";
Br_scaffold_000001	Cufflinks	exon	1853558	1853636	.	+	.	gene_id "TCONS_00000293"; transcript_id "XLOC_000167"; exon_number "4"; oId "CUFF.196.4"; nearest_ref "Bra000339"; class_code "j"; tss_id "TSS232";
Br_scaffold_000001	Cufflinks	exon	1853862	1853908	.	+	.	gene_id "TCONS_00000293"; transcript_id "XLOC_000167"; exon_number "5"; oId "CUFF.196.4"; nearest_ref "Bra000339"; class_code "j"; tss_id "TSS232";
Br_scaffold_000001	Cufflinks	exon	1854008	1854067	.	+	.	gene_id "TCONS_00000293"; transcript_id "XLOC_000167"; exon_number "6"; oId "CUFF.196.4"; nearest_ref "Bra000339"; class_code "j"; tss_id "TSS232";
Br_scaffold_000001	Cufflinks	exon	1854708	1854771	.	+	.	gene_id "TCONS_00000293"; transcript_id "XLOC_000167"; exon_number "7"; oId "CUFF.196.4"; nearest_ref "Bra000339"; class_code "j"; tss_id "TSS232";
Br_scaffold_000001	Cufflinks	exon	1855119	1856044	.	+	.	gene_id "TCONS_00000293"; transcript_id "XLOC_000167"; exon_number "8"; oId "CUFF.196.4"; nearest_ref "Bra000339"; class_code "j"; tss_id "TSS232";
Br_scaffold_000001	Cufflinks	exon	1856136	1856307	.	+	.	gene_id "TCONS_00000293"; transcript_id "XLOC_000167"; exon_number "9"; oId "CUFF.196.4"; nearest_ref "Bra000339"; class_code "j"; tss_id "TSS232";
Br_scaffold_000001	Cufflinks	exon	1852779	1853114	.	+	.	gene_id "TCONS_00000292"; transcript_id "XLOC_000167"; exon_number "1"; oId "CUFF.196.3"; nearest_ref "Bra000339"; class_code "j"; tss_id "TSS232";
Br_scaffold_000001	Cufflinks	exon	1853196	1853291	.	+	.	gene_id "TCONS_00000292"; transcript_id "XLOC_000167"; exon_number "2"; oId "CUFF.196.3"; nearest_ref "Bra000339"; class_code "j"; tss_id "TSS232";
Br_scaffold_000001	Cufflinks	exon	1853365	1853460	.	+	.	gene_id "TCONS_00000292"; transcript_id "XLOC_000167"; exon_number "3"; oId "CUFF.196.3"; nearest_ref "Bra000339"; class_code "j"; tss_id "TSS232";
Br_scaffold_000001	Cufflinks	exon	1853558	1853636	.	+	.	gene_id "TCONS_00000292"; transcript_id "XLOC_000167"; exon_number "4"; oId "CUFF.196.3"; nearest_ref "Bra000339"; class_code "j"; tss_id "TSS232";
Br_scaffold_000001	Cufflinks	exon	1853862	1853908	.	+	.	gene_id "TCONS_00000292"; transcript_id "XLOC_000167"; exon_number "5"; oId "CUFF.196.3"; nearest_ref "Bra000339"; class_code "j"; tss_id "TSS232";
Br_scaffold_000001	Cufflinks	exon	1854008	1854067	.	+	.	gene_id "TCONS_00000292"; transcript_id "XLOC_000167"; exon_number "6"; oId "CUFF.196.3"; nearest_ref "Bra000339"; class_code "j"; tss_id "TSS232";
Br_scaffold_000001	Cufflinks	exon	1855119	1856044	.	+	.	gene_id "TCONS_00000292"; transcript_id "XLOC_000167"; exon_number "7"; oId "CUFF.196.3"; nearest_ref "Bra000339"; class_code "j"; tss_id "TSS232";
Br_scaffold_000001	Cufflinks	exon	1856136	1856307	.	+	.	gene_id "TCONS_00000292"; transcript_id "XLOC_000167"; exon_number "8"; oId "CUFF.196.3"; nearest_ref "Bra000339"; class_code "j"; tss_id "TSS232";
Br_scaffold_000001	Cufflinks	exon	1852779	1853114	.	+	.	gene_id "TCONS_00000294"; transcript_id "XLOC_000167"; exon_number "1"; oId "Bra000339"; nearest_ref "Bra000339"; class_code "="; tss_id "TSS232"; p_id "P161";
Br_scaffold_000001	Cufflinks	exon	1853196	1853291	.	+	.	gene_id "TCONS_00000294"; transcript_id "XLOC_000167"; exon_number "2"; oId "Bra000339"; nearest_ref "Bra000339"; class_code "="; tss_id "TSS232"; p_id "P161";
Br_scaffold_000001	Cufflinks	exon	1853365	1853460	.	+	.	gene_id "TCONS_00000294"; transcript_id "XLOC_000167"; exon_number "3"; oId "Bra000339"; nearest_ref "Bra000339"; class_code "="; tss_id "TSS232"; p_id "P161";
Br_scaffold_000001	Cufflinks	exon	1853558	1853636	.	+	.	gene_id "TCONS_00000294"; transcript_id "XLOC_000167"; exon_number "4"; oId "Bra000339"; nearest_ref "Bra000339"; class_code "="; tss_id "TSS232"; p_id "P161";
Br_scaffold_000001	Cufflinks	exon	1853862	1853908	.	+	.	gene_id "TCONS_00000294"; transcript_id "XLOC_000167"; exon_number "5"; oId "Bra000339"; nearest_ref "Bra000339"; class_code "="; tss_id "TSS232"; p_id "P161";
Br_scaffold_000001	Cufflinks	exon	1854008	1854067	.	+	.	gene_id "TCONS_00000294"; transcript_id "XLOC_000167"; exon_number "6"; oId "Bra000339"; nearest_ref "Bra000339"; class_code "="; tss_id "TSS232"; p_id "P161";
Br_scaffold_000001	Cufflinks	exon	1854708	1854771	.	+	.	gene_id "TCONS_00000294"; transcript_id "XLOC_000167"; exon_number "7"; oId "Bra000339"; nearest_ref "Bra000339"; class_code "="; tss_id "TSS232"; p_id "P161";
Br_scaffold_000001	Cufflinks	exon	1855119	1856044	.	+	.	gene_id "TCONS_00000294"; transcript_id "XLOC_000167"; exon_number "8"; oId "Bra000339"; nearest_ref "Bra000339"; class_code "="; tss_id "TSS232"; p_id "P161";
Br_scaffold_000001	Cufflinks	exon	1859089	1859135	.	+	.	gene_id "TCONS_00000294"; transcript_id "XLOC_000167"; exon_number "9"; oId "Bra000339"; nearest_ref "Bra000339"; class_code "="; tss_id "TSS232"; p_id "P161";
Br_scaffold_000001	Cufflinks	exon	1859353	1859387	.	+	.	gene_id "TCONS_00000294"; transcript_id "XLOC_000167"; exon_number "10"; oId "Bra000339"; nearest_ref "Bra000339"; class_code "="; tss_id "TSS232"; p_id "P161";
Br_scaffold_000001	Cufflinks	exon	1859980	1860527	.	+	.	gene_id "TCONS_00000294"; transcript_id "XLOC_000167"; exon_number "11"; oId "Bra000339"; nearest_ref "Bra000339"; class_code "="; tss_id "TSS232"; p_id "P161";
Br_scaffold_000001	Cufflinks	exon	1852779	1853114	.	+	.	gene_id "TCONS_00000295"; transcript_id "XLOC_000167"; exon_number "1"; oId "CUFF.196.5"; nearest_ref "Bra000339"; class_code "j"; tss_id "TSS232";
Br_scaffold_000001	Cufflinks	exon	1853196	1853291	.	+	.	gene_id "TCONS_00000295"; transcript_id "XLOC_000167"; exon_number "2"; oId "CUFF.196.5"; nearest_ref "Bra000339"; class_code "j"; tss_id "TSS232";
Br_scaffold_000001	Cufflinks	exon	1853365	1853460	.	+	.	gene_id "TCONS_00000295"; transcript_id "XLOC_000167"; exon_number "3"; oId "CUFF.196.5"; nearest_ref "Bra000339"; class_code "j"; tss_id "TSS232";
Br_scaffold_000001	Cufflinks	exon	1853558	1853636	.	+	.	gene_id "TCONS_00000295"; transcript_id "XLOC_000167"; exon_number "4"; oId "CUFF.196.5"; nearest_ref "Bra000339"; class_code "j"; tss_id "TSS232";
Br_scaffold_000001	Cufflinks	exon	1853862	1853908	.	+	.	gene_id "TCONS_00000295"; transcript_id "XLOC_000167"; exon_number "5"; oId "CUFF.196.5"; nearest_ref "Bra000339"; class_code "j"; tss_id "TSS232";
Br_scaffold_000001	Cufflinks	exon	1854008	1854067	.	+	.	gene_id "TCONS_00000295"; transcript_id "XLOC_000167"; exon_number "6"; oId "CUFF.196.5"; nearest_ref "Bra000339"; class_code "j"; tss_id "TSS232";
Br_scaffold_000001	Cufflinks	exon	1855119	1856044	.	+	.	gene_id "TCONS_00000295"; transcript_id "XLOC_000167"; exon_number "7"; oId "CUFF.196.5"; nearest_ref "Bra000339"; class_code "j"; tss_id "TSS232";
Br_scaffold_000001	Cufflinks	exon	1859089	1859135	.	+	.	gene_id "TCONS_00000295"; transcript_id "XLOC_000167"; exon_number "8"; oId "CUFF.196.5"; nearest_ref "Bra000339"; class_code "j"; tss_id "TSS232";
Br_scaffold_000001	Cufflinks	exon	1859209	1859387	.	+	.	gene_id "TCONS_00000295"; transcript_id "XLOC_000167"; exon_number "9"; oId "CUFF.196.5"; nearest_ref "Bra000339"; class_code "j"; tss_id "TSS232";
Br_scaffold_000001	Cufflinks	exon	1859980	1860721	.	+	.	gene_id "TCONS_00000295"; transcript_id "XLOC_000167"; exon_number "10"; oId "CUFF.196.5"; nearest_ref "Bra000339"; class_code "j"; tss_id "TSS232";
Br_scaffold_000001	Cufflinks	exon	1866189	1867565	.	+	.	gene_id "TCONS_00000296"; transcript_id "XLOC_000168"; exon_number "1"; oId "CUFF.198.1"; nearest_ref "Bra000340"; class_code "o"; tss_id "TSS233";
Br_scaffold_000001	Cufflinks	exon	1866522	1866935	.	+	.	gene_id "TCONS_00000297"; transcript_id "XLOC_000168"; exon_number "1"; oId "Bra000340"; contained_in "TCONS_00000296"; nearest_ref "Bra000340"; class_code "="; tss_id "TSS234"; p_id "P162";
Br_scaffold_000001	Cufflinks	exon	1868243	1868410	.	+	.	gene_id "TCONS_00000298"; transcript_id "XLOC_000169"; exon_number "1"; oId "CUFF.199.1"; nearest_ref "Bra000341"; class_code "x"; tss_id "TSS235";
Br_scaffold_000001	Cufflinks	exon	1873425	1875625	.	+	.	gene_id "TCONS_00000299"; transcript_id "XLOC_000170"; exon_number "1"; oId "CUFF.200.1"; nearest_ref "Bra000342"; class_code "o"; tss_id "TSS236";
Br_scaffold_000001	Cufflinks	exon	1873644	1874849	.	+	.	gene_id "TCONS_00000300"; transcript_id "XLOC_000170"; exon_number "1"; oId "Bra000342"; contained_in "TCONS_00000299"; nearest_ref "Bra000342"; class_code "="; tss_id "TSS237"; p_id "P163";
Br_scaffold_000001	Cufflinks	exon	1876616	1876633	.	+	.	gene_id "TCONS_00000301"; transcript_id "XLOC_000171"; exon_number "1"; oId "Bra000343"; nearest_ref "Bra000343"; class_code "="; tss_id "TSS238"; p_id "P164";
Br_scaffold_000001	Cufflinks	exon	1876712	1876841	.	+	.	gene_id "TCONS_00000301"; transcript_id "XLOC_000171"; exon_number "2"; oId "Bra000343"; nearest_ref "Bra000343"; class_code "="; tss_id "TSS238"; p_id "P164";
Br_scaffold_000001	Cufflinks	exon	1876922	1877036	.	+	.	gene_id "TCONS_00000301"; transcript_id "XLOC_000171"; exon_number "3"; oId "Bra000343"; nearest_ref "Bra000343"; class_code "="; tss_id "TSS238"; p_id "P164";
Br_scaffold_000001	Cufflinks	exon	1877138	1877237	.	+	.	gene_id "TCONS_00000301"; transcript_id "XLOC_000171"; exon_number "4"; oId "Bra000343"; nearest_ref "Bra000343"; class_code "="; tss_id "TSS238"; p_id "P164";
Br_scaffold_000001	Cufflinks	exon	1877585	1877663	.	+	.	gene_id "TCONS_00000301"; transcript_id "XLOC_000171"; exon_number "5"; oId "Bra000343"; nearest_ref "Bra000343"; class_code "="; tss_id "TSS238"; p_id "P164";
Br_scaffold_000001	Cufflinks	exon	1877767	1877938	.	+	.	gene_id "TCONS_00000301"; transcript_id "XLOC_000171"; exon_number "6"; oId "Bra000343"; nearest_ref "Bra000343"; class_code "="; tss_id "TSS238"; p_id "P164";
Br_scaffold_000001	Cufflinks	exon	1878019	1878099	.	+	.	gene_id "TCONS_00000301"; transcript_id "XLOC_000171"; exon_number "7"; oId "Bra000343"; nearest_ref "Bra000343"; class_code "="; tss_id "TSS238"; p_id "P164";
Br_scaffold_000001	Cufflinks	exon	1878458	1878611	.	+	.	gene_id "TCONS_00000301"; transcript_id "XLOC_000171"; exon_number "8"; oId "Bra000343"; nearest_ref "Bra000343"; class_code "="; tss_id "TSS238"; p_id "P164";
Br_scaffold_000001	Cufflinks	exon	1878745	1878772	.	+	.	gene_id "TCONS_00000301"; transcript_id "XLOC_000171"; exon_number "9"; oId "Bra000343"; nearest_ref "Bra000343"; class_code "="; tss_id "TSS238"; p_id "P164";
Br_scaffold_000001	Cufflinks	exon	1878873	1878963	.	+	.	gene_id "TCONS_00000301"; transcript_id "XLOC_000171"; exon_number "10"; oId "Bra000343"; nearest_ref "Bra000343"; class_code "="; tss_id "TSS238"; p_id "P164";
Br_scaffold_000001	Cufflinks	exon	1879045	1879093	.	+	.	gene_id "TCONS_00000301"; transcript_id "XLOC_000171"; exon_number "11"; oId "Bra000343"; nearest_ref "Bra000343"; class_code "="; tss_id "TSS238"; p_id "P164";
Br_scaffold_000001	Cufflinks	exon	1879170	1879241	.	+	.	gene_id "TCONS_00000301"; transcript_id "XLOC_000171"; exon_number "12"; oId "Bra000343"; nearest_ref "Bra000343"; class_code "="; tss_id "TSS238"; p_id "P164";
Br_scaffold_000001	Cufflinks	exon	1883893	1884669	.	+	.	gene_id "TCONS_00000302"; transcript_id "XLOC_000172"; exon_number "1"; oId "CUFF.202.1"; nearest_ref "Bra000345"; class_code "j"; tss_id "TSS239";
Br_scaffold_000001	Cufflinks	exon	1884809	1884928	.	+	.	gene_id "TCONS_00000302"; transcript_id "XLOC_000172"; exon_number "2"; oId "CUFF.202.1"; nearest_ref "Bra000345"; class_code "j"; tss_id "TSS239";
Br_scaffold_000001	Cufflinks	exon	1885006	1885125	.	+	.	gene_id "TCONS_00000302"; transcript_id "XLOC_000172"; exon_number "3"; oId "CUFF.202.1"; nearest_ref "Bra000345"; class_code "j"; tss_id "TSS239";
Br_scaffold_000001	Cufflinks	exon	1885197	1885214	.	+	.	gene_id "TCONS_00000302"; transcript_id "XLOC_000172"; exon_number "4"; oId "CUFF.202.1"; nearest_ref "Bra000345"; class_code "j"; tss_id "TSS239";
Br_scaffold_000001	Cufflinks	exon	1883914	1884669	.	+	.	gene_id "TCONS_00000303"; transcript_id "XLOC_000172"; exon_number "1"; oId "Bra000345"; nearest_ref "Bra000345"; class_code "="; tss_id "TSS239"; p_id "P165";
Br_scaffold_000001	Cufflinks	exon	1884809	1884928	.	+	.	gene_id "TCONS_00000303"; transcript_id "XLOC_000172"; exon_number "2"; oId "Bra000345"; nearest_ref "Bra000345"; class_code "="; tss_id "TSS239"; p_id "P165";
Br_scaffold_000001	Cufflinks	exon	1885006	1885125	.	+	.	gene_id "TCONS_00000303"; transcript_id "XLOC_000172"; exon_number "3"; oId "Bra000345"; nearest_ref "Bra000345"; class_code "="; tss_id "TSS239"; p_id "P165";
Br_scaffold_000001	Cufflinks	exon	1885509	1885616	.	+	.	gene_id "TCONS_00000303"; transcript_id "XLOC_000172"; exon_number "4"; oId "Bra000345"; nearest_ref "Bra000345"; class_code "="; tss_id "TSS239"; p_id "P165";
Br_scaffold_000001	Cufflinks	exon	1885705	1885779	.	+	.	gene_id "TCONS_00000303"; transcript_id "XLOC_000172"; exon_number "5"; oId "Bra000345"; nearest_ref "Bra000345"; class_code "="; tss_id "TSS239"; p_id "P165";
Br_scaffold_000001	Cufflinks	exon	1886242	1886429	.	+	.	gene_id "TCONS_00000304"; transcript_id "XLOC_000173"; exon_number "1"; oId "Bra000346"; nearest_ref "Bra000346"; class_code "="; tss_id "TSS240"; p_id "P166";
Br_scaffold_000001	Cufflinks	exon	1886713	1887022	.	+	.	gene_id "TCONS_00000304"; transcript_id "XLOC_000173"; exon_number "2"; oId "Bra000346"; nearest_ref "Bra000346"; class_code "="; tss_id "TSS240"; p_id "P166";
Br_scaffold_000001	Cufflinks	exon	1887133	1887954	.	+	.	gene_id "TCONS_00000304"; transcript_id "XLOC_000173"; exon_number "3"; oId "Bra000346"; nearest_ref "Bra000346"; class_code "="; tss_id "TSS240"; p_id "P166";
Br_scaffold_000001	Cufflinks	exon	1890503	1890655	.	+	.	gene_id "TCONS_00000305"; transcript_id "XLOC_000174"; exon_number "1"; oId "Bra000347"; nearest_ref "Bra000347"; class_code "="; tss_id "TSS241"; p_id "P167";
Br_scaffold_000001	Cufflinks	exon	1890723	1890809	.	+	.	gene_id "TCONS_00000305"; transcript_id "XLOC_000174"; exon_number "2"; oId "Bra000347"; nearest_ref "Bra000347"; class_code "="; tss_id "TSS241"; p_id "P167";
Br_scaffold_000001	Cufflinks	exon	1890899	1891162	.	+	.	gene_id "TCONS_00000305"; transcript_id "XLOC_000174"; exon_number "3"; oId "Bra000347"; nearest_ref "Bra000347"; class_code "="; tss_id "TSS241"; p_id "P167";
Br_scaffold_000001	Cufflinks	exon	1891246	1891410	.	+	.	gene_id "TCONS_00000305"; transcript_id "XLOC_000174"; exon_number "4"; oId "Bra000347"; nearest_ref "Bra000347"; class_code "="; tss_id "TSS241"; p_id "P167";
Br_scaffold_000001	Cufflinks	exon	1891511	1891564	.	+	.	gene_id "TCONS_00000305"; transcript_id "XLOC_000174"; exon_number "5"; oId "Bra000347"; nearest_ref "Bra000347"; class_code "="; tss_id "TSS241"; p_id "P167";
Br_scaffold_000001	Cufflinks	exon	1891651	1891797	.	+	.	gene_id "TCONS_00000305"; transcript_id "XLOC_000174"; exon_number "6"; oId "Bra000347"; nearest_ref "Bra000347"; class_code "="; tss_id "TSS241"; p_id "P167";
Br_scaffold_000001	Cufflinks	exon	1892515	1892895	.	+	.	gene_id "TCONS_00000305"; transcript_id "XLOC_000174"; exon_number "7"; oId "Bra000347"; nearest_ref "Bra000347"; class_code "="; tss_id "TSS241"; p_id "P167";
Br_scaffold_000001	Cufflinks	exon	1900331	1900561	.	+	.	gene_id "TCONS_00000306"; transcript_id "XLOC_000175"; exon_number "1"; oId "Bra000348"; nearest_ref "Bra000348"; class_code "="; tss_id "TSS242"; p_id "P168";
Br_scaffold_000001	Cufflinks	exon	1901536	1901697	.	+	.	gene_id "TCONS_00000306"; transcript_id "XLOC_000175"; exon_number "2"; oId "Bra000348"; nearest_ref "Bra000348"; class_code "="; tss_id "TSS242"; p_id "P168";
Br_scaffold_000001	Cufflinks	exon	1901791	1901844	.	+	.	gene_id "TCONS_00000306"; transcript_id "XLOC_000175"; exon_number "3"; oId "Bra000348"; nearest_ref "Bra000348"; class_code "="; tss_id "TSS242"; p_id "P168";
Br_scaffold_000001	Cufflinks	exon	1902421	1902567	.	+	.	gene_id "TCONS_00000306"; transcript_id "XLOC_000175"; exon_number "4"; oId "Bra000348"; nearest_ref "Bra000348"; class_code "="; tss_id "TSS242"; p_id "P168";
Br_scaffold_000001	Cufflinks	exon	1903404	1903707	.	+	.	gene_id "TCONS_00000306"; transcript_id "XLOC_000175"; exon_number "5"; oId "Bra000348"; nearest_ref "Bra000348"; class_code "="; tss_id "TSS242"; p_id "P168";
Br_scaffold_000001	Cufflinks	exon	1905123	1905194	.	+	.	gene_id "TCONS_00000306"; transcript_id "XLOC_000175"; exon_number "6"; oId "Bra000348"; nearest_ref "Bra000348"; class_code "="; tss_id "TSS242"; p_id "P168";
Br_scaffold_000001	Cufflinks	exon	1905511	1905884	.	+	.	gene_id "TCONS_00000306"; transcript_id "XLOC_000175"; exon_number "7"; oId "Bra000348"; nearest_ref "Bra000348"; class_code "="; tss_id "TSS242"; p_id "P168";
Br_scaffold_000001	Cufflinks	exon	1906068	1907036	.	+	.	gene_id "TCONS_00000306"; transcript_id "XLOC_000175"; exon_number "8"; oId "Bra000348"; nearest_ref "Bra000348"; class_code "="; tss_id "TSS242"; p_id "P168";
Br_scaffold_000001	Cufflinks	exon	1908168	1908596	.	+	.	gene_id "TCONS_00000307"; transcript_id "XLOC_000176"; exon_number "1"; oId "Bra000349"; nearest_ref "Bra000349"; class_code "="; tss_id "TSS243"; p_id "P169";
Br_scaffold_000001	Cufflinks	exon	1912666	1913199	.	+	.	gene_id "TCONS_00000308"; transcript_id "XLOC_000177"; exon_number "1"; oId "Bra000350"; nearest_ref "Bra000350"; class_code "="; tss_id "TSS244"; p_id "P170";
Br_scaffold_000001	Cufflinks	exon	1919158	1919211	.	+	.	gene_id "TCONS_00000309"; transcript_id "XLOC_000178"; exon_number "1"; oId "CUFF.203.1"; nearest_ref "Bra000351"; class_code "j"; tss_id "TSS245";
Br_scaffold_000001	Cufflinks	exon	1919548	1919615	.	+	.	gene_id "TCONS_00000309"; transcript_id "XLOC_000178"; exon_number "2"; oId "CUFF.203.1"; nearest_ref "Bra000351"; class_code "j"; tss_id "TSS245";
Br_scaffold_000001	Cufflinks	exon	1919712	1919774	.	+	.	gene_id "TCONS_00000309"; transcript_id "XLOC_000178"; exon_number "3"; oId "CUFF.203.1"; nearest_ref "Bra000351"; class_code "j"; tss_id "TSS245";
Br_scaffold_000001	Cufflinks	exon	1919997	1920038	.	+	.	gene_id "TCONS_00000309"; transcript_id "XLOC_000178"; exon_number "4"; oId "CUFF.203.1"; nearest_ref "Bra000351"; class_code "j"; tss_id "TSS245";
Br_scaffold_000001	Cufflinks	exon	1920220	1920285	.	+	.	gene_id "TCONS_00000309"; transcript_id "XLOC_000178"; exon_number "5"; oId "CUFF.203.1"; nearest_ref "Bra000351"; class_code "j"; tss_id "TSS245";
Br_scaffold_000001	Cufflinks	exon	1920370	1920435	.	+	.	gene_id "TCONS_00000309"; transcript_id "XLOC_000178"; exon_number "6"; oId "CUFF.203.1"; nearest_ref "Bra000351"; class_code "j"; tss_id "TSS245";
Br_scaffold_000001	Cufflinks	exon	1920546	1920659	.	+	.	gene_id "TCONS_00000309"; transcript_id "XLOC_000178"; exon_number "7"; oId "CUFF.203.1"; nearest_ref "Bra000351"; class_code "j"; tss_id "TSS245";
Br_scaffold_000001	Cufflinks	exon	1920757	1920820	.	+	.	gene_id "TCONS_00000309"; transcript_id "XLOC_000178"; exon_number "8"; oId "CUFF.203.1"; nearest_ref "Bra000351"; class_code "j"; tss_id "TSS245";
Br_scaffold_000001	Cufflinks	exon	1920994	1921076	.	+	.	gene_id "TCONS_00000309"; transcript_id "XLOC_000178"; exon_number "9"; oId "CUFF.203.1"; nearest_ref "Bra000351"; class_code "j"; tss_id "TSS245";
Br_scaffold_000001	Cufflinks	exon	1921201	1921250	.	+	.	gene_id "TCONS_00000309"; transcript_id "XLOC_000178"; exon_number "10"; oId "CUFF.203.1"; nearest_ref "Bra000351"; class_code "j"; tss_id "TSS245";
Br_scaffold_000001	Cufflinks	exon	1921331	1921408	.	+	.	gene_id "TCONS_00000309"; transcript_id "XLOC_000178"; exon_number "11"; oId "CUFF.203.1"; nearest_ref "Bra000351"; class_code "j"; tss_id "TSS245";
Br_scaffold_000001	Cufflinks	exon	1921548	1921676	.	+	.	gene_id "TCONS_00000309"; transcript_id "XLOC_000178"; exon_number "12"; oId "CUFF.203.1"; nearest_ref "Bra000351"; class_code "j"; tss_id "TSS245";
Br_scaffold_000001	Cufflinks	exon	1921801	1921843	.	+	.	gene_id "TCONS_00000309"; transcript_id "XLOC_000178"; exon_number "13"; oId "CUFF.203.1"; nearest_ref "Bra000351"; class_code "j"; tss_id "TSS245";
Br_scaffold_000001	Cufflinks	exon	1921958	1922044	.	+	.	gene_id "TCONS_00000309"; transcript_id "XLOC_000178"; exon_number "14"; oId "CUFF.203.1"; nearest_ref "Bra000351"; class_code "j"; tss_id "TSS245";
Br_scaffold_000001	Cufflinks	exon	1922213	1922314	.	+	.	gene_id "TCONS_00000309"; transcript_id "XLOC_000178"; exon_number "15"; oId "CUFF.203.1"; nearest_ref "Bra000351"; class_code "j"; tss_id "TSS245";
Br_scaffold_000001	Cufflinks	exon	1922492	1922599	.	+	.	gene_id "TCONS_00000309"; transcript_id "XLOC_000178"; exon_number "16"; oId "CUFF.203.1"; nearest_ref "Bra000351"; class_code "j"; tss_id "TSS245";
Br_scaffold_000001	Cufflinks	exon	1922678	1922728	.	+	.	gene_id "TCONS_00000309"; transcript_id "XLOC_000178"; exon_number "17"; oId "CUFF.203.1"; nearest_ref "Bra000351"; class_code "j"; tss_id "TSS245";
Br_scaffold_000001	Cufflinks	exon	1922897	1922970	.	+	.	gene_id "TCONS_00000309"; transcript_id "XLOC_000178"; exon_number "18"; oId "CUFF.203.1"; nearest_ref "Bra000351"; class_code "j"; tss_id "TSS245";
Br_scaffold_000001	Cufflinks	exon	1923055	1923106	.	+	.	gene_id "TCONS_00000309"; transcript_id "XLOC_000178"; exon_number "19"; oId "CUFF.203.1"; nearest_ref "Bra000351"; class_code "j"; tss_id "TSS245";
Br_scaffold_000001	Cufflinks	exon	1923187	1923540	.	+	.	gene_id "TCONS_00000309"; transcript_id "XLOC_000178"; exon_number "20"; oId "CUFF.203.1"; nearest_ref "Bra000351"; class_code "j"; tss_id "TSS245";
Br_scaffold_000001	Cufflinks	exon	1919754	1919774	.	+	.	gene_id "TCONS_00000310"; transcript_id "XLOC_000178"; exon_number "1"; oId "Bra000351"; contained_in "TCONS_00000309"; nearest_ref "Bra000351"; class_code "="; tss_id "TSS246"; p_id "P171";
Br_scaffold_000001	Cufflinks	exon	1919997	1920038	.	+	.	gene_id "TCONS_00000310"; transcript_id "XLOC_000178"; exon_number "2"; oId "Bra000351"; contained_in "TCONS_00000309"; nearest_ref "Bra000351"; class_code "="; tss_id "TSS246"; p_id "P171";
Br_scaffold_000001	Cufflinks	exon	1920220	1920285	.	+	.	gene_id "TCONS_00000310"; transcript_id "XLOC_000178"; exon_number "3"; oId "Bra000351"; contained_in "TCONS_00000309"; nearest_ref "Bra000351"; class_code "="; tss_id "TSS246"; p_id "P171";
Br_scaffold_000001	Cufflinks	exon	1920370	1920435	.	+	.	gene_id "TCONS_00000310"; transcript_id "XLOC_000178"; exon_number "4"; oId "Bra000351"; contained_in "TCONS_00000309"; nearest_ref "Bra000351"; class_code "="; tss_id "TSS246"; p_id "P171";
[truncated: 440,568 more rows]
