# Supplementary material for: Comparative transcriptomics reveals shared gene expression changes during independent evolutionary origins of stem and hypocotyl/root tubers in Brassica (Brassicaceae)
Source: PLoS One. 2018 Jun 1;13(6):e0197166. doi: 10.1371/journal.pone.0197166 (PMC5983522; doi:10.1371/journal.pone.0197166)
Supplement: S1 Table — Standardized transcript abundance values (FPKM) are provided for all detected loci and q-values for comparisons between Brassica rapa turnip (hypocotyl and root tuber) and pak choi (thin hypocotyl and root) and between B. oleracea kohlrabi (stem tuber) and flowering kale (thin stem). Dashes, '-', indicate either that FPKM values were too low for reliable testing or that the test failed. XLOC IDs are from Cuffmerge (S1 Data), and the B. rapa locus ID is the B. rapa gene identifier found to match the XLOC transcript. The XLOC identifier is given when no corresponding Brassica identifier was found. (XLSX) [file pone.0197166.s008.xlsx]

## Sheet: ExpressionLevels_qvalues.repars
S1 Table
		Brassica rapa			Brassica oleracea			Core set?
B. rapa locus homolog	XLOC ID	Turnip FPKM	Pak Choi FPKM	Turnip FPKM:PakChoi FPKM q-value	Kohlrabi FPKM	Flowering Kale FPKM	Kohlrabi FPKM:Flowering Kale FPKM q-value
Bra020052	XLOC_022700	138.711	4.72847	0	215.859	0.893582	0	yes
Bra035860	XLOC_040604	33.6871	0.24065	5.77e-11	112.118	0.74625	0	yes
Bra035214	XLOC_039839	244.006	8.38383	3.21e-10	249.85	2.95631	0	yes
Bra014853	XLOC_016257	79.7801	1.0188	5.46e-10	422.643	2.69114	0	yes
Bra035742	XLOC_040520	0.495026	14.7824	1.12e-07	0.195095	33.3101	0	yes
Bra027040	XLOC_030555	149.18	17.187	2.63e-06	108.486	3.07749	0	yes
Bra025315	XLOC_028585	9.74917	75.7972	3.78e-06	9.43182	138.167	0	yes
Bra004058	XLOC_004010	421.063	36.3361	6.54e-06	713.796	25.2624	0	yes
Bra020709	XLOC_023072	0.872798	15.7215	5.26e-05	0.19104	31.0183	0	yes
Bra038606	XLOC_043892	69.7482	10.9273	5.64e-05	152.639	0.689313	0	yes
Bra004892	XLOC_005844	14.5284	58.777	0.000572378	23.4901	417.913	0	yes
Bra008720	XLOC_010161	41.122	7.79891	0.0032429	135.596	0.715893	0	yes
Bra001264	XLOC_000676	0.817214	13.7043	4.66e-05	0.501998	27.0134	2.21e-13	yes
Bra021539	XLOC_024239	217.651	12.653	4.09e-06	336.518	30.4967	4.17e-13	yes
Bra012964	XLOC_014514	7.62375	31.0465	0.0210459	0.402656	55.1521	1.09e-12	yes
Bra001900	XLOC_001016	3.99728	38.4587	0.0211292	0.531286	119.44	3.35e-12	yes
Bra007945	XLOC_009131	36.9576	5.86638	0.0423927	242.762	1.69704	4.95e-12	yes
XLOC_006046	XLOC_006046	256.173	2.35959	3.57e-08	154.359	0.942629	5.81e-12	yes
Bra020813	XLOC_023496	179.574	4.25208	3.3e-06	228.732	1.98744	7.16e-12	yes
Bra019644	XLOC_022249	28.4051	108.691	0.0380309	4.51364	72.9243	8.07e-12	yes
Bra035696	XLOC_040394	47.6529	7.78101	0.00275991	31.5347	0.777956	1.62e-11	yes
XLOC_000888	XLOC_000888	0.0661567	10.4511	3.42e-06	0.0948139	29.2354	2.39e-11	yes
Bra007610	XLOC_008001	285.686	5.68594	2.02e-06	236.073	2.9564	2.46e-11	yes
Bra004057	XLOC_004009	334.541	35.8102	0.000303142	153.172	7.36386	3.38e-11	yes
Bra022198	XLOC_024980	2.91483	35.7744	1.53e-05	4.78477	74.2534	3.45e-11	yes
Bra002758	XLOC_003226	31.6868	0.532996	5.07e-12	11.2797	0.181606	4.46e-11	yes
Bra020471	XLOC_022958	46.6757	0.185224	1.07e-08	50.8307	0.170505	4.81e-11	yes
Bra009763	XLOC_011023	152.75	24.7953	0.0245825	570.304	12.272	8.36e-11	yes
Bra037894	XLOC_042944	27.3609	0.714775	6.46e-05	27.8323	0.219726	8.82e-11	yes
Bra005025	XLOC_005246	111.324	1.8654	7.76e-10	93.0684	1.11723	9.02e-11	yes
Bra024533	XLOC_027661	115.017	3.72626	0.000160858	403.564	4.25051	1.24e-10	yes
Bra014981	XLOC_016612	330.64	16.6671	2.67e-08	297.602	29.1217	2.07e-10	yes
Bra021407	XLOC_024021	637.814	48.699	0.00149675	375.125	2.66476	2.65e-10	yes
Bra030910	XLOC_034889	83.6118	11.6576	0.0343533	1296.94	36.9346	3.02e-10	yes
Bra027992	XLOC_031583	781.341	112.449	0.0162929	110.723	0.434618	4.12e-10	yes
Bra010541	XLOC_011944	6.01956	0.332071	0.0208807	208.873	1.72437	4.68e-10	yes
Bra015839	XLOC_017590	17.0923	2.33608	0.0442355	146.506	1.82922	4.99e-10	yes
Bra008697	XLOC_010149	75.7011	1.31454	1.78e-06	19.0064	0.261471	5.75e-10	yes
Bra021053	XLOC_023473	29.2078	4.18331	0.000206051	37.0892	2.5297	6.28e-10	yes
Bra027016	XLOC_030541	342.619	86.1605	0.0188216	100.214	0.962148	7.39e-10	yes
Bra037954	XLOC_043085	719.795	38.7872	0.000414687	713.647	22.8587	8.52e-10	yes
Bra003751	XLOC_003847	25.1247	2.5637	0.0148209	177.451	3.12774	1.33e-09	yes
Bra018216	XLOC_020218	1763.12	4.33508	6.03e-11	5217.05	194.595	1.36e-09	yes
Bra012949	XLOC_014125	141.838	12.4894	0.00793462	997.224	27.3195	2.1e-09	yes
Bra013213	XLOC_014643	0.420227	0.0119512	0.000479389	9.74166	0.125331	2.25e-09	yes
Bra004681	XLOC_005048	0.996903	23.8771	5.56e-09	1.8974	37.6213	2.98e-09	yes
Bra012416	XLOC_013759	3.51031	0.0444861	0.000148544	20.0321	0.168572	3.07e-09	yes
Bra021815	XLOC_024420	33.4126	0.140783	5.63e-09	13.8754	0.076023	3.83e-09	yes
Bra000996	XLOC_001565	50.4509	1.28835	1.15e-05	12.4723	0.0803268	4.33e-09	yes
Bra009091	XLOC_009799	22.8952	0.595143	7.64e-05	22.8416	0.19975	4.78e-09	yes
Bra011083	XLOC_012271	82.1661	6.5091	2.74e-08	10.4757	0.204584	5.01e-09	yes
Bra016849	XLOC_018467	39.5542	0.723105	3.07e-05	72.1577	0.423753	5.44e-09	yes
Bra014620	XLOC_016123	1.75174	79.1696	8.98e-07	0.0718023	8.45753	5.65e-09	yes
Bra022587	XLOC_025520	67.2027	0.718493	7.61e-07	19.8738	0.216908	6.05e-09	yes
Bra014605	XLOC_016113	0.447321	9.52836	0.000860611	1.76969	20.5595	6.05e-09	yes
Bra012274	XLOC_013682	63.9771	270.035	3.95e-06	160.038	595.677	7.3e-09	yes
Bra040546	XLOC_046159	66.0334	1.62731	6.38e-06	17.8619	0.177175	8.65e-09	yes
Bra025015	XLOC_028257	11.2349	1.05359	0.000607721	31.7744	0.798891	8.65e-09	yes
Bra007609	XLOC_008000	87.8205	5.9331	2.12e-07	57.1098	4.48126	8.89e-09	yes
Bra037352	XLOC_042363	2.6115	0.13055	0.0481285	37.9319	0.36379	8.89e-09	yes
Bra004334	XLOC_004839	4.3248	0.130585	2.42e-06	3.23629	0.0232766	9.11e-09	yes
Bra040547	XLOC_046160	59.7024	1.65452	1.52e-05	29.1719	0.364244	9.39e-09	yes
XLOC_027311	XLOC_027311	41.9473	0.716714	1.52e-05	13.782	0.0779383	1.07e-08	yes
Bra002440	XLOC_002434	15.2573	0.201884	1.32e-06	41.3137	0.547897	1.09e-08	yes
Bra031502	XLOC_035627	38.3677	0.228023	2.25e-08	14.718	0.121619	1.16e-08	yes
Bra035933	XLOC_040701	7.62651	77.4149	0.00014976	0.371344	26.7644	1.46e-08	yes
Bra016258	XLOC_018135	31.6239	0.166035	2.45e-06	32.5333	0.191597	1.5e-08	yes
Bra031413	XLOC_035502	24.2183	4.02516	0.000200711	8.31263	0.0627799	1.5e-08	yes
Bra031999	XLOC_036048	42.2998	8.18012	0.000414896	284.657	54.1406	1.81e-08	yes
Bra008163	XLOC_009246	0.77603	20.3583	7.16e-09	0.0885376	9.36556	2.3e-08	yes
Bra039271	XLOC_044682	645.416	46.7157	0.000736667	940.436	40.8079	2.32e-08	yes
Bra004614	XLOC_005713	13.1029	0.432865	0.000770648	18.6388	0.128998	2.61e-08	yes
Bra012676	XLOC_013972	10.1873	1469.99	1.83e-08	14.2601	187.568	3.06e-08	yes
Bra006809	XLOC_006871	0.590272	3.23492	0.043108	7.38936	37.7985	3.57e-08	yes
Bra038962	XLOC_044271	85.9419	3.90803	0.00177909	78.98	0.568039	3.59e-08	yes
Bra014044	XLOC_015532	9.70973	1.25997	0.048998	13.319	0.096648	3.87e-08	yes
Bra040495	XLOC_046098	18.0093	0.357821	1.39e-05	7.90666	0.0791921	4.47e-08	yes
Bra024879	XLOC_028191	198.561	16.4928	0.00304443	487.259	16.4773	4.65e-08	yes
Bra007228	XLOC_007781	52.355	2.37382	0.00177189	36.2259	0.668302	5.02e-08	yes
Bra027302	XLOC_030843	0.0110152	0.471898	0.043108	2.21858	25.627	5.08e-08	yes
Bra014309	XLOC_015891	20.7674	0.877313	0.000129484	6.83074	0.0662605	5.45e-08	yes
Bra004060	XLOC_004012	19.8737	1.72244	0.00423862	59.1845	2.03462	6.67e-08	yes
Bra038538	XLOC_043761	198.448	9.92995	2.21e-06	783.438	52.7715	6.74e-08	yes
XLOC_009293	XLOC_009293	38.4401	0	0.00518254	40.6568	0.0760835	6.9e-08	yes
Bra034568	XLOC_039031	8.24619	0.617681	0.0441588	85.1466	0.587748	7.61e-08	yes
Bra034570	XLOC_039033	8.24619	0.617681	0.0441588	85.1466	0.587748	7.61e-08	yes
XLOC_033362	XLOC_033362	6.60813	0.0608461	2.19e-05	11.6715	0.126885	8.72e-08	yes
Bra005216	XLOC_005350	622.818	87.0684	0.000204811	632.194	110.018	9.5e-08	yes
Bra023137	XLOC_026136	14.3149	122.902	1.73e-06	13.0915	82.378	1.01e-07	yes
Bra021666	XLOC_024532	1.11153	24.9485	8.14e-06	4.05077	60.7729	1.03e-07	yes
Bra036567	XLOC_041375	10.9504	0.0390617	1.2e-08	17.5451	0.144868	1.06e-07	yes
Bra013169	XLOC_014616	38.6427	1.94458	9.5e-08	16.5616	0.895336	1.3e-07	yes
Bra004066	XLOC_004016	109.377	8.82417	0.00022017	72.4408	1.2328	1.43e-07	yes
Bra032906	XLOC_037240	114.158	4.27292	7.94e-05	99.9843	2.43486	1.44e-07	yes
Bra019672	XLOC_022068	89.3486	12.4961	0.0109422	73.8698	1.40302	1.61e-07	yes
Bra004267	XLOC_004807	306.958	7.30613	1e-09	56.0704	3.51796	1.72e-07	yes
Bra017619	XLOC_019823	0.215417	47.4949	1.91e-07	0.0889063	13.0873	1.8e-07	yes
Bra030254	XLOC_034269	53.6048	2.24023	0.000603731	21.1116	0.13331	1.94e-07	yes
Bra011663	XLOC_012994	103.66	18.6744	0.000607721	50.0798	8.2547	1.96e-07	yes
Bra039502	XLOC_044870	14.4881	0.615588	0.000622905	7.6048	0.0798226	2.22e-07	yes
Bra025910	XLOC_029377	2.95855	27.9061	0.0261425	21.3541	319.005	2.27e-07	yes
Bra014819	XLOC_016235	463.804	92.8639	0.00589362	253.482	37.8736	3.03e-07	yes
Bra015958	XLOC_017977	16.3736	0.227165	1.41e-06	6.0513	0.111079	3.09e-07	yes
Bra031393	XLOC_035567	0.883911	57.309	7.89e-12	41.6128	172.675	3.16e-07	yes
Bra013872	XLOC_015042	27.2402	2.5549	0.0206478	594.736	38.4931	3.46e-07	yes
Bra040700	XLOC_046363	36.111	1.04592	4.41e-05	8.3968	0.105912	3.78e-07	yes
Bra004059	XLOC_004011	34.7141	4.16914	0.00835688	46.6104	3.2437	3.79e-07	yes
Bra033682	XLOC_037885	1.36774	0.0511116	0.000970741	3.9196	0.207236	3.88e-07	yes
Bra027958	XLOC_031540	19.3036	0.955764	0.000111178	15.381	0.833341	3.99e-07	yes
Bra038700	XLOC_043988	290.89	54.1767	0.0405848	73.8282	1.78728	3.99e-07	yes
Bra027920	XLOC_031516	128.865	1237.82	0.0030895	16.7167	82.7873	4.91e-07	yes
Bra031090	XLOC_035209	81.0762	7.89719	0.00192545	91.6994	4.71233	4.94e-07	yes
Bra033315	XLOC_037761	12.0711	43.7066	0.0195275	32.2006	105.491	5.12e-07	yes
Bra004553	XLOC_005676	35.1538	2.75873	0.00220886	328.574	21.3769	5.14e-07	yes
Bra013372	XLOC_015156	13.3654	0.304547	2.21e-06	3.55415	0.0381353	5.15e-07	yes
Bra008555	XLOC_009091	2.77885	0.216239	0.0298656	18.1112	0.293998	5.18e-07	yes
Bra007867	XLOC_008712	64.7367	2.42492	1.38e-07	11.1497	0.556968	5.19e-07	yes
Bra000231	XLOC_000114	0.286781	3.23428	0.00713945	0.124662	4.93713	5.21e-07	yes
Bra017612	XLOC_019820	0.926303	27.0542	0.000195997	0.847124	18.0234	5.45e-07	yes
Bra008201	XLOC_009265	8.33314	0.288489	7.94e-05	16.1127	0.255326	5.63e-07	yes
Bra026495	XLOC_029828	11.0274	79.3907	1.2e-05	0.926836	11.3239	6.05e-07	yes
Bra023202	XLOC_026176	1.85692	0.18104	0.048442	10.3685	0.15628	6.85e-07	yes
Bra023394	XLOC_026528	20.9157	0.723677	2.05e-05	22.3611	0.822475	7.32e-07	yes
Bra015607	XLOC_017413	92.8033	695.397	0.0062743	90.9174	480.97	8.4e-07	yes
Bra000382	XLOC_001255	0.0367257	3.41632	1.11e-05	0.444426	21.0852	8.99e-07	yes
Bra031585	XLOC_035837	0.332552	6.48468	0.00158125	0.328203	11.3049	9.73e-07	yes
Bra031127	XLOC_035225	89.8285	7.46601	0.00060394	200.63	18.3376	1.06e-06	yes
Bra027328	XLOC_030858	16.8849	0.158377	1.67e-09	9.34846	0.773893	1.08e-06	yes
Bra012132	XLOC_013300	7.11817	0.750033	0.000383246	6.14677	0.759047	1.12e-06	yes
Bra019307	XLOC_021660	85.7391	1.51774	7.54e-06	69.2102	1.82637	1.19e-06	yes
Bra001572	XLOC_000831	10.9697	1.61045	0.00309431	19.4348	1.22188	1.21e-06	yes
Bra015067	XLOC_016825	16.6956	0.879905	1.08e-06	8.03283	0.107798	1.32e-06	yes
Bra020039	XLOC_022482	23.7282	53.3655	0.000165357	20.8337	41.7332	1.37e-06	yes
Bra034504	XLOC_038927	35.8862	2.47776	0.00395489	14.9497	0.189504	1.4e-06	yes
Bra011654	XLOC_012988	49.9142	271.797	2.83e-05	17.5168	74.0657	1.44e-06	yes
Bra009591	XLOC_010594	1.31096	0.0481611	0.00254568	6.59658	0.0774916	1.63e-06	yes
Bra033957	XLOC_038351	3.20951	0.0344967	5.04e-06	9.69634	0.233975	1.75e-06	yes
Bra038656	XLOC_043883	7.97831	0.196828	1.05e-07	3.15642	0.0393524	1.94e-06	yes
Bra002441	XLOC_003061	9.66434	0.710613	0.0203113	63.1774	1.73931	2.03e-06	yes
Bra019912	XLOC_022177	76.1482	11.9963	0.0212886	59.3859	2.4741	2.03e-06	yes
Bra005551	XLOC_006172	8.85559	0.313716	1.27e-05	9.08309	0.137685	2.04e-06	yes
Bra027161	XLOC_030531	11.092	0.0961588	1.65e-06	6.76577	0.0909512	2.17e-06	yes
Bra003387	XLOC_004348	21.027	3.85918	0.00665881	78.3606	12.7728	2.17e-06	yes
Bra019295	XLOC_021651	128.916	20.2897	0.00498824	57.6086	1.75101	2.7e-06	yes
XLOC_028643	XLOC_028643	3.61515	34.7201	0.0238969	6.08311	127.029	2.79e-06	yes
Bra014702	XLOC_016177	15.9787	2.76614	0.0422726	26.4416	1.16169	2.85e-06	yes
Bra005922	XLOC_007038	12.212	1.47522	0.0376749	29.6288	0.771009	2.85e-06	yes
Bra003039	XLOC_002749	8.87133	0.0340653	4.14e-05	17.6116	0.184177	3.06e-06	yes
Bra005544	XLOC_005537	31.6165	5.29093	0.0432885	18.4689	0.398798	3.31e-06	yes
Bra005620	XLOC_005571	11.9188	0.0131649	6.97e-08	19.9578	0.470132	3.38e-06	yes
Bra039845	XLOC_045319	34.8237	0.840463	0.000200455	20.0543	0.213917	3.51e-06	yes
Bra020585	XLOC_023011	3.03037	0.038889	0.000198469	6.00488	0.0147683	3.55e-06	yes
Bra015995	XLOC_017670	17.533	0.560881	0.00014144	3.77277	0.0117414	3.9e-06	yes
Bra027996	XLOC_031587	61.3014	2.7056	0.003011	138.336	2.25441	3.94e-06	yes
Bra005310	XLOC_006053	53.1598	157.98	0.0151551	44.0286	171.801	4.47e-06	yes
Bra037294	XLOC_042220	12.1762	68.2273	9.39e-05	13.2609	63.4956	4.52e-06	yes
Bra033648	XLOC_037869	4.71597	24.6167	0.000537498	9.7295	106.348	4.55e-06	yes
Bra030696	XLOC_034770	15.5624	0.11677	1.98e-06	6.03991	0.0721873	4.78e-06	yes
Bra008920	XLOC_009708	211.169	5.15725	2.83e-05	1214.32	105.892	5e-06	yes
Bra015048	XLOC_016650	90.4143	6.64562	0.00373577	116.992	3.98456	5e-06	yes
Bra019316	XLOC_021443	1.38493	232.3	0	0.0767262	2.46313	5.35e-06	yes
Bra018695	XLOC_021116	1770.23	199.88	0.00966873	1163.69	102.5	5.47e-06	yes
Bra015822	XLOC_017580	17.2786	0.369531	1.97e-06	10.0742	0.136674	5.89e-06	yes
Bra011110	XLOC_012723	4.34974	0.0381131	9.5e-06	7.60985	0.569934	6.68e-06	yes
Bra026985	XLOC_030412	5.16657	25.9561	0.0396515	0.192326	5.53498	7.09e-06	yes
Bra020949	XLOC_023564	36.17	1.95448	0.00277196	39.7814	1.02767	7.83e-06	yes
Bra010653	XLOC_012008	28.1097	344.771	0.00292226	8.89138	101.376	7.93e-06	yes
Bra032618	XLOC_036915	4.23126	0.562057	0.0311258	9.55576	0.169169	8.15e-06	yes
Bra004857	XLOC_005154	8.98274	0.275945	0.00213367	15.4597	0.186336	8.21e-06	yes
Bra010116	XLOC_010896	11.7446	91.47	6.04e-06	41.6759	157.485	8.27e-06	yes
Bra038810	XLOC_044081	10.2815	0.0970692	1.54e-06	4.60844	0.0791273	9.22e-06	yes
Bra033973	XLOC_038296	4.75139	0.293832	0.0233623	17.589	0.240917	1.06e-05	yes
Bra008561	XLOC_010075	136.76	3.9118	0	6.16641	0.465773	1.1e-05	yes
Bra006511	XLOC_007350	2.08842	0.159833	0.0294061	15.4631	0.462624	1.1e-05	yes
Bra030385	XLOC_034425	261.75	14.7777	4.09e-09	138.405	29.0726	1.18e-05	yes
Bra036418	XLOC_041300	65.7879	7.56183	0.0217678	6.95834	0.110626	1.2e-05	yes
Bra003845	XLOC_003904	21.3152	0.760664	0.000161377	2.74998	0.0353418	1.27e-05	yes
Bra027184	XLOC_030638	114.722	24.1557	0.000406452	143.558	33.0594	1.3e-05	yes
Bra015274	XLOC_017216	8.31923	0.332492	0.00405707	48.5925	1.56726	1.3e-05	yes
Bra017852	XLOC_019798	26.6274	5.57594	0.00271163	4.57202	0.0805689	1.39e-05	yes
Bra017222	XLOC_019238	1915.9	186.502	0.0126718	730.616	70.5271	1.4e-05	yes
XLOC_024982	XLOC_024982	486.513	2.48878	1.35e-09	8.46666	0.13417	1.41e-05	yes
Bra038832	XLOC_044125	1.05894	64.0998	5.29e-06	2.70431	40.5097	1.41e-05	yes
Bra005725	XLOC_006927	9.46286	0.0312772	6.43e-09	4.21257	0.0584518	1.41e-05	yes
Bra018372	XLOC_020690	0.0141603	4.02244	4.17e-06	30.0874	181.659	1.43e-05	yes
Bra013451	XLOC_014817	12.6003	0.0720994	6.45e-08	4.29891	0.0915976	1.55e-05	yes
Bra004520	XLOC_005656	40.1222	1.88573	3.04e-07	9.30217	0.197293	1.55e-05	yes
Bra008795	XLOC_009639	11.6934	0.168692	0.000274449	10.628	0.14966	1.57e-05	yes
Bra014307	XLOC_015889	2.99488	0.173483	0.00817141	2.27965	0.0298052	1.58e-05	yes
XLOC_027620	XLOC_027620	0.0749201	2.87573	0.00136495	0.979826	22.6837	1.77e-05	yes
Bra011652	XLOC_012571	19.5278	1.94128	0.0221176	5.09492	0.0786144	1.77e-05	yes
Bra009515	XLOC_010552	34.2788	7.51479	0.0177029	14.4118	2.14076	1.84e-05	yes
Bra017741	XLOC_019878	8.87128	251.837	6.42e-07	1.44664	33.3474	1.99e-05	yes
Bra040417	XLOC_045988	38.7262	15.2978	0.0320711	51.245	5.51798	2.02e-05	yes
Bra004397	XLOC_004189	19.9622	0.469619	2.96e-08	6.85531	0.109399	2.4e-05	yes
Bra005563	XLOC_006179	0.42483	0.00602807	0.0039237	6.36433	0.183982	2.45e-05	yes
Bra032133	XLOC_036255	9.40327	0.816569	0.0137372	8.9051	0.248688	2.48e-05	yes
Bra023672	XLOC_026674	0.0762707	0.862946	0.0133138	4.04216	21.3735	2.53e-05	yes
Bra016238	XLOC_018129	5.80818	47.0589	0.0108277	6.76641	35.3842	2.54e-05	yes
Bra024350	XLOC_027381	10.5869	0.278696	2.88e-05	9.85983	0.0596644	2.62e-05	yes
Bra012385	XLOC_013430	212.086	0.0817279	0.00164333	58.7482	0.738288	2.66e-05	yes
Bra020772	XLOC_023115	22.8625	0.230315	2.72e-05	10.6673	0.162263	2.68e-05	yes
Bra035885	XLOC_040616	10.9897	0.686298	0.00496977	7.52098	0.175693	2.74e-05	yes
Bra003402	XLOC_004354	7.86341	1.58906	0.000121048	1.78686	0.0388843	2.76e-05	yes
Bra029154	XLOC_032810	7.06487	0.482409	0.000158537	70.041	6.57718	2.8e-05	yes
Bra025364	XLOC_028452	13.3946	2.13422	0.0316742	14.0674	0.685665	2.91e-05	yes
Bra019044	XLOC_021309	32.161	625.731	0.00901252	4.53223	49.7703	2.98e-05	yes
XLOC_047255	XLOC_047255	42.4341	0.802914	0.000383357	59.1796	1.21397	3.1e-05	yes
Bra004058	XLOC_004695	142.293	16.939	0.0101986	126.334	9.67464	3.14e-05	yes
Bra008601	XLOC_010098	9.38589	0.328208	1.89e-07	27.8251	5.34487	3.31e-05	yes
Bra004770	XLOC_005098	709.807	28.3118	8.83e-05	309.497	16.6008	3.32e-05	yes
Bra024840	XLOC_027988	5.59819	0.157386	0.000270545	4.44936	0.125981	3.52e-05	yes
Bra000152	XLOC_001130	5.00299	0.0803012	6.37e-07	2.85457	0.133965	3.57e-05	yes
Bra040302	XLOC_045856	0.865207	0.0249764	0.00262858	33.5801	3.19773	3.64e-05	yes
XLOC_023720	XLOC_023720	6.56982	0.332745	0.0407394	382.355	20.7844	3.66e-05	yes
Bra018204	XLOC_020371	2.32747	15.4089	0.01768	1.81472	26.4635	3.68e-05	yes
Bra016284	XLOC_018167	0.840053	12.8409	0.000101006	6.87684	49.6944	3.76e-05	yes
Bra016192	XLOC_017773	71.4573	1.21594	3.08e-06	10.4148	0.30089	3.9e-05	yes
Bra037944	XLOC_043004	0.244452	2.65372	0.00111568	31.3124	130.421	3.9e-05	yes
Bra020696	XLOC_023068	2453.17	295.014	0.00900466	62.8788	1.66536	3.94e-05	yes
Bra028135	XLOC_031770	12.7937	0.0831493	3.2e-07	6.76284	0.115352	3.97e-05	yes
Bra037413	XLOC_042337	29.5226	0.194132	2.03e-07	9.83918	0.229945	4.1e-05	yes
Bra039269	XLOC_044681	31.2677	2.16533	0.00372383	21.2792	0.751134	4.2e-05	yes
Bra017830	XLOC_019785	108.204	35.9529	0.0160456	46.2737	5.30148	4.2e-05	yes
Bra039272	XLOC_044683	8.50205	0.310985	0.000292404	5.46943	0.0331577	4.25e-05	yes
Bra029842	XLOC_033551	111.906	21.0571	0.000528174	4.18805	0.271486	4.44e-05	yes
Bra000820	XLOC_001479	0.552274	8.53261	2.06e-05	7.82248	30.9253	4.49e-05	yes
XLOC_047339	XLOC_047339	41.8732	0.346005	3.26e-05	62.7807	1.61692	4.49e-05	yes
Bra020096	XLOC_022723	0.377396	33.7553	5.28e-11	5.2902	24.3058	4.79e-05	yes
Bra016372	XLOC_018511	13.9315	75.5029	9.1e-05	14.2586	65.0313	4.97e-05	yes
Bra027254	XLOC_030671	539.924	28.5005	0.00168055	137.918	3.78678	4.98e-05	yes
Bra014544	XLOC_016073	1.34781	0.119218	0.0238936	21.3691	2.85733	5.06e-05	yes
Bra013131	XLOC_014599	4.60817	0.353369	0.0167028	6.88909	0.205913	5.38e-05	yes
Bra025152	XLOC_028497	2.45548	0.135581	0.00957266	3.93859	0.0361139	5.5e-05	yes
Bra033878	XLOC_038183	5.28378	0.428818	0.0180416	2.07188	0.0352902	5.53e-05	yes
Bra019734	XLOC_022092	30.3339	1.49485	0.00155672	7.75469	0.151603	5.54e-05	yes
Bra005215	XLOC_006006	377.083	74.6664	0.012071	451.639	65.5591	5.56e-05	yes
Bra024571	XLOC_027688	4.50944	0.0248415	3.94e-07	4.33667	0.0233631	5.74e-05	yes
Bra034755	XLOC_039226	0.0491371	98.4416	5.87e-10	14.6344	149.604	5.8e-05	yes
Bra036936	XLOC_041856	17.5931	1.72064	0.0154602	7.24217	0.179357	6e-05	yes
Bra038842	XLOC_044104	6.78246	0.180297	1.45e-08	3.05438	0.120568	6.14e-05	yes
Bra035667	XLOC_040431	16.9981	0.23635	7.11e-07	4.31539	0.0839726	6.39e-05	yes
Bra017433	XLOC_019357	88.5705	1.19089	7.54e-06	18.552	0.102269	6.41e-05	yes
Bra023419	XLOC_026538	28.6213	6.34599	0.0113252	4.60435	0.152084	6.42e-05	yes
Bra007699	XLOC_008046	17.0864	68.7639	0.00273293	34.3293	89.5342	6.51e-05	yes
Bra041046	XLOC_046903	0.0471636	3.65349	0.000150975	0.627074	14.5606	6.8e-05	yes
Bra034794	XLOC_039349	49.4016	5.34769	5.53e-06	77.2328	16.2036	7.28e-05	yes
Bra006251	XLOC_006607	5.77647	110.623	9.84e-05	10.541	86.5245	7.3e-05	yes
Bra005915	XLOC_007036	6.30243	0.17473	2.64e-08	2.46056	0.056326	7.33e-05	yes
XLOC_003453	XLOC_003453	4.76843	0.103759	0.000617899	4.77968	0.0277466	8.15e-05	yes
Bra005193	XLOC_005341	7.74183	0.468563	0.00910517	6.69188	0.127421	8.37e-05	yes
Bra024532	XLOC_027791	58.3178	2.93766	0.00033636	11.7122	0.430923	8.5e-05	yes
Bra026991	XLOC_030416	14.951	2.79582	0.0390902	6.34584	0.19394	9.01e-05	yes
Bra030083	XLOC_034056	1282.44	9.2904	1.17e-08	748.074	85.1009	9.09e-05	yes
Bra022680	XLOC_025564	41.1635	9.6702	0.0124567	35.3349	7.80208	9.18e-05	yes
Bra011782	XLOC_012624	41.5317	8.97831	0.0031256	3.86133	0.0857577	9.19e-05	yes
Bra036199	XLOC_041002	1.85247	0.150255	0.0379974	5.25821	0.112459	9.81e-05	yes
Bra001604	XLOC_000856	24.2498	0.350911	1.07e-07	14.6695	0.168305	9.87e-05	yes
Bra012617	XLOC_013943	1.88509	0.0424612	0.000306423	1.54577	0.0476662	9.95e-05	yes
Bra017376	XLOC_019488	3.51989	0.0861654	0.00345431	5.58977	0.104606	0.000100308	yes
Bra013566	XLOC_015248	1.89758	61.2874	6.94e-05	4.26477	84.7345	0.000101953	yes
Bra023075	XLOC_025808	39.5552	3.73414	0.00382084	35.916	2.8769	0.000102267	yes
Bra008823	XLOC_009654	6.47574	0.615423	0.00220015	25.8175	1.44909	0.000107872	yes
Bra016158	XLOC_018086	3.62896	0.162943	0.00589432	3.89463	0.0707127	0.000107978	yes
Bra038807	XLOC_044079	11.3685	0.707392	2.89e-06	2.80771	0.169074	0.000111867	yes
Bra003807	XLOC_003879	8.11832	0.562374	0.00578741	77.4507	9.60804	0.000112799	yes
Bra036573	XLOC_041377	7056.61	734.132	0.0253665	14605.5	2753.51	0.000113263	yes
Bra039340	XLOC_044748	22.3469	0.271261	1.78e-05	11.4298	0.273671	0.000114499	yes
Bra014033	XLOC_015524	5.26231	0.983339	0.00437303	6.10432	0.664975	0.000114701	yes
Bra027995	XLOC_031586	18.7766	0.592279	0.00118087	18.445	0.498697	0.000117197	yes
Bra027638	XLOC_031267	16.7861	0.451866	0.00121962	15.7773	0.292687	0.000122427	yes
Bra027994	XLOC_031585	63.6336	1.96021	0.00121278	54.2411	1.47891	0.000123259	yes
Bra016985	XLOC_019114	11.89	0.450559	0.000686646	6.23999	0.640069	0.000125267	yes
Bra034173	XLOC_038583	57.2988	1.94597	0.000261821	7.56872	0.0493789	0.00013691	yes
Bra023741	XLOC_026847	30.8098	2.21852	0.00260135	40.3163	3.16912	0.000137845	yes
Bra023383	XLOC_026305	0.798012	0.0372095	0.0131975	3.49947	0.0691269	0.000139334	yes
Bra015576	XLOC_017390	97.6023	3.88476	1.99e-06	46.4501	5.05019	0.00013943	yes
Bra019406	XLOC_021493	9.05724	80.5265	0.010136	4.37699	41.0456	0.00014711	yes
Bra004262	XLOC_004803	7.6492	0.256798	0.000439709	15.8896	0.0299695	0.000150316	yes
Bra035118	XLOC_039730	8.02863	0.18114	0.000416533	5.0368	0.0336846	0.000152918	yes
Bra011000	XLOC_012181	6.85519	0.184917	0.000551976	4.27242	0.224958	0.000156599	yes
Bra009416	XLOC_010497	15.9285	0.428144	6.93e-13	5.43315	0.201712	0.000158106	yes
Bra009270	XLOC_010422	3.91555	0.31257	0.009665	58.4078	5.96265	0.000161857	yes
Bra021152	XLOC_023715	14.5154	2.59996	0.0291927	3.05087	0.106226	0.000166344	yes
Bra016328	XLOC_018489	13.3665	61.3131	0.000800582	7.92058	26.7792	0.000172172	yes
Bra027699	XLOC_031185	6.81875	80.0616	1.24e-07	5.57336	26.5887	0.000172927	yes
Bra038688	XLOC_043942	15.7971	0.111168	2.11e-05	8.76473	0.125517	0.000176003	yes
Bra040301	XLOC_045859	16.1378	2.64971	0.000468218	18.4717	2.17454	0.000177063	yes
Bra019247	XLOC_021621	12.7702	0.622389	0.00330799	3.39798	0.0700405	0.000179407	yes
Bra019560	XLOC_021939	1.76773	0.02355	0.00329396	6.21405	0.0433233	0.000182149	yes
Bra027465	XLOC_031019	1.01814	23.5139	0.000197166	4.54284	32.558	0.000185504	yes
Bra035409	XLOC_040072	6.3295	0.135841	0.000243742	2.05561	0.0426804	0.000186746	yes
Bra033641	XLOC_037864	51.9823	4.29044	0.00296633	40.5853	2.8956	0.000188784	yes
Bra004090	XLOC_004029	106.11	19.0552	0.001116	126.624	11.8911	0.00019071	yes
Bra033344	XLOC_037772	10.1074	1.33033	0.0232149	1.39178	0.0279235	0.00019071	yes
Bra015089	XLOC_016673	11.2526	33.204	0.000946434	5.95372	17.094	0.000195838	yes
Bra012329	XLOC_013714	90.5946	2.36119	3.36e-05	106.078	11.0974	0.000198623	yes
Bra024304	XLOC_027356	95.2925	6.62355	0.00229328	52.4503	4.43347	0.000200145	yes
Bra008853	XLOC_009669	269.005	39.298	0.00139026	40.9936	2.14572	0.000202375	yes
XLOC_047443	XLOC_047443	53.5889	0.951366	0.000151334	71.8814	2.16222	0.00020383	yes
Bra003526	XLOC_004413	2.12282	0.0389945	0.000387612	5.40955	0.225301	0.00020519	yes
XLOC_047323	XLOC_047323	48.7135	1.12316	0.000226462	53.2916	2.24663	0.000205271	yes
Bra004520	XLOC_004978	33.6941	1.24942	0.00112174	15.639	0.381702	0.00021038	yes
Bra003101	XLOC_002784	17.6432	0.426172	0.000560382	46.0199	2.18618	0.000211399	yes
Bra004757	XLOC_005091	17.6432	0.426172	0.000560382	46.0199	2.18618	0.000211399	yes
Bra005417	XLOC_005464	15.3882	0.792325	4.49e-05	5.43468	0.0478193	0.000215463	yes
Bra031113	XLOC_035219	5.93925	0.606207	0.0133627	35.0473	4.42543	0.000222028	yes
Bra024069	XLOC_027060	25.5103	0.484388	2.06e-12	8.95555	1.19716	0.000222185	yes
Bra031975	XLOC_036032	11.7774	1.84073	0.0019825	8.28464	1.0503	0.00022249	yes
Bra018477	XLOC_020735	64.6993	8.08755	0.00906614	118.79	16.1052	0.000229254	yes
Bra031281	XLOC_035320	39.012	6.58285	0.0445438	23.5124	1.21543	0.000233467	yes
Bra021177	XLOC_023734	10.8237	0.356744	3.5e-05	5.45652	0.164549	0.0002388	yes
Bra023011	XLOC_025772	9.29021	0.522369	0.00284881	7.40805	0.0590001	0.000242672	yes
Bra015735	XLOC_017531	4.83149	0.399787	0.0345913	16.3449	0.69973	0.000244944	yes
Bra030799	XLOC_034817	51.4324	230.492	0.0238633	35.5189	116.952	0.000254581	yes
Bra011946	XLOC_013196	40.6294	13.1885	0.0262605	21.9722	3.55782	0.000254792	yes
Bra015922	XLOC_017635	85.7969	8.19114	6.73e-07	380.196	44.2464	0.000262549	yes
Bra032002	XLOC_036049	529.517	101.051	0.0414403	499.375	68.7904	0.000263041	yes
Bra020975	XLOC_023436	3.57552	86.0674	2.61e-06	10.1725	56.3258	0.000276734	yes
Bra027363	XLOC_030723	26.2053	1.75549	0.000375577	8.47223	0.409409	0.00027838	yes
Bra030804	XLOC_034821	10.3259	1.322	0.0148875	1.31697	0.0339343	0.000283593	yes
Bra033195	XLOC_037572	3.06693	0.184287	0.000205985	4.63153	0.429695	0.000289351	yes
Bra001457	XLOC_001815	319.501	69.0646	0.000191764	711.336	128.688	0.000292207	yes
Bra025288	XLOC_028571	15.2516	0.132798	8.03e-11	2.704	0.0580585	0.000292692	yes
Bra003886	XLOC_004592	92.8153	1.08453	5.39e-10	23.2624	1.5031	0.000296433	yes
Bra021127	XLOC_023703	15.8308	0.270756	8.39e-07	13.5519	0.500319	0.000312765	yes
Bra015451	XLOC_017325	24.1365	0.60434	0.000432854	6.71903	0.152899	0.000314503	yes
Bra005269	XLOC_006032	14.1235	66.5446	0.00904069	23.5809	85.6398	0.000348677	yes
Bra015481	XLOC_017101	47.778	1.06981	6.07e-05	7.49992	0.200315	0.000363048	yes
Bra036950	XLOC_041866	0.118378	3.50319	0.00709428	13.2692	106.298	0.000363055	yes
Bra013833	XLOC_015390	35.8206	5.03951	0.0257969	22.1535	1.29026	0.000363055	yes
Bra023981	XLOC_027149	10.02	0.46063	0.00814154	9.86864	0.0811313	0.000363861	yes
Bra038235	XLOC_043403	30.0371	0.73671	5.44e-09	11.8554	1.1186	0.000365779	yes
Bra024839	XLOC_027987	3.62357	0.0754583	0.00108815	4.56332	0.103018	0.000365779	yes
Bra027133	XLOC_030597	0.0717277	7.64831	4.26e-06	3.54314	21.9415	0.000372714	yes
Bra027181	XLOC_030774	300.272	8.59296	9.47e-06	744.905	105.984	0.000374841	yes
Bra000223	XLOC_001167	11.9588	0	0.0494714	6.58708	0.0661161	0.000383476	yes
Bra008760	XLOC_010178	0.373258	0.0143328	0.0405848	3.19118	0.026856	0.000401072	yes
Bra038958	XLOC_044268	64.3282	7.53639	0.000584155	101.214	39.8394	0.000403568	yes
Bra014682	XLOC_016166	5.46532	0.222981	0.00408279	11.9315	0.543284	0.000403568	yes
Bra017003	XLOC_019125	4.60456	0.486502	0.0341456	8.55962	0.298856	0.000411686	yes
Bra038734	XLOC_044004	543.88	49.5837	0.00446552	1203.6	81.6894	0.000413131	yes
Bra024164	XLOC_027251	16.3763	0.781814	0.00207243	5.82803	0.182397	0.000415569	yes
Bra003645	XLOC_003790	193.994	31.3887	0.0247799	186.986	23.576	0.000428763	yes
Bra041021	XLOC_046860	20.0846	4603.78	2.83e-11	170.071	938.325	0.000435733	yes
Bra021064	XLOC_023480	2.68986	0.0117061	7.17e-05	2.55816	0.0220506	0.000441108	yes
Bra008604	XLOC_010102	8.49367	1.25136	0.00370922	5.21791	0.733982	0.00044336	yes
Bra005498	XLOC_005515	3.23563	0.0274309	0.000839999	13.7322	0.550867	0.000445026	yes
Bra029551	XLOC_033388	793.854	81.824	0.00546293	613.914	71.3614	0.000448336	yes
Bra027737	XLOC_031315	380.523	3.91359	2.12e-07	61.0381	3.48089	0.00045642	yes
Bra024662	XLOC_027729	59.5682	342.897	0.00659879	7.46922	34.5628	0.000494238	yes
Bra012800	XLOC_014044	3.74879	0.0223826	5.25e-06	1.14623	0.0283514	0.000497368	yes
Bra019306	XLOC_021659	17.1415	0.0718829	5.97e-07	4.95483	0.0440435	0.000498256	yes
Bra011762	XLOC_012616	1.19793	0.100301	0.0260926	4.37171	0.123242	0.000499652	yes
Bra000925	XLOC_001528	2.26593	0.0188603	0.000362708	2.89265	0.0258726	0.00051107	yes
Bra002257	XLOC_002347	18.0025	2.38396	0.0134884	17.6046	1.81205	0.000512688	yes
Bra010079	XLOC_010879	13.6151	1.43052	2.71e-05	7.12466	0.976877	0.000515853	yes
Bra035873	XLOC_040611	11.0348	0.190566	0.000106126	3.9294	0.0353709	0.000523346	yes
Bra025145	XLOC_028495	24.3694	1.82713	0.000374334	26.9675	4.51026	0.000524673	yes
Bra008411	XLOC_009371	5.64326	0.18668	0.00230066	3.84424	0.0346765	0.000526426	yes
Bra022585	XLOC_025367	53.6606	2492.89	0.00423744	46.1604	289.091	0.000532971	yes
Bra028777	XLOC_032609	8.75481	0.267187	5.46e-10	2.56191	0.191544	0.000545082	yes
Bra026199	XLOC_029534	1.90522	0.0318899	0.00608646	4.54503	0.11543	0.0005731	yes
Bra040716	XLOC_046382	17.2241	0.223978	2.09e-05	4.47165	0.0412975	0.000582197	yes
Bra033181	XLOC_037513	7.08965	79.1176	0.00592587	6.69033	60.8736	0.000584559	yes
Bra018383	XLOC_020502	480.02	11.8554	6.54e-06	2531.46	333.139	0.000593778	yes
Bra017446	XLOC_019537	878.601	169.909	0.0475652	11.5855	0.287395	0.000603064	yes
XLOC_047171	XLOC_047171	0.0316047	6.91146	4.89e-05	0.0620347	3.00306	0.000621259	yes
Bra011392	XLOC_012864	3.38239	0.740882	0.0431577	12.5777	1.94235	0.000647061	yes
Bra011606	XLOC_012969	8.39108	71.0242	0.0320517	15.3284	144.075	0.000658721	yes
Bra012557	XLOC_013911	22.7509	1751.75	0.000212079	47.7656	293.838	0.000663027	yes
Bra013428	XLOC_014805	79.9958	2.92096	0.000284472	18.5642	0.880102	0.000667022	yes
Bra035886	XLOC_040617	2.34351	0.0746391	0.00382084	3.97365	0.13555	0.000669863	yes
Bra021558	XLOC_024252	5.46864	0.472685	0.0220427	5.86644	0.278902	0.000680005	yes
Bra029812	XLOC_033706	265.871	3.8505	1.57e-10	92.0096	16.2406	0.000689128	yes
Bra021377	XLOC_024142	55.3483	315.381	0.00126247	31.8584	115.657	0.000725377	yes
Bra027696	XLOC_031183	28.3174	0.885522	0.000998471	13.8756	0.391177	0.000748283	yes
Bra026653	XLOC_030028	21.6195	1.1069	0.00648536	94.3668	7.28068	0.000750635	yes
Bra038242	XLOC_043374	0.752471	14.4509	7.73e-06	0.361934	4.27961	0.000776797	yes
Bra030446	XLOC_034455	199.555	2.30382	0	3.59905	0	0.000783923	yes
Bra030796	XLOC_034650	100.388	1.31751	6.35e-07	4.76105	0.180228	0.000787945	yes
Bra035122	XLOC_039733	2.15591	0.274491	0.035029	1.65374	0.0604522	0.0007968	yes
Bra011552	XLOC_012513	15.1509	1.40072	0.000706625	5.5991	0.227791	0.000803864	yes
Bra037115	XLOC_042072	17.7897	0.89212	0.000968667	2.15484	0.0684632	0.000809724	yes
Bra040686	XLOC_046351	5.02623	0.142285	0.00889067	11.6809	0.286223	0.000833415	yes
XLOC_047736	XLOC_047736	100.11	1499.67	0.00367801	12.3364	226.882	0.000845353	yes
Bra016217	XLOC_017783	42.5006	0.388027	3.45e-06	6.21835	0.170074	0.000847449	yes
Bra032531	XLOC_036743	745.125	1.25455	0	22.4464	2.1873	0.000870077	yes
Bra021137	XLOC_023710	7.87979	0.312246	0.00236349	2.9968	0.0306634	0.000870949	yes
Bra005554	XLOC_006173	64.2969	0.0643089	2.76e-11	3.84236	0.0396001	0.000894435	yes
Bra000429	XLOC_000216	4.40299	0.346292	0.028778	3.12915	0.0322496	0.000894435	yes
Bra014547	XLOC_016354	1.42833	93.4593	2.21e-10	2.22823	17.6972	0.000915264	yes
Bra022535	XLOC_025489	1.69405	0.173437	0.00437262	4.0469	0.206289	0.000934432	yes
Bra030397	XLOC_034353	14.7154	0.0358436	4.97e-06	24.3516	1.3527	0.000947678	yes
Bra024686	XLOC_027873	30.461	7.1097	0.0146989	1.57624	0.0554932	0.000957187	yes
Bra027350	XLOC_030714	106.281	6.65015	3.76e-06	68.9846	25.8915	0.000958684	yes
Bra001634	XLOC_001907	36.639	3.16739	0.00947216	18.2783	1.05236	0.00100045	yes
Bra028554	XLOC_032340	0.255373	5.89977	5.31e-05	1.59939	11.4563	0.00103074	yes
Bra026849	XLOC_030171	150.445	13.5677	0.00569122	24.3541	0.785118	0.00105695	yes
Bra032730	XLOC_036975	3.35115	0.261411	0.0288383	4.17382	0.154857	0.0010723	yes
Bra017189	XLOC_019222	1.82033	0.0832915	0.00550559	0.737252	0.021183	0.00108872	yes
Bra037594	XLOC_042554	7.22437	0.317162	0.00114118	4.15064	0.229285	0.00108949	yes
XLOC_018765	XLOC_018765	4.51012	0.359842	0.0413949	6.35877	0.177329	0.00109417	yes
Bra000142	XLOC_001122	29.305	1.12535	0.000492989	9.05427	0.47371	0.00110754	yes
Bra004468	XLOC_005630	14.3767	0.0400511	7.04e-10	3.55945	0.491359	0.00111544	yes
Bra018286	XLOC_020638	1.44156	7.01554	0.0336731	1.85878	15.0907	0.00116548	yes
XLOC_045745	XLOC_045745	0.309089	14.3154	0.000319625	0.020399	2.03088	0.00119427	yes
Bra028872	XLOC_032499	5.79591	0.0465185	2.81e-05	2.60873	0.0289861	0.00119696	yes
Bra020188	XLOC_022777	8.7706	0.449635	0.00839826	4.86237	0.054453	0.00123482	yes
Bra003977	XLOC_004645	16.5376	0.734283	0.00728836	4.90918	0.195124	0.00128647	yes
Bra014860	XLOC_016497	15.6223	2.94316	0.000355767	18.8181	2.5333	0.00129374	yes
Bra010759	XLOC_012054	15.7145	1.76606	0.00192545	10.3907	1.24249	0.00129467	yes
Bra026569	XLOC_029881	9.64301	1.10195	0.00443008	32.125	5.14497	0.00129584	yes
Bra035529	XLOC_040225	0.174558	3.69688	0.00141297	3.29653	18.5388	0.00130503	yes
Bra026609	XLOC_029902	36.9981	3.30851	0.00800943	24.3119	1.80487	0.00130503	yes
Bra005826	XLOC_006396	11.2565	0.198599	9.95e-05	2.93275	0.0335779	0.00133628	yes
Bra039732	XLOC_045185	0.423381	10.5024	0.00516363	6.02773	66.8522	0.00134903	yes
Bra018096	XLOC_020152	14.5474	141.991	0.00014464	17.4446	78.2045	0.00141482	yes
Bra001164	XLOC_001646	8.42579	54.1645	0.00116321	21.5316	60.4918	0.00145828	yes
Bra016187	XLOC_017769	116.516	968.454	0.00198734	11.8748	101.706	0.0014608	yes
Bra015864	XLOC_017600	3.52463	0.406068	0.00891002	1.11782	0.0379296	0.00151686	yes
Bra003571	XLOC_003745	11.8832	0.121842	0.0001	6.09846	0.0722784	0.00151935	yes
Bra006273	XLOC_006615	39.2933	1.52632	4.44e-06	26.9247	5.84474	0.0015571	yes
Bra006571	XLOC_006770	0.451396	9.43914	0.00226278	1.17532	13.4838	0.00160434	yes
Bra034960	XLOC_039542	6.79569	0.162157	0.00034382	1.39634	0.0436472	0.00165048	yes
Bra003096	XLOC_002779	19.6131	5.11813	0.00854449	11.7374	2.48109	0.00165445	yes
Bra033844	XLOC_038159	2.74515	0.0807209	0.00367217	2.47944	0.0301402	0.00166928	yes
Bra036410	XLOC_041220	4.77579	0.104417	0.000632571	1.76659	0.0558343	0.00173508	yes
Bra013689	XLOC_014944	7.77056	0.0250537	0.000438573	11.2888	0	0.0017667	yes
Bra015323	XLOC_017031	3.97945	32.8605	0.00805418	13.8323	54.4228	0.00179707	yes
Bra022381	XLOC_025078	2.16223	0.0969931	0.00153608	0.711801	0.0339972	0.00182649	yes
Bra017277	XLOC_019018	76.0268	265.737	0.0110011	107.354	269.264	0.00182892	yes
Bra008850	XLOC_009667	315.612	0.663705	1.98e-11	5.03761	0.0628487	0.00183136	yes
Bra000749	XLOC_000396	12.6102	0.852281	0.00999651	6.08289	0.269155	0.00183321	yes
Bra011177	XLOC_012760	5.97668	60.3215	0.00610476	6.90043	43.8336	0.00183649	yes
Bra036499	XLOC_041292	0.118378	1.93226	0.0263672	0.232212	4.86007	0.00184121	yes
Bra015725	XLOC_017527	26.9203	181.972	0.00153162	1.63789	18.9115	0.00185513	yes
Bra013634	XLOC_014918	24.2687	128.74	0.04792	7.99152	48.729	0.00187818	yes
Bra030293	XLOC_034191	31.7708	0.0849984	1.04e-09	5.98774	0.0753622	0.00188358	yes
Bra007270	XLOC_008349	1.48719	0.0396253	0.00206281	2.91737	0.0367189	0.00188358	yes
Bra009152	XLOC_009835	11.8186	0.242676	6.92e-05	1.82722	0.0573257	0.00193007	yes
Bra007816	XLOC_008108	32.2631	5.14613	0.0235247	124.598	22.5897	0.00193007	yes
Bra015227	XLOC_016989	38.5145	219.794	0.0473781	67.4363	376.595	0.00193071	yes
Bra035256	XLOC_039808	2.92369	0.446073	0.034228	2.47553	0.0809784	0.00200673	yes
Bra024607	XLOC_027705	7.11385	0.128744	3.72e-06	4.05683	0.0617502	0.00201243	yes
Bra001995	XLOC_002207	14.5877	2.11039	0.00974808	5.33365	0.274529	0.00204577	yes
Bra022668	XLOC_025559	19.6213	1.09009	0.00582146	4.74822	0.0613925	0.00207465	yes
Bra015212	XLOC_017176	0	2.65876	0.00768499	0.0731884	1.96524	0.00207559	yes
Bra011747	XLOC_013049	5.62369	0.123918	0.000180157	1.61312	0.0330904	0.00217278	yes
Bra017738	XLOC_019743	42.6965	0.611234	8.11e-10	5.89574	0.450629	0.00224479	yes
Bra027425	XLOC_030900	156.484	15.6486	0.0414967	270.986	21.8245	0.00230237	yes
Bra027868	XLOC_031487	64.0619	1009.82	1.3e-08	7.95194	29.6183	0.00234053	yes
Bra014835	XLOC_016486	25.5032	2.92001	0.00295693	12.5847	0.993853	0.00234053	yes
Bra027805	XLOC_031243	25.4292	0.966984	0.00214144	6.95131	0.0932692	0.00236723	yes
Bra020952	XLOC_023428	1.69416	0.0574436	0.00411514	44.342	15.6361	0.00237035	yes
Bra024496	XLOC_027609	155.517	41.2903	0.0440079	7.60198	0.551134	0.00238172	yes
Bra010884	XLOC_011698	2.67816	0.143023	0.00229692	2.49856	0.0416219	0.00238199	yes
Bra020499	XLOC_022973	13.8177	0.0770943	0.00019585	238.89	34.7587	0.00242092	yes
Bra033678	XLOC_037988	6.97075	0.346223	0.000497398	2.42904	0.102079	0.00242997	yes
Bra035010	XLOC_039583	4.0866	0.14551	0.010994	4.9626	0.170074	0.00251936	yes
Bra008271	XLOC_008924	25.9036	3.22169	0.0259255	1.85382	0.0635326	0.00251936	yes
Bra038233	XLOC_043401	175.02	38.2612	0.000792749	1001.92	304.745	0.00254619	yes
Bra015300	XLOC_017230	18.4043	0.539404	1.36e-07	6.55615	0.427665	0.0025963	yes
Bra025495	XLOC_028694	6.58573	28.0545	0.0467673	27.081	97.9702	0.00262113	yes
Bra024152	XLOC_027240	1.41743	0.133101	0.00465399	1.94785	0.0932463	0.00265128	yes
Bra011993	XLOC_013536	6.86046	0.788023	0.00347876	37.6188	14.5997	0.00266104	yes
Bra028761	XLOC_032445	131.422	4493.17	0.00746088	58.1148	286.188	0.00273081	yes
Bra015980	XLOC_017990	15.1732	0.369519	9.26e-05	6.86175	0.679125	0.00278549	yes
Bra035334	XLOC_039929	0.317738	47.3316	1.17e-08	0.415119	4.40992	0.00283277	yes
Bra005610	XLOC_005564	150.123	4.36155	6.48e-10	239.383	55.1256	0.00289809	yes
Bra027322	XLOC_030853	356.809	82.2828	0.000500935	157.271	69.1903	0.00290543	yes
Bra020580	XLOC_023212	6.16215	0.268172	0.00452247	1.87093	0.0665234	0.00296615	yes
Bra033840	XLOC_038079	15.0124	200.792	5.77e-11	13.7463	40.8972	0.00303009	yes
Bra002145	XLOC_002896	12.3117	0.188335	1.17e-08	1.87338	0	0.00304987	yes
Bra008176	XLOC_009252	15.2995	0.208691	5.82e-05	49.8226	5.25494	0.00306427	yes
Bra002450	XLOC_002441	10.8232	0.517601	0.00497716	3.2655	0.0473916	0.00309702	yes
Bra000739	XLOC_001437	354.262	76.4423	0.00798293	293.601	81.1771	0.00311505	yes
Bra004807	XLOC_005119	366.997	29.4832	0.000175177	17.0362	2.78961	0.00323506	yes
Bra028446	XLOC_032287	5417.56	123.855	4.99e-06	1594.94	310.39	0.00330222	yes
Bra040968	XLOC_046769	9.65321	0.220918	1.68e-05	8.25652	0	0.00334883	yes
Bra033951	XLOC_038346	8.33909	0.307304	0.00249569	3.41781	0.121525	0.0034101	yes
Bra037289	XLOC_042218	154.319	18.2621	0.00644013	71.4312	12.4859	0.00347385	yes
Bra007470	XLOC_007908	4.92205	0.0973655	0.00163422	3.17654	0.117347	0.00351218	yes
Bra022507	XLOC_025473	4.86656	19.8224	0.0110265	1.74784	12.0035	0.00353539	yes
Bra023239	XLOC_026088	91.4011	0.732665	0	6.83444	0.679143	0.00357343	yes
Bra013681	XLOC_014939	2.15129	0.0201031	7.57e-06	0.935985	0.0455476	0.00359742	yes
Bra028211	XLOC_031903	532.995	27.7663	0.000711486	240.724	45.5912	0.0036831	yes
Bra008251	XLOC_009296	15.9773	80.278	0.0497252	30.4117	97.6848	0.0036831	yes
Bra002095	XLOC_002872	28.6718	0.370293	8.11e-07	1.01412	0.0459341	0.00368767	yes
Bra020261	XLOC_022820	43.9691	1.28724	6.28e-07	14.1159	1.49286	0.0037819	yes
Bra018615	XLOC_020834	12.7911	0.839291	0.00933206	3.26987	0.119246	0.00378524	yes
Bra011611	XLOC_012545	0.35279	3.03283	0.0012747	2.59326	8.53811	0.00391385	yes
Bra004515	XLOC_005653	113.433	5.6298	0.00162833	14.1495	0.64916	0.00391726	yes
Bra038594	XLOC_043828	3.53249	0.0393064	0.00014976	3.06283	0.147665	0.00398511	yes
Bra029564	XLOC_033299	4.8295	0.414432	0.0189054	1.75013	0.0843771	0.00398511	yes
XLOC_047099	XLOC_047099	0.0572754	1.60794	0.0316907	0.253684	6.15971	0.00400298	yes
Bra006335	XLOC_006653	4.76275	0.108425	0.000264884	4.78565	0.377993	0.00401064	yes
Bra006572	XLOC_006771	157.36	42.5412	0.00569601	166.998	65.7034	0.00408551	yes
Bra017541	XLOC_019582	11.1636	0.602723	0.0130111	6.0078	0.0949403	0.00408792	yes
Bra003916	XLOC_003938	28.5826	7.99808	0.020913	84.3244	20.7996	0.00409269	yes
Bra016704	XLOC_018398	87.6074	526.754	3.94e-06	115.799	242.24	0.00410751	yes
Bra024219	XLOC_027286	1.91815	0.0596259	0.00361496	46.3183	5.09242	0.0041139	yes
Bra003090	XLOC_003412	2.14386	8.11841	0.00771193	9.80659	22.7797	0.00413627	yes
Bra008246	XLOC_008911	32.988	168.369	0.000306423	23.8204	58.3896	0.00422953	yes
Bra033361	XLOC_037784	25.1237	0.406761	9.5e-06	9.82048	0.722784	0.00426642	yes
Bra030439	XLOC_034379	1.63156	14.3909	0.00141913	0.353649	3.83237	0.00435443	yes
Bra028345	XLOC_032076	3.8586	434.069	1.82e-07	61.1099	288.22	0.00439729	yes
Bra031840	XLOC_036086	2.87669	0.167453	0.0141402	1.77334	0.0675574	0.00458209	yes
Bra028596	XLOC_032244	11.6604	1.03089	0.0148465	1.37517	0.0225671	0.00463886	yes
Bra040563	XLOC_046187	14.3442	0.9271	0.00411514	2.92797	0.170579	0.00495435	yes
Bra025702	XLOC_028963	1.01997	0.0654911	0.0314331	7.47152	0.617814	0.00495435	yes
Bra027871	XLOC_031489	1.27908	0.0800655	0.0279178	1.92495	0.0862289	0.00496243	yes
Bra029198	XLOC_032987	61.7605	14.3166	0.0369845	68.3916	23.8739	0.00496243	yes
Bra006634	XLOC_007422	6.96293	0.555122	0.00245073	12.5318	3.47859	0.00509073	yes
Bra015790	XLOC_017564	61.1289	4.70987	0.00313637	39.6948	4.98729	0.00509509	yes
Bra007965	XLOC_008764	42.478	5.53793	0.000158047	2.09613	0	0.00513136	yes
Bra001223	XLOC_001681	15.1277	0.839457	0.000930673	17.9407	3.22695	0.0051652	yes
Bra003596	XLOC_003757	382.186	49.8714	0.00116114	34.464	10.2791	0.00524458	yes
Bra027405	XLOC_030747	2.61904	0.300147	0.0415582	1.70534	0.0733218	0.00537197	yes
Bra007728	XLOC_008580	6.90595	0.0392011	4.95e-07	2.73405	0.109024	0.00554634	yes
Bra001950	XLOC_001043	35.9068	167.939	0.00132774	69.2566	170.004	0.00559887	yes
Bra021374	XLOC_024003	0.186477	7.56658	5.64e-05	1.56248	11.8465	0.00573041	yes
Bra025914	XLOC_029208	10.4288	0.759174	0.004278	7.10873	0.469218	0.00574409	yes
Bra029549	XLOC_033294	7.78835	60.1138	0.0142857	17.4453	79.7476	0.00575734	yes
Bra036892	XLOC_041811	22.0816	3.15182	0.00294028	12.0815	2.22394	0.00576894	yes
Bra037033	XLOC_041938	0.0306828	17.0049	5.9e-07	0.0260886	1.5955	0.00581025	yes
Bra025294	XLOC_028415	42.434	0.316281	2.55e-11	5.53031	0.231326	0.00588526	yes
Bra039737	XLOC_045204	0.514531	22.6439	0.000182616	2.69169	26.2364	0.00595164	yes
Bra032578	XLOC_036772	10.5597	0.114887	6.82e-05	2.94198	0.0523031	0.00595291	yes
Bra010136	XLOC_011218	7.00063	0.836517	0.0065856	2.80095	0.129392	0.00601854	yes
Bra033485	XLOC_048044	2.10454	0.183804	0.0376495	0.894314	0.0145454	0.00607089	yes
Bra014976	XLOC_016778	8.03955	0.116409	2.78e-05	5.41819	0.440345	0.00608762	yes
Bra006697	XLOC_007453	44.4587	0.109586	5.28e-10	931.966	200.688	0.00616868	yes
Bra040364	XLOC_045945	6.0072	0.0270121	7.67e-10	1.93403	0.213512	0.00621774	yes
Bra000923	XLOC_001527	5.68119	0.124186	1.17e-06	3.31678	0.0332616	0.00623221	yes
Bra000224	XLOC_000108	3.68864	0.234102	0.0289143	2.84269	0.120688	0.00624833	yes
Bra005066	XLOC_005931	19.5242	0.62726	0.000207985	6.97199	0.636962	0.00626061	yes
Bra020791	XLOC_023318	0.0393089	29.5938	0.00112418	0.372094	6.4016	0.00626681	yes
Bra031380	XLOC_035461	33.6486	1.7378	0.01042	5.51568	0.0987746	0.00627939	yes
Bra029210	XLOC_032992	0.0531735	1.806	0.012329	0.547712	7.76571	0.0063607	yes
Bra000121	XLOC_001105	0.337313	2.168	0.0440336	0.0835296	1.79287	0.00638699	yes
Bra028999	XLOC_032875	192.133	22.9391	0.00310217	6.32872	0.444376	0.00639789	yes
Bra023876	XLOC_026795	320.489	51.2435	5.29e-05	6.32708	0.0557904	0.00654216	yes
Bra025894	XLOC_029200	0.645718	0.0253819	0.0128619	0.587093	0.0320851	0.00677168	yes
Bra006627	XLOC_007416	179.973	14.8227	9.15e-08	8.65878	1.38797	0.00686071	yes
Bra012748	XLOC_014405	27.3171	0.127374	1.1e-07	5.80075	0.108555	0.00697726	yes
Bra034600	XLOC_039046	110.889	715.876	0.002351	193.071	497.415	0.00699571	yes
Bra032088	XLOC_036318	14.0433	1.58056	0.0122868	13.3706	1.60742	0.00701028	yes
XLOC_044785	XLOC_044785	47.5778	3.23523	0.0429848	26.8729	1.176	0.00701742	yes
Bra000115	XLOC_000063	115.154	34.1742	0.00731109	297.677	102.577	0.00701923	yes
Bra000818	XLOC_001477	129.875	2.22243	0	7.96795	0.685221	0.00703596	yes
Bra002583	XLOC_003143	3.23203	17.231	0.0153588	8.22385	32.9542	0.00719756	yes
Bra023720	XLOC_026715	0.0154707	1.57771	0.0003448	0.135875	2.03321	0.00723598	yes
XLOC_013833	XLOC_013833	0.48314	45.1006	7.39e-06	0.125782	4.85	0.00728766	yes
Bra037235	XLOC_042195	123.03	641.402	0.0037362	107.525	348.483	0.00737645	yes
Bra011863	XLOC_013108	4.17933	17.0125	0.0232743	10.5675	37.4819	0.00737727	yes
Bra016915	XLOC_018825	3.82347	12.6778	0.0239353	4.14712	15.3486	0.00744341	yes
Bra034672	XLOC_039097	14.2744	1.62655	0.0457356	3.50243	0.15095	0.007549	yes
Bra024764	XLOC_027919	14.9557	3.65966	0.0190146	4.13326	0.365805	0.00770264	yes
Bra013559	XLOC_014882	1.27471	0.0492279	0.0260926	3.01619	0.17238	0.00771882	yes
Bra009062	XLOC_010322	383.746	7.28486	3.19e-05	28.8453	1.54231	0.00776057	yes
Bra012818	XLOC_014445	37.382	5.48487	0.0494189	136.702	27.2326	0.00785854	yes
Bra033602	XLOC_037952	18.1126	0.752639	0.00175034	9.65836	0.758192	0.00787144	yes
Bra014837	XLOC_016248	51.6126	2.99911	0.00150691	14.8409	1.41503	0.00800612	yes
Bra010312	XLOC_011402	3.84836	0.0306366	3.24e-07	1.64948	0.0109525	0.00808715	yes
Bra024560	XLOC_027680	31.1405	304.262	0.000355553	54.3126	156.474	0.00808907	yes
Bra006610	XLOC_007404	15.1212	1.27872	0.000854664	12.0162	1.76023	0.00815362	yes
Bra016327	XLOC_018192	1.07944	0.0427059	0.00799231	1.99725	0.0394527	0.00816485	yes
Bra010005	XLOC_011154	10.0203	0.207416	2.87e-05	4.96347	0.416914	0.00832233	yes
Bra023213	XLOC_026072	28.3872	148.01	0.00549818	50.7529	165.949	0.00839308	yes
Bra033520	XLOC_048126	304.234	9.98811	0.000174927	26.5499	1.80673	0.00842685	yes
Bra032951	XLOC_037277	29.2793	3.95612	0.00338859	7.61916	1.02111	0.00846389	yes
Bra000555	XLOC_000289	0.632795	0.00607473	0.00124131	0.57782	0.0115747	0.00851193	yes
Bra022236	XLOC_025001	3.17866	0.198972	0.0279178	2.58549	0.0517919	0.00851193	yes
Bra001884	XLOC_001006	15.7788	2.96143	0.0147308	3.65903	0.602292	0.00868563	yes
Bra035925	XLOC_040699	42.2526	10.7936	0.00887977	49.4558	18.3985	0.00872417	yes
Bra013068	XLOC_014192	7.20919	0.625296	0.0061349	8.26321	1.3151	0.00875301	yes
Bra031492	XLOC_035545	2.6143	0.185498	0.0208983	6.22177	0.596952	0.00881524	yes
Bra001109	XLOC_001623	27.342	1.23664	0.00126262	81.0903	22.249	0.00882807	yes
Bra020497	XLOC_023157	4.61286	0.121712	0.000224815	0.972606	0	0.00883461	yes
Bra000964	XLOC_000512	3.20115	0.123465	0.0260853	3.52754	0.199852	0.00922249	yes
Bra001007	XLOC_000538	1426.56	686.293	0.0452704	1783.37	598.044	0.00929637	yes
Bra015981	XLOC_017664	45.125	2.27873	0.000798643	72.0891	14.8908	0.00931268	yes
XLOC_047857	XLOC_047857	132.304	2513.71	0.00283558	18.8844	233.131	0.00933728	yes
XLOC_002195	XLOC_002195	0.0586771	21.6221	3.81e-09	0.0280859	0.994195	0.00953924	yes
Bra016496	XLOC_018284	5.35377	0.444615	0.020522	2.97996	0.214843	0.00962347	yes
Bra038507	XLOC_043780	3.27742	0.405239	0.0393303	0.947913	0.0604371	0.0096681	yes
Bra006065	XLOC_006515	9.57158	0.587811	0.00220504	2.05309	0.0205538	0.00969904	yes
Bra019924	XLOC_022396	0.54943	6.78895	0.0139275	1.2066	9.51947	0.00989162	yes
Bra012378	XLOC_013426	9.25441	0.344296	0.000372205	3.18665	0.0743054	0.00992164	yes
Bra020377	XLOC_022881	4.24236	0.17925	0.000800582	2.69623	0.355589	0.00996631	yes
Bra010658	XLOC_011587	6.74328	0.487023	0.018283	2.25045	0.104371	0.00997231	yes
Bra002198	XLOC_002927	25.76	0.975504	0.00174536	9.02511	0.5723	0.0100038	yes
Bra009036	XLOC_010308	1.45586	46.125	9.84e-05	1.54368	12.7847	0.0100201	yes
Bra039301	XLOC_044693	638.541	117.3	0.000874589	620.392	211.028	0.0100692	yes
Bra011734	XLOC_013042	71.1646	11.9838	0.00219925	14.3256	3.7011	0.0100692	yes
XLOC_027641	XLOC_027641	3.45411	0.117133	0.00735888	2.2097	0.106534	0.0101043	yes
Bra037248	XLOC_042244	9.55888	0.151271	0.000417189	64.4959	9.56317	0.0101097	yes
Bra004474	XLOC_004951	17.7258	0.375674	0.000162322	60.2104	10.8169	0.010312	yes
Bra036297	XLOC_041053	0.05533	1.12424	0.00814953	0	4.80179	0.010384	yes
Bra018848	XLOC_021188	16.0813	2.15318	0.000427814	15.2576	2.59181	0.0105994	yes
Bra028723	XLOC_032428	9.11353	1.38634	0.00807801	21.647	5.87646	0.0106058	yes
Bra028141	XLOC_031775	88.0524	0.566612	3.04e-07	28.1808	2.57889	0.010669	yes
Bra025137	XLOC_028329	4.47015	0.252373	0.0111834	1.86484	0.0884091	0.010758	yes
Bra015521	XLOC_017358	25.0813	3.63093	0.0266493	1.71115	0.0878145	0.010795	yes
Bra013788	XLOC_014998	20.7732	2.08401	0.00565621	58.0759	15.7591	0.0108033	yes
Bra002733	XLOC_002592	4.99138	0.244108	0.00277305	2.32143	0.194297	0.0108417	yes
Bra031920	XLOC_036007	4.75845	36.1684	0.000208361	10.3619	32.1611	0.0109353	yes
XLOC_031208	XLOC_031208	1.37555	0.0835562	0.0316644	3.25638	0.213088	0.0111455	yes
Bra015467	XLOC_017331	32.4176	5.04771	0.00177189	124.826	44.7881	0.0112463	yes
Bra035871	XLOC_040673	9.10969	0.758378	0.00190162	2.59209	0.261372	0.0113525	yes
Bra009578	XLOC_010042	15.9949	0.416065	0.000293056	1.47159	0.0734378	0.0113711	yes
Bra037493	XLOC_042496	23.8645	0.0492528	3.77e-10	3.11695	0.233243	0.0113925	yes
Bra020393	XLOC_022655	299.108	42.4217	0.00779097	3.2654	0.394445	0.0114208	yes
Bra009662	XLOC_010952	33.2898	0.305021	1.86e-08	17.2588	0	0.0114211	yes
Bra016644	XLOC_018363	44.2927	5.17859	0.00793462	259.239	59.1425	0.01158	yes
Bra025721	XLOC_028973	19.9905	0.0403686	6.93e-13	1.07608	0.0106553	0.0121813	yes
Bra006259	XLOC_007219	7.0314	0.139696	0.000406581	5.3295	0.406726	0.0122247	yes
Bra019410	XLOC_021495	0.599458	7.86941	0.00116195	3.20164	9.53349	0.0122247	yes
XLOC_022420	XLOC_022420	2.95756	0.203953	0.0187938	4.34375	0.103742	0.0122774	yes
Bra023719	XLOC_026714	0.840786	6.21682	0.0104403	0.120765	1.52804	0.0124367	yes
Bra013165	XLOC_014242	39.152	3.26945	0.0111316	18.8926	1.89671	0.0124426	yes
Bra011164	XLOC_012755	1.73032	0.0334841	0.000701277	0.55257	0.0127439	0.0125209	yes
Bra018798	XLOC_021168	1.62113	0.0179365	0.00192116	2.22879	0.0750745	0.0125726	yes
Bra011303	XLOC_012380	10.478	0.468487	0.00743666	3.5338	0.0823928	0.0129254	yes
Bra022350	XLOC_025228	12.1038	1.05781	0.00482177	10.5712	1.92374	0.0129559	yes
Bra012112	XLOC_013286	1.44032	8.42442	0.0146989	0.125378	1.10006	0.0130631	yes
Bra022365	XLOC_025069	267.134	22.1276	0.00262736	65.4591	11.0524	0.013066	yes
Bra008696	XLOC_009579	2.50815	29.0358	2.69e-05	2.47807	15.4534	0.0132336	yes
Bra000165	XLOC_001137	0.304142	12.3538	0.00508368	0.22771	7.19765	0.0133066	yes
Bra011090	XLOC_012277	1.84676	0.082078	0.00177909	1.43389	0.176221	0.0133118	yes
Bra030570	XLOC_034542	37.2523	183.864	0.00389909	42.299	125.673	0.0133118	yes
Bra004484	XLOC_004960	1.96938	0.213973	0.0375594	0.898782	0.0600088	0.0133184	yes
Bra040122	XLOC_045654	43.7011	624.492	1.87e-07	94.902	266.322	0.0134411	yes
Bra009815	XLOC_011054	9.0296	0.301683	0.00038517	1.43927	0.0532984	0.0134411	yes
Bra024755	XLOC_027775	1.37076	27.3425	3.56e-06	0.702702	4.11989	0.0134807	yes
Bra013782	XLOC_015368	4.85541	0.161164	0.00892863	3.93471	0.0932692	0.0134807	yes
Bra010427	XLOC_011468	111.316	9.56685	0.00227999	71.0829	14.8887	0.0135867	yes
Bra024249	XLOC_027328	42.3315	7.22009	0.000303792	80.6567	33.0142	0.0137363	yes
Bra028211	XLOC_031813	150.253	8.34424	0.00047179	106.452	24.0969	0.0137432	yes
Bra028446	XLOC_032161	29.6617	0.891747	0.00490581	515.051	120.071	0.0138253	yes
Bra006057	XLOC_006513	21.7914	3.98715	0.00101848	53.8168	23.6976	0.0139004	yes
Bra010724	XLOC_012038	0.313877	98.2117	0	8.82889	33.1319	0.0140091	yes
Bra002332	XLOC_002998	295.313	89.7604	0.0248818	226.215	81.186	0.0142974	yes
Bra000054	XLOC_001070	25.9553	0.109692	6.96e-10	15.6189	2.96805	0.0143096	yes
Bra027324	XLOC_030855	20.1144	2.48056	0.0215762	25.7781	4.78304	0.0148003	yes
Bra027501	XLOC_031041	3.58585	0.207147	0.000492815	1.5605	0.105328	0.0149921	yes
Bra031615	XLOC_035855	11.599	0.354801	0.00162593	3.65219	0.190809	0.0152856	yes
Bra021385	XLOC_024149	3.76076	61.0063	0.0038677	32.5944	141.183	0.015504	yes
Bra037512	XLOC_042506	3.68264	0.119385	0.000824927	0.669729	0.0323548	0.0155898	yes
Bra022343	XLOC_025222	2.22317	0.092437	0.00569441	0.701329	0.0174994	0.0156366	yes
Bra034595	XLOC_039134	0.990803	37.9638	3.47e-05	0.334768	3.74308	0.0158966	yes
Bra009086	XLOC_010338	121.257	28.4073	0.00556317	382.035	142.486	0.0161524	yes
Bra009841	XLOC_010746	15.8019	1.60305	0.0231149	28.6542	4.67243	0.0161758	yes
Bra004568	XLOC_004995	104.494	8.27469	0.000665732	81.15	12.9122	0.0163544	yes
Bra013034	XLOC_014544	7.92839	0.479219	0.0119857	2.47739	0.13213	0.0164501	yes
XLOC_025157	XLOC_025157	3.10476	0.224236	0.018283	0.919539	0.0490432	0.0164501	yes
Bra002626	XLOC_002528	1.69305	0.0415945	0.000584727	1.43559	0.0196397	0.016504	yes
Bra021653	XLOC_024331	134.533	8.31708	0	72.7125	38.8914	0.016722	yes
Bra038163	XLOC_043281	61.1314	16.0318	0.00484668	72.5133	28.1876	0.0168972	yes
Bra003641	XLOC_004465	3.28981	0.213807	0.00281467	3.83813	0.603891	0.0169504	yes
Bra011691	XLOC_012585	17.4177	0.589862	0.00283558	5.5479	0.416279	0.0170827	yes
Bra013731	XLOC_014966	11.9311	0.645899	0.00146514	5.0716	0.587999	0.017248	yes
Bra002357	XLOC_002395	13.6495	0.250992	3.66e-05	8.92274	1.12572	0.0173287	yes
Bra011086	XLOC_012275	17.2267	0.229829	4.59e-09	3.17976	0.283936	0.017433	yes
Bra020818	XLOC_023350	3.78814	0.0355344	0.000528977	71.2888	16.6546	0.0174942	yes
Bra029429	XLOC_033315	2.13199	0.112583	0.00639491	1.26809	0.0719936	0.0177947	yes
Bra023389	XLOC_026308	2.16176	0.129012	0.0136097	3.23833	0.32152	0.0178491	yes
Bra029457	XLOC_033334	2.26862	0.205053	0.0104071	0.989166	0.0322496	0.0179602	yes
Bra014704	XLOC_016417	3.466	0.100559	0.00282194	3.33574	0.0878569	0.0179848	yes
Bra026702	XLOC_030090	34.9016	1802.18	6e-08	5.329	33.8133	0.0180446	yes
Bra010143	XLOC_011225	57.0325	2.78083	0.00057791	1.1956	0.0680177	0.0180446	yes
Bra023521	XLOC_026380	2.17964	0.138507	0.0219378	0.832348	0.0473524	0.0180446	yes
Bra008728	XLOC_009596	2.21001	0.237568	0.0113505	1.54614	0.0203173	0.018138	yes
Bra006588	XLOC_006775	28.7745	1.08515	0.000979751	6.57023	0.530352	0.0182247	yes
Bra006952	XLOC_007637	125.519	37.4696	0.016839	152.72	55.6768	0.0182749	yes
Bra031772	XLOC_035800	6.48812	113.062	3.45e-06	483.325	1486.71	0.0183107	yes
Bra001953	XLOC_002178	22.3624	423.047	3.56e-05	109.207	370.897	0.0184236	yes
Bra024790	XLOC_027963	2.38385	0.0571326	0.00170063	55.3499	19.3993	0.0184913	yes
Bra031349	XLOC_035360	14.9562	83.4268	0.0398009	14.3294	55.8375	0.0188276	yes
XLOC_017067	XLOC_017067	0.176997	4.40117	0.0023052	1.07099	6.6066	0.0188362	yes
Bra010482	XLOC_011501	5.55837	0.186074	0.00194864	4.2595	0.376819	0.0189499	yes
XLOC_014672	XLOC_014672	0.0502121	3.01557	0.00495753	4.58018	31.3865	0.0189924	yes
Bra004525	XLOC_005659	5.93629	0.238392	0.000299496	1.62806	0.169331	0.0190926	yes
Bra037343	XLOC_042358	1.15697	0.0377996	0.00597131	1.18726	0.071682	0.019107	yes
Bra002844	XLOC_003277	7.23712	109.436	6.35e-07	59.4801	138.085	0.0192909	yes
Bra021979	XLOC_024834	14.6562	0.129289	5.39e-07	5.23401	0.660258	0.0196368	yes
Bra036430	XLOC_041259	2.27966	10.1156	0.0452704	1.89724	6.06532	0.0197944	yes
Bra025982	XLOC_029409	22.6722	3.8476	0.00240293	11.6301	3.85211	0.0199482	yes
Bra013656	XLOC_015305	40.6356	7.55804	0.0273907	19.7541	7.64694	0.0205949	yes
Bra040587	XLOC_046219	17.1089	3.22185	0.00647583	1.78269	0.141794	0.0206894	yes
Bra025026	XLOC_028090	36.3149	3.68114	0.00472936	8.36316	1.21847	0.020776	yes
Bra012743	XLOC_014401	0.140181	3.33499	0.00414113	5.78163	25.8792	0.0207905	yes
Bra023704	XLOC_026691	0.823386	0.0162878	0.0092738	2.20154	0.151998	0.0210009	yes
Bra016044	XLOC_018015	61.8742	3.7771	2.85e-13	51.3134	23.8743	0.0217036	yes
Bra009746	XLOC_011013	2.13322	0.136966	0.00648406	1.89493	0.182715	0.0217604	yes
Bra021241	XLOC_023898	43.841	2815.2	1.38e-06	92.7279	302.218	0.0221543	yes
Bra028992	XLOC_032869	15.198	67.1386	0.0289291	11.8576	28.3548	0.0225045	yes
Bra002504	XLOC_003097	81.8422	1.11858	2.9e-06	12.7373	1.46136	0.0227766	yes
Bra011797	XLOC_013073	11.7462	1.39188	0.00381428	1.54801	0.112969	0.022855	yes
Bra031571	XLOC_035696	29.2773	2.52225	0.0120813	13.6562	1.61855	0.0228994	yes
Bra023862	XLOC_026917	13.3543	0.217939	6.45e-05	263.157	71.0511	0.0234596	yes
Bra022880	XLOC_025894	42.3423	122.169	0.0288574	35.2429	87.8809	0.02351	yes
Bra013628	XLOC_015290	3.44935	167.932	1.57e-11	0.185403	1.61213	0.0235968	yes
Bra002791	XLOC_003246	17.1275	2.68704	0.0141081	3.45441	0.559844	0.023885	yes
Bra041079	XLOC_046961	10.5011	0.108237	0.000102676	5.19164	0.391854	0.024041	yes
Bra001661	XLOC_001921	127.024	1778.01	0.00422555	282.712	1347.27	0.0241955	yes
Bra022355	XLOC_025063	9.94818	0.100944	9.51e-05	2.04822	0.0606894	0.0242726	yes
Bra030461	XLOC_034467	19.2519	4.17946	0.000641293	2.83343	0	0.0245467	yes
Bra008066	XLOC_009195	8.51106	0.663053	0.0218417	4.05712	0.336945	0.0249421	yes
Bra006685	XLOC_007449	38.7499	4.28834	0.0376408	44.2963	6.11248	0.025219	yes
XLOC_035404	XLOC_035404	1.51967	0.0247854	3.18e-05	1.66366	0.119383	0.025275	yes
XLOC_047226	XLOC_047226	7.02484	0.309467	0.00639302	2.99322	0.205163	0.0254143	yes
XLOC_047703	XLOC_047703	12.564	193.763	0.0120352	3.61026	45.1854	0.0254821	yes
Bra009595	XLOC_010052	740.539	18.9641	0.000100189	93.0585	9.86826	0.0255249	yes
Bra037523	XLOC_042452	61.6832	410.636	0.000336787	45.2689	108.189	0.0255249	yes
Bra001184	XLOC_001659	6.58764	0.222206	0.00134851	17.0511	2.86477	0.0256974	yes
Bra022022	XLOC_024862	11.6495	2.97254	0.0453827	11.1479	2.70203	0.0257718	yes
Bra010049	XLOC_010857	36.0464	2.37063	0.00365889	5.49698	0.526608	0.0259759	yes
Bra031749	XLOC_035785	12.9801	115.511	3.31e-06	77.1776	158.787	0.0262632	yes
Bra007668	XLOC_008549	12.0406	43.7513	0.0127574	12.3766	29.7888	0.0267162	yes
Bra020362	XLOC_022875	12.0718	0.0927098	5.49e-06	1.11425	0.0344511	0.0268654	yes
Bra039503	XLOC_044887	1.89526	118.103	0	5.71888	17.5468	0.026888	yes
Bra039413	XLOC_044832	1.83755	0.137465	0.00740367	1.34713	0.109105	0.027896	yes
Bra026520	XLOC_029854	9.99316	0.0536893	7.74e-07	2.36919	0	0.0280551	yes
Bra005880	XLOC_007014	6.4577	0.333602	0.0061716	1.35619	0.0850963	0.0280558	yes
Bra003611	XLOC_003766	7.58291	0.0943014	1.19e-05	2.55511	0	0.0286601	yes
Bra012544	XLOC_014300	10.6288	1.55022	0.00543022	1.38977	0.168978	0.0286762	yes
Bra029105	XLOC_032784	4.22747	0.369082	0.00151143	2.53243	0.387442	0.0287997	yes
Bra032740	XLOC_037044	4.06479	0.778769	0.0454626	0.609775	0.0433628	0.0288816	yes
Bra032942	XLOC_037272	0.643	4.08101	0.00644013	0.856586	3.91029	0.0291088	yes
Bra029142	XLOC_032802	27.5731	192.643	5.28e-05	67.9602	142.665	0.0291272	yes
Bra033890	XLOC_038191	19.4535	203.778	0.00602635	134.904	466.477	0.0292396	yes
Bra023590	XLOC_026418	3.89905	12.3417	0.0180416	1.88209	7.8312	0.0293	yes
Bra015856	XLOC_017596	34.2298	0.150506	3.55e-05	6.68683	0.221769	0.0293015	yes
Bra013812	XLOC_015376	16.1192	70.7175	0.0251663	52.7554	115.6	0.0296824	yes
Bra010533	XLOC_011938	1.29902	0.0365899	0.000800582	0.845247	0.0680177	0.0298205	yes
Bra017766	XLOC_019896	4.47558	0.040022	0.00099201	2.20597	0.0713058	0.0300116	yes
Bra017171	XLOC_019214	7.16357	0.0640589	4.95e-05	1.2207	0.0394527	0.0300288	yes
Bra002118	XLOC_002272	7.18196	0.286141	0.000837649	3.77149	0.524855	0.0307495	yes
Bra014323	XLOC_015899	0.1638	36.626	7.35e-09	0.0800963	1.08426	0.0307524	yes
Bra033690	XLOC_037992	16.3008	2.14124	0.0170171	2.83365	0.471007	0.0317451	yes
Bra040928	XLOC_046707	137.081	525.433	0.0251151	155.403	439.523	0.0317451	yes
Bra023925	XLOC_026953	85.4884	12.5023	0.01768	21.3436	3.77347	0.0318152	yes
Bra000757	XLOC_001446	66.0445	21.0379	0.0394955	122.125	55.6329	0.0321086	yes
Bra034102	XLOC_038548	221.231	50.4905	0.043108	116.028	45.5343	0.032371	yes
Bra007362	XLOC_007848	7.48073	0.499401	0.0010807	1.44918	0.102581	0.032381	yes
Bra009037	XLOC_009772	59.0021	4.18862	0.00446282	52.0906	9.4818	0.032381	yes
Bra035681	XLOC_040435	2.68324	0.154552	0.0235333	3.84808	0.330264	0.032381	yes
Bra006277	XLOC_006617	7.85828	29.622	0.00687086	5.06526	11.7996	0.0324133	yes
Bra029471	XLOC_033344	21.0024	0.981357	0.000552052	6.52937	1.01506	0.0324206	yes
Bra024151	XLOC_027239	23.4692	0.861045	0.00150381	28.5808	5.23534	0.0326019	yes
Bra036557	XLOC_041371	43.756	0.489839	1.21e-06	8.37926	0	0.0331808	yes
Bra005719	XLOC_006346	40.721	2.1564	0.000638431	5.41901	0.734359	0.0332734	yes
Bra027581	XLOC_030990	0.0582981	1.51962	0.00209453	0.3342	2.45599	0.0340773	yes
Bra018611	XLOC_020832	12.2287	1.02101	0.0023172	6.96359	1.70637	0.034206	yes
Bra034754	XLOC_039225	27.6407	1.21505	0.00113021	18.4822	2.96238	0.0343389	yes
Bra026413	XLOC_029796	0.0134511	1.22218	0.000614051	1.65319	6.05499	0.0344289	yes
Bra020563	XLOC_023197	2.57692	0.00657919	2.82e-06	0.586948	0.0473394	0.0351273	yes
Bra030207	XLOC_034243	5.52534	0.800544	0.0228802	1.81282	0	0.0352154	yes
Bra017085	XLOC_018916	5.00572	35.1864	0.0255779	0.748393	5.51555	0.0353677	yes
Bra015623	XLOC_017424	25.5974	0.117972	6.63e-09	1.79057	0.143578	0.0355871	yes
Bra021708	XLOC_024553	22.2412	0.221661	6.03e-06	14.5031	1.97171	0.0355871	yes
Bra002925	XLOC_003318	8.16857	49.3061	0.037431	7.30368	34.1991	0.0355871	yes
Bra021117	XLOC_023698	0.295993	4.65228	0.00149675	7.64847	36.6433	0.0358589	yes
Bra035133	XLOC_039638	24.527	367.228	0.00143269	11.3453	77.511	0.0359501	yes
Bra006248	XLOC_007212	74.084	8.50063	0.00455089	128.519	35.262	0.0363414	yes
Bra003687	XLOC_003813	34.4781	0.276637	2.17e-08	1.10224	0.0800981	0.0364477	yes
Bra009844	XLOC_010747	18.79	0.182641	1.22e-09	3.36834	0	0.0364694	yes
Bra022569	XLOC_025511	15.9412	0.627779	0.000689822	4.4346	0.562419	0.0364769	yes
Bra007825	XLOC_008635	0.272972	3.46031	0.00652843	0.055752	0.711769	0.0365777	yes
Bra013876	XLOC_015045	10.4185	1.46234	0.00595844	6.94375	1.2133	0.0373279	yes
Bra025200	XLOC_028520	1.829	0.106921	0.0244928	0.932687	0.0331577	0.0373623	yes
Bra032987	XLOC_037390	1.44769	0.0945035	0.0331931	5.07967	0.415192	0.0374407	yes
Bra002148	XLOC_002899	8.64418	401.587	6.85e-06	11.0067	44.1546	0.0376204	yes
Bra013224	XLOC_014650	179.121	58.0481	0.0151688	289.039	126.37	0.0380508	yes
Bra017850	XLOC_019946	1.79642	0.0423006	0.00539996	0.99845	0.0657666	0.0383106	yes
Bra011585	XLOC_012532	310.871	22.6191	0.000711486	334.417	98.6574	0.0391352	yes
Bra016330	XLOC_018193	99.2115	2181.31	0.0110262	18.9057	65.9615	0.0393531	yes
Bra012714	XLOC_014385	48.1667	1.13926	2.06e-06	1.36443	0.112909	0.0395516	yes
Bra014418	XLOC_016287	6.47076	0.095023	8.67e-06	2.86474	0	0.0395516	yes
Bra014647	XLOC_016139	1.90245	0.205584	0.0436544	0.440135	0.0327691	0.0396168	yes
Bra004538	XLOC_005665	1.45401	45.0272	2.63e-07	4.25749	16.4912	0.0396401	yes
Bra023730	XLOC_026719	7.06215	0.0867489	3.21e-05	0.639343	0.0233117	0.0396401	yes
Bra023731	XLOC_026720	7.06215	0.0867489	3.21e-05	0.639343	0.0233117	0.0396401	yes
Bra034295	XLOC_038742	14.81	0.78547	3.85e-05	3.93831	0.525932	0.0396401	yes
Bra038929	XLOC_044219	10.3566	239.467	0.000303142	18.2904	76.209	0.0396401	yes
Bra023829	XLOC_026899	1.72503	0.135459	0.00407113	1.76543	0.218965	0.0396979	yes
Bra024304	XLOC_027511	18.7382	1.30519	0.00486258	8.35546	1.16387	0.039757	yes
Bra002142	XLOC_002289	5.98645	0.232921	0.00503628	3.63204	0.331741	0.0399948	yes
Bra040598	XLOC_046240	11.3353	40.0343	0.0467673	10.784	33.3132	0.040853	yes
Bra003707	XLOC_003823	30.8	1.6789	1.71e-05	3.61337	0.443509	0.0409567	yes
Bra027317	XLOC_030851	2.86593	18.5051	0.047986	2.44505	12.1711	0.0410674	yes
Bra034355	XLOC_038773	77.7456	1691.93	1.77e-05	30.8685	122.312	0.0417439	yes
Bra035159	XLOC_039650	9.39331	0.41276	3.54e-05	4.3244	0.626572	0.0419833	yes
Bra026138	XLOC_029506	107.002	3.6392	7.5e-06	8.22313	0	0.0419936	yes
Bra019499	XLOC_021906	7.34645	0.195742	0.00328566	2.29041	0.085725	0.0419936	yes
Bra039262	XLOC_044677	33.3751	0.570337	1.2e-05	8.45437	1.25601	0.0424498	yes
Bra007156	XLOC_007737	9.74088	0.134816	1.79e-07	1.99406	0	0.042827	yes
Bra017697	XLOC_019716	98.7134	11.1419	0.00784264	114.311	32.6509	0.042827	yes
Bra016593	XLOC_018621	17.2517	141.493	0.0119807	30.1945	104.574	0.0435919	yes
Bra023603	XLOC_026632	1.77594	16.4537	0.000388666	0.685538	3.42392	0.0437124	yes
Bra016025	XLOC_017691	5.80327	0.0459189	5.04e-06	10.2278	0	0.0438753	yes
Bra011002	XLOC_012183	4.13548	34.2009	0.0244422	1.02915	7.61697	0.0439081	yes
Bra036800	XLOC_041669	39.0425	2.99775	0.00239209	14.3289	2.81561	0.0440188	yes
Bra019357	XLOC_021463	2.75039	24.1685	0.00147087	4.2347	15.0541	0.0443769	yes
Bra019044	XLOC_021514	65.3006	1097.8	1e-06	87.2404	169.7	0.0445185	yes
Bra016076	XLOC_018035	2.10325	0.170856	0.0104284	0.60825	0.0097801	0.044732	yes
Bra037119	XLOC_042074	5.54344	0.165995	0.00152141	1.60696	0.126428	0.0449739	yes
Bra026232	XLOC_029555	30.8647	5.31254	0.0161719	74.1664	21.9628	0.0449739	yes
Bra004874	XLOC_005838	43.5316	0.786538	1.55e-09	1.84165	0.248966	0.0452102	yes
Bra040871	XLOC_046614	45.0842	7.78371	0.0313251	8.88009	1.42999	0.0454635	yes
Bra000218	XLOC_000105	6.16178	0.100559	0.000277103	2.2856	0.175714	0.0455565	yes
Bra022364	XLOC_025234	1092.59	83.4938	0.0019671	117.042	20.1364	0.0455565	yes
Bra001071	XLOC_000576	0.458682	8.76605	3.83e-06	0.322884	2.20915	0.0461756	yes
Bra013803	XLOC_015010	8.86126	1.71445	0.0466645	13.0477	5.24728	0.0464122	yes
Bra010548	XLOC_011527	17.1447	3.02957	0.0102438	2.84896	0.441516	0.0464669	yes
Bra005150	XLOC_005314	5.03784	0.112967	4.17e-05	2.31472	0.0412972	0.0467998	yes
Bra025636	XLOC_028902	56.8568	9.89587	0.0464162	68.2211	18.1459	0.0471235	yes
Bra032022	XLOC_036184	6.21944	36.7014	0.000569385	3.58145	12.5654	0.0472223	yes
Bra009644	XLOC_010074	6.25274	1.23566	0.0420955	16.4181	4.01269	0.0473369	yes
Bra017639	XLOC_019832	29.5791	237.412	0.0114693	48.7396	155.276	0.047382	yes
Bra034418	XLOC_038822	1.96148	10.5984	0.00249569	13.7589	25.808	0.0474535	yes
Bra003592	XLOC_004445	269.713	36.9138	0.0183472	433.115	131.501	0.0476114	yes
Bra029324	XLOC_033171	17.5689	0.407655	1.11e-06	2.41049	0.27597	0.0476443	yes
Bra000160	XLOC_000076	3.12862	0.0546233	0.000153954	1.14534	0.0256223	0.0478728	yes
Bra037590	XLOC_042587	18.1426	6.36388	0.00804812	37.6385	14.7878	0.0480043	yes
Bra025912	XLOC_029206	1.63542	0.124582	0.0247379	0.57895	0.0451161	0.0481603	yes
Bra016990	XLOC_019119	66.0341	1.63328	5.44e-05	23.5165	4.84944	0.0482628	yes
Bra029813	XLOC_033707	45.7341	1.19658	5.54e-05	18.6966	3.77877	0.0485321	yes
Bra015873	XLOC_017936	3.39703	0.0532977	0.000208463	0.808934	0	0.048731	yes
XLOC_027757	XLOC_027757	0	4.35881	0.0186778	15.2666	40.3074	0.0487412	yes
Bra012551	XLOC_014304	5.92385	126.249	1.42e-09	37.6985	100.981	0.0488348	yes
Bra014826	XLOC_016240	130.802	0.867265	9.8e-11	27.5857	7.99432	0.0494912	yes
Bra003953	XLOC_003960	21.5401	0.53658	0.000110199	6.09737	0.877525	0.049576	yes
XLOC_018595	XLOC_018595	8.96311	0.941872	0.0330588	1.25982	0.106972	0.049576	yes
Bra027652	XLOC_031270	21.7105	4.56054	0.0151217	20.1807	8.16369	0.0498549	yes
Bra030181	XLOC_034109	0.0781857	1.42491	0.0174929	2.59655	15.85	0.0498549	yes
Bra029894	XLOC_033830	6.75447	0.415967	0.0064685	16.4259	3.81488	0.0499376	yes
Bra003295	XLOC_003603	6.45454	0.169669	0.00162187	7.42889	0.02577	0.0499984	yes
Bra017100	XLOC_018922	17.7956	5.04159	0.0031256	56.5179	33.4024	0.0499984	yes
XLOC_028743	XLOC_028743	46.3081	0.200843	0	0.0912077	66.8593	0	no
Bra011759	XLOC_012613	1.29249	33.2457	0.000452026	945.108	2.80703	0	no
Bra031886	XLOC_036112	11.7264	1.42435	0.000466115	0.0465783	26.2779	0	no
Bra016685	XLOC_018389	2.70424	28.2956	0.00047015	66.7668	0.478547	0	no
Bra002189	XLOC_002308	1109.58	176.251	0.0824571	10.1058	1099.39	0	no
Bra000557	XLOC_000291	10.8391	4.2144	0.185398	100.033	2.3496	0	no
Bra020601	XLOC_023229	0	0.328067	0.190475	2.49651	45.5721	0	no
Bra015240	XLOC_017196	0.229694	0	-	0.221668	91.0316	0	no
Bra004489	XLOC_004964	0	0.126187	-	0.0621612	60.9138	0	no
Bra026984	XLOC_030411	301.513	158.308	0.224409	150.374	15.9097	0	no
Bra040923	XLOC_046697	0	0.0120132	-	192.76	4.036	0	no
Bra001868	XLOC_000998	87.891	54.0464	0.489071	126.337	0.397686	0	no
Bra011573	XLOC_012952	0.289297	0.121761	0.500566	3.55526	226.943	0	no
Bra025136	XLOC_028327	0.414834	0.619214	0.800051	49.0199	0.183616	0	no
Bra036339	XLOC_041171	112.105	93.1391	0.816895	108.701	4.94836	0	no
XLOC_041815	XLOC_041815	0	0	-	0.0274532	35.1365	0	no
XLOC_038888	XLOC_038888	0	0	-	0.103988	63.1815	0	no
Bra035156	XLOC_039648	6.44609	3.38368	0.604661	147.623	0.44054	2.21e-13	no
Bra027080	XLOC_030481	13.045	18.7986	0.640849	26.0284	0.599251	2.21e-13	no
Bra023138	XLOC_026037	8.92892	7.59539	0.91052	68.0621	0.440903	2.21e-13	no
Bra015095	XLOC_016677	11.3662	0.18358	2.95e-06	0.0795811	22.8245	4.17e-13	no
Bra038254	XLOC_043380	1.07636	0.0238182	0.0010065	0.0315328	17.1318	5.76e-13	no
Bra031829	XLOC_036078	0.90909	0	0.191427	113.211	2.15448	5.76e-13	no
Bra003952	XLOC_003959	0.541791	0	0.199784	0.329647	141.2	5.76e-13	no
Bra033199	XLOC_037575	0.0425928	0.424009	0.0747735	38.9129	2.24908	9.35e-13	no
Bra040096	XLOC_045626	0.209071	0	-	3.79103	45.7049	1.19e-12	no
Bra026317	XLOC_029593	0.683925	0	0.194363	347.364	1.84688	1.19e-12	no
Bra009636	XLOC_010070	8.44433	8.282	0.986113	11.2448	144.904	1.19e-12	no
Bra039823	XLOC_045306	0.353244	1.29028	0.303653	0.0455143	36.1535	1.27e-12	no
Bra039825	XLOC_045307	0.353244	1.29028	0.303653	0.0455143	36.1535	1.27e-12	no
Bra039629	XLOC_045043	34.4254	31.5089	0.880227	1.03019	119.702	1.27e-12	no
Bra011859	XLOC_012666	0	0	-	0.0322144	15.6007	2.17e-12	no
Bra039330	XLOC_044670	2.60421	8.52825	0.0929582	8.43956	182.727	2.89e-12	no
Bra002830	XLOC_003269	4.59729	0	0.0906044	0.240698	45.4704	3.35e-12	no
Bra000551	XLOC_001340	24.6606	30.7863	0.744455	15.0477	0.231033	3.72e-12	no
Bra016994	XLOC_018865	0	0.266329	0.196882	85.5318	0.243491	4.21e-12	no
XLOC_021980	XLOC_021980	0.075187	0	-	257.401	1.28935	8.65e-12	no
XLOC_029550	XLOC_029550	4.22107	3.26696	0.8562	0.0432864	18.3154	8.65e-12	no
Bra025163	XLOC_028352	0	0	-	37.5892	0.234904	8.65e-12	no
XLOC_046914	XLOC_046914	1.05225	0.686896	0.791116	0.0655679	27.4634	9.36e-12	no
Bra009711	XLOC_010981	1.12119	2.30406	0.295529	4.39077	35.5685	9.92e-12	no
Bra020140	XLOC_022531	81.4095	29.7714	0.250736	58.1285	0.478589	1.02e-11	no
Bra013115	XLOC_014217	188.119	41.3052	0.0970752	228.541	0.645888	1.04e-11	no
Bra012409	XLOC_013441	183.989	196.578	0.944593	285.999	11.9638	1.15e-11	no
Bra017765	XLOC_019894	0	0	-	0.0277696	25.8521	1.21e-11	no
Bra032681	XLOC_037001	31.3367	38.6635	0.72002	3.3438	44.8207	1.43e-11	no
Bra010816	XLOC_011668	0.0650766	1.86027	0.00450073	11.4565	0.0940797	1.69e-11	no
Bra014058	XLOC_015764	0	0	-	0.0811727	7.91263	1.8e-11	no
Bra022308	XLOC_025043	486.143	137.795	0.144506	539.691	3.04544	2.09e-11	no
Bra017194	XLOC_019225	2.76123	0.3224	0.052429	37.655	0.143578	2.12e-11	no
Bra026796	XLOC_030140	2.19717	62.6707	2.23e-08	105.702	3.55445	2.51e-11	no
XLOC_036518	XLOC_036518	0	0	-	0.0794295	29.8803	2.66e-11	no
XLOC_035474	XLOC_035474	0	0	-	0.0702333	30.5884	3.2e-11	no
Bra006036	XLOC_006500	56.1769	57.4948	0.962768	98.0862	16.0054	3.45e-11	no
Bra006906	XLOC_007608	0.201183	0	-	14.397	0.0747805	3.72e-11	no
XLOC_020589	XLOC_020589	0	0	-	0.0166594	40.3722	4.21e-11	no
Bra013884	XLOC_015050	30.4538	14.4723	0.276972	32.7306	1.98641	4.43e-11	no
XLOC_040136	XLOC_040136	0	0	-	23.3635	0.100146	4.43e-11	no
Bra007118	XLOC_007717	0	0	-	20.2623	0.0654957	6.56e-11	no
Bra033622	XLOC_037852	3.97891	0	0.0152451	0.138884	23.5608	6.75e-11	no
Bra007425	XLOC_008436	0.0896619	0	-	0.558143	66.0857	6.75e-11	no
Bra023722	XLOC_026832	0	0	-	32.4315	0.12628	7.29e-11	no
Bra004283	XLOC_004123	12.6367	18.7092	0.712155	1.95502	144.444	7.36e-11	no
Bra025889	XLOC_029180	83.6191	11.1827	3.23e-05	3.10783	98.7702	7.72e-11	no
XLOC_030209	XLOC_030209	0	0	-	22.8725	0.082788	8.37e-11	no
Bra028233	XLOC_031911	0.0344044	0.0969421	-	0.0582246	17.2297	1.18e-10	no
Bra019353	XLOC_021460	0	0	-	0.256913	24.1583	1.45e-10	no
XLOC_033971	XLOC_033971	0	0.0187104	-	0.0488693	15.7513	1.48e-10	no
Bra005919	XLOC_006438	7.99688	137.302	6.2e-06	307.161	8.36576	1.67e-10	no
Bra010598	XLOC_011550	1.62963	24.7478	0.00375876	102.65	1.03536	1.84e-10	no
Bra037088	XLOC_042025	0.482775	1.52838	0.233171	0.27474	8.53826	1.99e-10	no
XLOC_023719	XLOC_023719	2.90761	2.75122	0.976147	252.662	1.6068	3.15e-10	no
Bra020059	XLOC_022493	2.53093	1.16944	0.420993	21.1516	0.0603822	3.4e-10	no
Bra038686	XLOC_043940	0.0859332	0	-	0.137862	8.01404	3.47e-10	no
XLOC_008654	XLOC_008654	0	0	-	127.036	0.615597	3.6e-10	no
Bra013579	XLOC_015255	1.00692	4.23786	0.10966	0.0564329	10.7981	3.82e-10	no
Bra017059	XLOC_018899	44.9011	89.2018	0.139322	50.184	2.97425	4.12e-10	no
Bra035477	XLOC_040192	6.38098	5.02096	0.765385	39.7779	3.11831	4.63e-10	no
Bra038206	XLOC_043358	0.532165	2.79446	0.0990746	15.8756	0.325479	4.86e-10	no
Bra012768	XLOC_014027	0.214046	0.419133	0.666657	0.220948	48.4197	5.06e-10	no
Bra000660	XLOC_000343	16.653	45.4316	0.25695	1.4161	118.093	5.55e-10	no
XLOC_043025	XLOC_043025	0	0	-	0.0798488	34.8334	5.63e-10	no
Bra019748	XLOC_022100	100.694	36.4718	0.218617	104.368	1.17894	7.39e-10	no
Bra000794	XLOC_000420	0.160276	0.0551117	-	46.4918	4.36916	7.94e-10	no
Bra001571	XLOC_000830	0.262927	0.53827	0.578751	4.59362	35.1919	9.57e-10	no
Bra002386	XLOC_003023	414.772	270.87	0.280888	389.398	124.354	1.17e-09	no
Bra008026	XLOC_008800	72.813	112.344	0.655247	714.117	23.1678	1.23e-09	no
Bra025326	XLOC_028589	3.94537	1.1979	0.221485	9.76321	0.0616363	1.44e-09	no
XLOC_011669	XLOC_011669	49.303	82.0793	0.156905	8.35463	0.287835	1.54e-09	no
Bra000129	XLOC_001113	99.8512	18.9129	0.000156366	2.6665	65.8876	1.57e-09	no
XLOC_041633	XLOC_041633	0.404955	0	0.183617	19.979	0.173698	1.61e-09	no
Bra001852	XLOC_002022	4960.09	1964.45	0.54972	683.124	24.3062	1.66e-09	no
Bra011039	XLOC_012236	0	0	-	4.03402	0.0184483	1.7e-09	no
Bra024242	XLOC_027477	147.158	159.126	0.907585	208.265	39.768	1.72e-09	no
Bra037824	XLOC_042820	40.3381	13.3962	0.144233	2.38549	143.071	1.73e-09	no
Bra016271	XLOC_018159	0.228622	0.833692	0.225143	39.959	1.33012	1.74e-09	no
Bra036806	XLOC_041718	0.885241	0	0.189649	56.489	0.500888	2.02e-09	no
Bra018707	XLOC_020878	50.7355	436.916	0.00416758	51.0258	0.662954	2.17e-09	no
Bra036225	XLOC_040955	0.124203	0.783755	0.196882	2.18742	146.853	2.18e-09	no
Bra009035	XLOC_009771	14.4073	29.689	0.194363	43.0996	0.491236	2.25e-09	no
XLOC_013807	XLOC_013807	12.0174	2.37145	0.00428355	0.125044	21.6889	2.29e-09	no
Bra016070	XLOC_018030	190.387	72.271	0.244982	515.826	19.0869	2.34e-09	no
Bra012445	XLOC_013780	0.652148	0.260757	0.519746	70.0325	0.920192	2.34e-09	no
Bra022655	XLOC_025406	7.64093	6.40173	0.854932	12.1092	128.194	2.34e-09	no
Bra010626	XLOC_011569	127.084	72.9814	0.545828	43.2679	0.300891	2.43e-09	no
Bra016447	XLOC_018544	10.1115	4.32272	0.427385	32.8678	0.200199	2.66e-09	no
Bra027489	XLOC_031035	2.67067	1.94687	0.817203	27.6332	0.133465	2.66e-09	no
Bra016525	XLOC_018585	2.53761	0.521427	0.144862	2.51205	27.2363	3.07e-09	no
Bra034338	XLOC_038685	20.8134	4.42105	0.00283511	8.32753	48.3204	3.09e-09	no
Bra022948	XLOC_025736	5.67195	11.9587	0.424794	0.0160034	15.2997	3.37e-09	no
XLOC_044630	XLOC_044630	2.01343	0	0.18907	232.19	3.19443	3.42e-09	no
Bra001559	XLOC_000818	137.378	91.2738	0.499992	484.353	72.7474	3.67e-09	no
Bra020511	XLOC_023166	0.0275668	0.0539858	-	13.1557	0.0669436	4.32e-09	no
Bra020045	XLOC_022697	8.34719	1.29364	0.0998576	41.1384	0.328206	4.38e-09	no
XLOC_038997	XLOC_038997	0.0192033	0	-	0.00561982	6.24239	5.44e-09	no
Bra013092	XLOC_014206	295.737	224.067	0.796941	30.4564	562.571	5.48e-09	no
XLOC_013821	XLOC_013821	0	0.188555	0.211882	21.393	0.112969	5.99e-09	no
Bra023506	XLOC_026581	7.76745	0.185224	0.000714357	0.689332	60.9841	6.28e-09	no
Bra006845	XLOC_007538	35.248	38.3156	0.932102	13.0678	0.139253	6.36e-09	no
Bra004592	XLOC_005702	1.91775	5.71375	0.333501	11.2524	0.0599394	6.36e-09	no
Bra018998	XLOC_021270	47.0744	18.8088	0.188047	36.5822	2.50369	6.84e-09	no
Bra000710	XLOC_001421	10.4095	86.8895	0.00206326	147.336	8.49607	7.05e-09	no
XLOC_034064	XLOC_034064	0	0.0809026	-	0.370876	32.2704	7.88e-09	no
Bra006748	XLOC_007485	10.7874	39.3805	0.192639	121.11	1.45232	8.23e-09	no
Bra004064	XLOC_004698	33.0918	11.7081	0.0466653	39.4779	228.996	9.63e-09	no
Bra037251	XLOC_042246	20.3691	5.6561	0.183177	32.6091	0.212751	9.66e-09	no
XLOC_011326	XLOC_011326	3.99533	0.434684	0.193441	165.856	0.928701	9.79e-09	no
Bra012441	XLOC_013454	33.8952	6.9272	0.0995993	59.9751	4.50692	1.02e-08	no
Bra024009	XLOC_027026	0.787161	0.20554	0.328057	100.635	3.2555	1.08e-08	no
XLOC_047894	XLOC_047894	1205.86	491.192	0.43138	2.56213	572.109	1.09e-08	no
Bra031911	XLOC_036002	0.0131788	0	-	0.0805043	16.1979	1.12e-08	no
XLOC_031567	XLOC_031567	0	0	-	0.766529	114.653	1.14e-08	no
Bra040318	XLOC_045891	0.107535	1.69847	0.0722331	0.0831382	69.9531	1.15e-08	no
Bra032734	XLOC_037038	1.12384	80.9929	2.31e-06	95.0084	1.93267	1.18e-08	no
Bra023765	XLOC_026733	28.5886	62.0696	0.208807	14.8202	101.145	1.33e-08	no
Bra003791	XLOC_003870	1.4855	0.48486	0.474123	3.68164	278.642	1.37e-08	no
Bra039750	XLOC_045215	11.7201	4.17044	0.132413	15.8193	108.615	1.39e-08	no
XLOC_031116	XLOC_031116	0.295669	11.0015	0.00140166	91.6484	0.465526	1.39e-08	no
Bra019500	XLOC_021907	0.558179	1.11533	0.582463	64.598	9.06842	1.45e-08	no
Bra026830	XLOC_030160	0	0	-	0.0753391	11.8191	1.6e-08	no
XLOC_036516	XLOC_036516	0	0	-	0.103762	20.0704	1.68e-08	no
Bra016193	XLOC_018102	146.417	84.436	0.318417	263.596	35.2433	1.71e-08	no
Bra040020	XLOC_045541	7.57562	3.00696	0.227546	3.00063	53.0636	1.76e-08	no
Bra003451	XLOC_003686	0.0509085	0.23443	0.199958	0.548318	16.0723	1.81e-08	no
Bra033873	XLOC_038179	0.0108824	0	-	4.47946	0.0270145	1.83e-08	no
Bra014891	XLOC_016740	13.1258	5.10779	0.0871515	5.05505	35.8386	1.98e-08	no
Bra016791	XLOC_018442	959.812	501.424	0.489069	649.467	21.6066	1.98e-08	no
Bra004689	XLOC_005753	0	0.0216049	-	23.4241	0.159593	2.3e-08	no
Bra016228	XLOC_017792	7.78285	141.302	2.6e-09	9.4611	0.206172	2.51e-08	no
Bra040720	XLOC_046388	0.072502	0.0236643	-	16.7323	0.133694	2.59e-08	no
Bra015501	XLOC_017349	102.737	216.9	0.105536	176.297	889.915	2.61e-08	no
Bra038886	XLOC_044186	0	0	-	2.32273	0.014585	2.61e-08	no
Bra032663	XLOC_036933	8.89281	0.408872	0.000185621	19.813	259.657	2.65e-08	no
Bra037542	XLOC_042525	47.3655	218.284	0.175375	0.677547	123.828	2.82e-08	no
Bra034068	XLOC_038527	0	0.124605	-	0.398578	38.4558	2.99e-08	no
Bra024699	XLOC_027881	86.8155	158.653	0.241181	160.879	33.018	3.19e-08	no
Bra012490	XLOC_013477	20.3755	26.834	0.758824	0.411541	26.8795	3.29e-08	no
Bra008368	XLOC_008987	7.45337	0.701115	0.00147722	1.20102	12.0638	3.44e-08	no
XLOC_046599	XLOC_046599	47.498	0.903655	1.56e-11	0.114575	9.47144	3.75e-08	no
Bra031435	XLOC_035589	2.49814	2.08773	0.889369	51.5201	2.1695	4.16e-08	no
Bra005999	XLOC_006481	8.4515	4.52336	0.573535	33.6642	0.211479	4.31e-08	no
Bra011074	XLOC_012263	17.9333	9.29822	0.519746	27.1433	0.256145	4.38e-08	no
Bra011484	XLOC_012917	1.88581	11.7508	0.116425	0.563703	50.5757	4.68e-08	no
Bra013696	XLOC_015327	3.73621	0.116141	0.0263409	6.85979	355.565	4.96e-08	no
Bra004824	XLOC_005817	7.50463	0.877422	0.0770256	19.4095	0.131141	4.98e-08	no
Bra024832	XLOC_028166	16.5579	504.125	4.93e-07	153.115	1.42546	5.33e-08	no
Bra016345	XLOC_018496	1.53646	0.7654	0.618117	14.8988	0.123918	5.33e-08	no
XLOC_044594	XLOC_044594	0.52833	0.469753	0.948224	7.55401	43.2123	5.33e-08	no
Bra018970	XLOC_021021	112.227	32.6524	0.155379	74.2427	2.36634	5.58e-08	no
Bra041132	XLOC_047067	0	0	-	0.0820534	13.829	5.85e-08	no
Bra037326	XLOC_042291	0.75383	0.531147	0.82081	10.0519	0.0889818	5.97e-08	no
Bra034679	XLOC_039289	0	0	-	14.317	0.0207145	6.17e-08	no
Bra020793	XLOC_023129	67.4656	20.7719	0.0487599	0.934668	41.4206	6.2e-08	no
XLOC_005777	XLOC_005777	0	0	-	0.105792	11.8823	6.29e-08	no
Bra036839	XLOC_041690	20.5653	130.462	0.0272739	25.276	0.302558	6.74e-08	no
Bra011196	XLOC_012771	2.62373	0.636162	0.289236	74.4384	0.85725	6.76e-08	no
Bra033546	XLOC_048174	12.9785	2.97132	0.243288	108.598	0.679218	6.82e-08	no
Bra039735	XLOC_045202	0.287639	0.917974	0.37803	9.84111	0.0740045	6.9e-08	no
XLOC_017458	XLOC_017458	0	0	-	22.3272	0.17765	8.06e-08	no
Bra014759	XLOC_016449	1.47189	7.16647	0.0633691	0.883905	27.3476	8.28e-08	no
XLOC_023899	XLOC_023899	0.0156845	0	-	0.0266484	18.5967	8.61e-08	no
Bra014236	XLOC_015643	3.18237	0.567861	0.165135	18.7292	0.236495	8.69e-08	no
Bra028844	XLOC_032484	2.18544	1.28613	0.695873	13.1788	0.122374	8.72e-08	no
Bra006422	XLOC_006689	2.54455	0	0.171575	10.7417	0.0777477	8.75e-08	no
Bra026156	XLOC_029322	91.5489	131.805	0.574461	10.9143	0.754874	8.93e-08	no
Bra005979	XLOC_006469	26.2143	21.278	0.847875	34.7019	0.555726	9.06e-08	no
Bra023973	XLOC_027145	1.00998	0	0.183228	11.6846	0.0757681	9.17e-08	no
Bra039268	XLOC_044680	1.03576	44.3893	7e-07	70.799	2.13898	9.2e-08	no
Bra029666	XLOC_033467	1.65658	4.81258	0.176872	0.367608	11.7553	9.7e-08	no
Bra017077	XLOC_019165	36.4828	54.8987	0.68041	46.9189	0.704901	9.7e-08	no
XLOC_040768	XLOC_040768	3.40851	6.47006	0.387124	0.116989	19.1544	9.87e-08	no
Bra016945	XLOC_018839	130.017	48.5357	0.0954979	76.2757	8.27281	9.96e-08	no
Bra020836	XLOC_023510	85.4291	95.6345	0.921588	67.9665	1.62408	1.06e-07	no
XLOC_020013	XLOC_020013	0	0	-	12.1064	0.100545	1.11e-07	no
Bra001986	XLOC_002810	14.1323	1.84106	0.00421419	171.62	1039.29	1.14e-07	no
Bra032360	XLOC_036565	6.56809	7.27704	0.924455	26.1989	1.25621	1.14e-07	no
Bra013926	XLOC_015073	0.0230463	0.00752218	-	9.03053	0.0142904	1.17e-07	no
Bra036566	XLOC_041374	0.133759	0	-	15.4757	0.0860324	1.2e-07	no
Bra009154	XLOC_009837	99.8463	13.5126	0.0798032	287.315	3.69047	1.24e-07	no
Bra009549	XLOC_010573	0	0	-	0.0626679	8.31134	1.24e-07	no
Bra021299	XLOC_023928	0	0.121215	-	115.007	1.12205	1.27e-07	no
XLOC_012868	XLOC_012868	0	0	-	0.0256397	16.6651	1.27e-07	no
Bra002244	XLOC_002947	0.967601	0.180204	0.117676	23.3566	0.364421	1.32e-07	no
XLOC_011288	XLOC_011288	0	0	-	37.5892	0.0626012	1.32e-07	no
XLOC_024139	XLOC_024139	0	0	-	10.8438	0.0883233	1.32e-07	no
Bra018121	XLOC_020336	144.161	39.1789	0.174672	655.634	41.974	1.34e-07	no
Bra030259	XLOC_034170	454.75	359.564	0.837768	18.81	396.995	1.34e-07	no
Bra000759	XLOC_000399	3.08839	0.0142646	1.1e-06	0.00638735	4.07891	1.4e-07	no
XLOC_006294	XLOC_006294	0	0	-	0.0220488	14.0593	1.41e-07	no
Bra027715	XLOC_031303	12.2678	7.52623	0.652817	19.9049	0.232525	1.53e-07	no
Bra038825	XLOC_044092	26.9183	11.6161	0.053207	29.0105	80.5603	1.55e-07	no
XLOC_041831	XLOC_041831	0	0	-	0.0838468	27.2954	1.59e-07	no
Bra005033	XLOC_005251	0	0	-	13.5615	0.095014	1.61e-07	no
XLOC_011293	XLOC_011293	0	0	-	0.270241	34.5917	1.64e-07	no
Bra018831	XLOC_021181	37.5206	17.5027	0.39719	5.47247	119.709	1.64e-07	no
Bra039768	XLOC_045231	2.05161	0.347522	0.139501	9.96605	0.255909	1.65e-07	no
Bra015267	XLOC_017006	1.17236	0.521197	0.466479	12.952	40.6861	1.66e-07	no
Bra012252	XLOC_013360	0.281037	1.66489	0.180146	21.2099	0.238062	1.72e-07	no
Bra014931	XLOC_016577	0	0	-	0.0494905	4.69017	1.77e-07	no
Bra033149	XLOC_037549	44.7992	21.5989	0.285362	3.3352	58.0914	1.86e-07	no
Bra024779	XLOC_027955	51.1164	22.1879	0.379409	39.9379	0.312168	1.86e-07	no
Bra029778	XLOC_033522	11.5587	5.52985	0.18882	18.7231	0.622146	1.94e-07	no
Bra035279	XLOC_039822	7.42953	9.69963	0.705503	30.7961	4.02951	1.96e-07	no
Bra015527	XLOC_017125	1.99342	0	0.16851	0.400633	24.8559	2.1e-07	no
XLOC_031193	XLOC_031193	1.48366	0	0.0531253	9.94422	0.02166	2.13e-07	no
Bra007201	XLOC_007767	0.845905	9.80098	0.00084653	27.1646	2.87053	2.22e-07	no
Bra001707	XLOC_001939	3.59356	2.61604	0.813949	14.2655	199.186	2.31e-07	no
Bra030635	XLOC_034733	20.5191	72.7921	0.0441954	99.6035	4.16174	2.43e-07	no
Bra025798	XLOC_029132	1.46346	0.147677	0.0593193	3.57741	0.0294955	2.5e-07	no
Bra021930	XLOC_024667	9.71732	11.9221	0.839085	23.5882	0.459164	2.53e-07	no
Bra014074	XLOC_015771	0	0	-	49.6147	0.106375	2.65e-07	no
Bra026084	XLOC_029287	20.2294	4.05117	0.0709677	297.778	18.5363	2.7e-07	no
Bra000432	XLOC_000218	2.84088	2.94608	0.977266	0.0938466	10.6303	2.71e-07	no
Bra018972	XLOC_021256	1.20857	0	0.192639	28.0495	0.211077	2.72e-07	no
XLOC_037286	XLOC_037286	0	0	-	0.280967	157.712	2.96e-07	no
Bra037651	XLOC_042728	58.0208	79.1734	0.760264	89.4165	3.51292	3.09e-07	no
Bra030749	XLOC_034626	3.01009	0.3898	0.0959795	2.32211	41.6313	3.11e-07	no
XLOC_038169	XLOC_038169	0.0804759	0	-	0.0469189	5.92004	3.45e-07	no
Bra004089	XLOC_004028	0	0	-	0.0698835	38.1666	3.47e-07	no
Bra021081	XLOC_023490	25.3173	9.38639	0.288033	0.0619528	17.8314	3.5e-07	no
Bra031833	XLOC_036080	0.222318	0.319278	0.842849	0.0742828	10.0896	3.58e-07	no
Bra017809	XLOC_019921	12.9114	18.4926	0.522088	6.46405	46.1171	3.72e-07	no
Bra014029	XLOC_015747	7.99563	3.4179	0.441759	24.41	0.376679	3.73e-07	no
XLOC_045083	XLOC_045083	0	0	-	17.78	0.0359712	3.83e-07	no
XLOC_020118	XLOC_020118	0	0	-	6.92541	0.0902447	3.95e-07	no
XLOC_034388	XLOC_034388	5.64537	0	0.1821	4.85959	67.6588	4.11e-07	no
Bra000973	XLOC_001552	14.5409	5.81991	0.0154574	3.79445	23.0664	4.34e-07	no
Bra018386	XLOC_020505	13.3687	2.63802	0.0929518	6.12763	149.677	4.39e-07	no
Bra031929	XLOC_036136	13.3239	14.4568	0.948572	0.531267	28.8386	4.39e-07	no
Bra003582	XLOC_004442	0.717236	0.0334431	0.0584584	0.169713	19.129	4.66e-07	no
Bra029836	XLOC_033720	1.40111	1.73923	0.792039	3.81663	0.327692	4.88e-07	no
XLOC_019164	XLOC_019164	0.136486	0.133645	-	0.664462	26.7872	4.88e-07	no
XLOC_046640	XLOC_046640	6.38575	6.10707	0.965456	0.158949	16.2565	4.93e-07	no
Bra027778	XLOC_031226	0	0.0217064	-	0.00727966	3.71692	5.09e-07	no
Bra003187	XLOC_004232	16.3214	22.5406	0.641989	50.4819	8.07228	5.11e-07	no
Bra022831	XLOC_025867	18.0641	0	0.0935338	20.2572	0.20616	5.22e-07	no
XLOC_025782	XLOC_025782	0	0.503198	0.189649	0.153886	13.0381	5.69e-07	no
Bra040107	XLOC_045641	0.297115	0.304784	0.990152	19.6219	0.202226	5.77e-07	no
Bra020167	XLOC_022549	35.6746	15.9919	0.200547	77.3456	4.34998	6.03e-07	no
Bra006244	XLOC_006603	17.6072	0.456817	3.35e-05	11.2838	75.7469	6.25e-07	no
Bra011045	XLOC_012239	9.40264	6.44627	0.622296	6.47881	48.228	6.36e-07	no
Bra041014	XLOC_046849	1.60281	1.19577	0.8562	10.0417	159.231	6.52e-07	no
Bra002914	XLOC_002684	122.61	35.6399	0.0525556	30.8333	0.740419	6.55e-07	no
Bra007651	XLOC_008025	41.1352	24.3465	0.362607	72.2007	14.0743	6.81e-07	no
Bra008253	XLOC_009297	9.5063	11.7264	0.846924	80.6381	7.45396	7.12e-07	no
Bra023191	XLOC_026168	1.15411	1.25486	0.964091	0.654129	44.0891	7.17e-07	no
Bra021599	XLOC_024494	180.232	255.85	0.632295	175.514	9.96142	8.12e-07	no
Bra012422	XLOC_013765	147.811	417.47	0.224282	173.335	5.67047	8.26e-07	no
Bra022157	XLOC_024958	0	0	-	135.551	2.84664	8.6e-07	no
Bra040320	XLOC_045877	0	0	-	0.127504	9.57599	8.6e-07	no
Bra031798	XLOC_035813	5.81297	2.04013	0.3745	18.0032	0.226594	9.16e-07	no
Bra031649	XLOC_035733	19.6342	124.493	0.0058801	42.0818	1.59837	9.42e-07	no
Bra018488	XLOC_020566	0	0.284192	0.219618	0.0253187	3.31575	9.77e-07	no
Bra007487	XLOC_007917	0	0	-	10.1033	0.0242727	9.78e-07	no
XLOC_029960	XLOC_029960	5.41675	0.0974482	0.000250303	0.0413	10.0944	9.86e-07	no
Bra023050	XLOC_025795	8.91107	0.994624	0.0594001	22.5517	0.273671	9.96e-07	no
Bra009540	XLOC_010024	1.81762	1.07866	0.708402	4.15072	0.0407129	1.02e-06	no
XLOC_038988	XLOC_038988	0	0	-	0.0420032	4.24148	1.13e-06	no
Bra009298	XLOC_009905	24.424	9.06409	0.264705	28.1707	0.61149	1.13e-06	no
Bra040101	XLOC_045629	39.1781	41.8889	0.932813	6.97796	45.3529	1.23e-06	no
Bra013714	XLOC_014958	277.907	58.0138	0.0655016	385.564	28.7942	1.23e-06	no
Bra020549	XLOC_022991	15.032	14.1271	0.958879	6.52353	92.0067	1.3e-06	no
Bra030584	XLOC_034549	35.3648	114.892	0.178815	71.4131	2.13726	1.39e-06	no
XLOC_036337	XLOC_036337	0.126651	0	-	20.1117	0.419139	1.59e-06	no
Bra011608	XLOC_012543	9.78047	2.73565	0.232645	57.9936	0.892811	1.62e-06	no
Bra017914	XLOC_020230	4.4523	25.2118	0.0727928	5.23592	0.0543548	1.63e-06	no
Bra009149	XLOC_009834	43.5157	64.0784	0.693499	16.4805	0.307791	1.63e-06	no
Bra012056	XLOC_013257	3.50214	6.68371	0.566196	5.73763	186.45	1.66e-06	no
Bra005779	XLOC_006961	0.683344	2.93956	0.205599	13.1564	153.66	1.67e-06	no
Bra025082	XLOC_028122	73.3259	87.0316	0.825751	45.1788	1.22249	1.76e-06	no
Bra000039	XLOC_000022	6.18699	2.80312	0.194597	13.9287	46.0305	1.8e-06	no
Bra026058	XLOC_029461	0.37916	51.8987	1.18e-07	29.5752	0.784846	1.8e-06	no
Bra006997	XLOC_008200	89.8363	253.892	0.185153	16.0474	0.154472	1.88e-06	no
Bra029051	XLOC_032755	18.1702	7.73339	0.407464	8.97712	0.0956385	2.01e-06	no
Bra028573	XLOC_032346	3.85369	0.281792	0.000666273	1.2279	10.0558	2.03e-06	no
Bra023324	XLOC_026282	3.50707	0.89927	0.189364	17.2097	0.774391	2.03e-06	no
Bra020999	XLOC_023597	0.4583	2.36524	0.112022	4.74982	0.196069	2.04e-06	no
XLOC_031130	XLOC_031130	0.0133093	0.00868813	-	21.7659	0.576319	2.08e-06	no
Bra039742	XLOC_045194	27.9138	38.2695	0.756499	13.8058	158.475	2.08e-06	no
XLOC_024676	XLOC_024676	0	0	-	56.9589	0.611394	2.1e-06	no
Bra023828	XLOC_026770	0	0	-	0.233212	11.6526	2.11e-06	no
Bra018384	XLOC_020503	8.63044	1.07555	0.0941909	78.4553	1.75751	2.13e-06	no
Bra031725	XLOC_035771	8.63044	1.07555	0.0941909	78.4553	1.75751	2.13e-06	no
Bra026361	XLOC_029771	19.2371	56.9494	0.100712	16.0508	0.33431	2.16e-06	no
Bra003793	XLOC_003872	0.0418241	0	-	0.0835788	6.41132	2.18e-06	no
Bra030494	XLOC_034653	4.4459	1341.28	7.74e-11	13.6095	0.15587	2.21e-06	no
Bra017801	XLOC_019775	9.28645	0.768371	0.00184619	0.0919618	9.80901	2.22e-06	no
Bra037877	XLOC_042907	188.311	336.665	0.475564	29.8731	0.62512	2.25e-06	no
Bra010625	XLOC_011568	62.3162	83.8208	0.771496	17.9559	0.244615	2.4e-06	no
Bra019191	XLOC_021383	2.38037	16.0872	0.0369461	5.47151	0.080894	2.56e-06	no
Bra036652	XLOC_041542	0.0616185	0	-	3.44769	0.0380115	2.58e-06	no
Bra010357	XLOC_011836	0.330761	6.89055	0.000776092	5.10489	0.0749969	2.63e-06	no
Bra002953	XLOC_002703	7.00089	1.77354	0.148023	0.410219	13.6278	2.72e-06	no
Bra037480	XLOC_042433	4.34309	14.5956	0.250156	13.9151	0.144108	2.85e-06	no
Bra034774	XLOC_039235	59.4632	18.4671	0.184534	170.176	11.4653	2.86e-06	no
Bra011766	XLOC_013056	62.5473	72.9	0.718661	75.5106	207.122	3e-06	no
Bra020395	XLOC_022893	0.371143	0.0506453	0.149757	1.05007	8.50504	3.06e-06	no
Bra010927	XLOC_012152	7.17271	9.47854	0.701962	6.30255	42.7845	3.09e-06	no
XLOC_011323	XLOC_011323	1.5716	0.0854935	0.0763145	49.6254	0.70066	3.15e-06	no
Bra024137	XLOC_027095	2.6884	9.32013	0.217761	0.2041	10.9414	3.19e-06	no
XLOC_033854	XLOC_033854	1.04885	0.0450354	0.0239354	0.0197502	7.90174	3.26e-06	no
Bra039524	XLOC_044919	3.24217	0.276059	0.0305112	10.5671	117.721	3.28e-06	no
Bra027999	XLOC_031654	3.07897	0	0.185153	335.362	21.8196	3.31e-06	no
Bra038124	XLOC_043216	69.3483	89.4027	0.603061	15.5682	55.1661	3.6e-06	no
Bra003892	XLOC_004596	8.12629	12.6941	0.499588	46.1001	189.581	3.65e-06	no
XLOC_043041	XLOC_043041	0	0	-	0.0883983	31.6827	3.75e-06	no
XLOC_029532	XLOC_029532	0.0598556	0	-	0.266974	20.1321	3.77e-06	no
Bra028587	XLOC_032239	58.6373	51.8135	0.919163	3.47538	117.125	3.81e-06	no
XLOC_039474	XLOC_039474	0	0	-	0.0701027	25.0258	3.82e-06	no
Bra005336	XLOC_005420	0.106911	0.278315	0.469964	0.0154078	4.79182	3.89e-06	no
Bra001454	XLOC_001812	0.685324	0.353757	0.656275	34.9745	2.21083	3.9e-06	no
Bra016182	XLOC_017767	13.302	2.53119	0.153277	37.5036	0.801418	4.24e-06	no
XLOC_027024	XLOC_027024	0	0	-	150.077	3.85043	4.35e-06	no
Bra036395	XLOC_041212	9.64883	1.238	4.81e-07	21.2235	81.0855	4.39e-06	no
XLOC_021802	XLOC_021802	0	0	-	0.0597904	17.9547	4.55e-06	no
Bra016072	XLOC_018032	15.9684	26.1281	0.655124	344.864	27.3197	4.55e-06	no
Bra027963	XLOC_031444	4.08532	5.27565	0.855118	20.3161	0.430194	4.62e-06	no
Bra022380	XLOC_025243	269.347	488.716	0.561676	15.5836	509.767	4.89e-06	no
XLOC_016933	XLOC_016933	0.0682371	0	-	0.0237328	2.31216	5.03e-06	no
Bra011384	XLOC_012433	0.162998	12.4917	1.17e-05	11.2418	0.241037	5.09e-06	no
Bra017234	XLOC_018994	46.8488	16.8003	0.190772	19.2026	78.8773	5.12e-06	no
Bra029445	XLOC_033326	0	0	-	10.6446	0.200964	5.12e-06	no
Bra032090	XLOC_036320	0	0	-	162.175	12.2432	5.15e-06	no
Bra001307	XLOC_000700	10.621	6.57545	0.398592	13.5059	70.0664	5.21e-06	no
Bra035339	XLOC_039965	0	0	-	11.235	69.847	5.4e-06	no
Bra020540	XLOC_023189	4.56053	311.921	1.63e-06	96.5734	4.34915	5.43e-06	no
Bra009292	XLOC_010437	1.69908	0.407154	0.253934	7.90271	0.0263224	5.53e-06	no
XLOC_029196	XLOC_029196	0	0	-	8.6708	0.0288808	5.53e-06	no
Bra012831	XLOC_014059	26.6627	8.37507	0.0957486	43.6177	301.015	5.63e-06	no
XLOC_016900	XLOC_016900	0.0357081	0	-	37.9042	0.148649	5.64e-06	no
Bra033944	XLOC_038286	19.7005	13.3783	0.737751	11.8991	164.589	5.64e-06	no
Bra002977	XLOC_003349	19.0243	31.2486	0.543082	126.943	10.0613	5.64e-06	no
Bra013144	XLOC_014232	3.79876	53.0601	1.15e-05	3.45001	0.0521269	5.65e-06	no
Bra015719	XLOC_017524	52.379	291.111	0.0462734	108.849	6.81621	5.97e-06	no
Bra039971	XLOC_045482	5.92333	2.42974	0.474	28.9823	0.66947	6.1e-06	no
Bra021647	XLOC_024521	0	0.216367	0.19992	0.427094	12.0209	6.68e-06	no
Bra025673	XLOC_029064	0.332969	0.0525754	0.247694	2.3444	0.0424032	6.79e-06	no
Bra026417	XLOC_029797	2.28792	7.7685	0.258916	0.774914	24.742	6.92e-06	no
Bra016613	XLOC_018346	23.0168	4.96172	8.81e-05	4.67788	36.181	7.06e-06	no
Bra029268	XLOC_033140	8.58147	10.0428	0.910168	20.1678	0.371973	7.08e-06	no
Bra000758	XLOC_001447	3.66005	0.10993	0.000416894	0.154878	5.87865	7.09e-06	no
Bra022406	XLOC_025254	9.95349	5.67774	0.505404	5.63609	36.9377	7.38e-06	no
XLOC_038823	XLOC_038823	0	0	-	0.0144985	4.55713	7.61e-06	no
Bra023481	XLOC_026571	27.8813	23.9216	0.867337	19.4741	0.972233	7.64e-06	no
Bra037499	XLOC_042440	11.147	27.9244	0.250353	0.957152	36.0372	7.77e-06	no
Bra000455	XLOC_000233	139.949	83.1387	0.303653	26.4459	118.843	8.21e-06	no
Bra016206	XLOC_017776	5.96781	11.792	0.389355	0.170288	6.74924	8.27e-06	no
Bra005854	XLOC_006412	24.6513	15.5039	0.572543	7.78669	0.33063	8.27e-06	no
Bra034093	XLOC_038541	7.53341	1.13486	0.11911	25.2497	0.513837	8.94e-06	no
Bra037661	XLOC_042733	4.74996	4.2439	0.927253	5.97209	44.0946	9.09e-06	no
XLOC_030045	XLOC_030045	0	0	-	14.047	0.0516237	9.27e-06	no
XLOC_036514	XLOC_036514	0	0	-	0.397529	35.6194	9.31e-06	no
XLOC_039579	XLOC_039579	0.0684538	0	-	4.9943	80.4534	9.53e-06	no
XLOC_017810	XLOC_017810	146.93	122.163	0.878821	37.4907	2.12161	9.63e-06	no
Bra033667	XLOC_037980	4.57096	2.26051	0.603793	14.7779	0.0547342	9.63e-06	no
Bra029311	XLOC_033164	0	0.343048	0.192639	18.1781	0.448025	9.78e-06	no
XLOC_034327	XLOC_034327	0	0.0410182	-	0.051286	15.2935	1.01e-05	no
XLOC_025546	XLOC_025546	0	1.86117	0.169635	6.17868	0.0817456	1.02e-05	no
Bra019774	XLOC_022112	0.42799	0.375674	0.943804	14.6297	67.4736	1.05e-05	no
Bra023874	XLOC_026794	12.3142	4.08112	0.342068	11.0258	0.146556	1.05e-05	no
Bra029732	XLOC_033501	10.4393	0.553863	0.00357337	2.68771	28.2324	1.06e-05	no
Bra005641	XLOC_006226	0.307389	15.9811	6.54e-05	25.2651	0.778824	1.08e-05	no
Bra034267	XLOC_038726	5.4589	8.13848	0.488159	11.15	28.2288	1.08e-05	no
Bra034539	XLOC_039103	1.75152	1.42716	0.815085	7.60308	0.254554	1.1e-05	no
Bra016454	XLOC_018262	22.233	24.8956	0.900841	204.841	38.8462	1.1e-05	no
Bra035593	XLOC_040274	349.406	107.876	0.167567	30.8589	255.95	1.12e-05	no
XLOC_024799	XLOC_024799	0.563756	0	0.208151	2.50193	47.6773	1.12e-05	no
Bra012028	XLOC_013549	44.5496	12.7394	0.000308205	9.55774	36.1425	1.13e-05	no
Bra013352	XLOC_015146	1.41328	5.66171	0.159249	45.5611	2.74599	1.15e-05	no
XLOC_044175	XLOC_044175	0	0.046502	-	13.921	0.0962965	1.17e-05	no
Bra027735	XLOC_031314	42.2931	33.5249	0.737626	8.12577	38.2553	1.17e-05	no
Bra037909	XLOC_042951	0	0	-	7.85574	0.0334366	1.2e-05	no
Bra038644	XLOC_043877	3.10274	0.126756	0.00922333	3.72891	54.5195	1.21e-05	no
XLOC_018763	XLOC_018763	0.123541	0	-	2.76456	0.010983	1.38e-05	no
Bra006523	XLOC_006747	36.1343	79.8659	0.307573	61.0433	3.82544	1.38e-05	no
XLOC_031605	XLOC_031605	7.66e-07	0	-	0.0277448	6.28493	1.39e-05	no
XLOC_048130	XLOC_048130	0	0	-	0.125613	35.1949	1.39e-05	no
Bra004740	XLOC_005077	2.83083	3.82634	0.864913	0.57353	46.2963	1.4e-05	no
Bra003483	XLOC_004390	20.2415	1.65706	0.0122011	4.86289	78.8216	1.41e-05	no
Bra001798	XLOC_001988	0.137784	0.0287407	-	5.83856	0.10788	1.41e-05	no
Bra023866	XLOC_026921	12.943	15.0938	0.850582	6.23231	0.142375	1.43e-05	no
Bra002682	XLOC_003193	2.24606	9.25477	0.175065	1.89181	34.291	1.43e-05	no
Bra022192	XLOC_024974	21.7042	9.79014	0.178403	11.819	42.508	1.45e-05	no
Bra000827	XLOC_000438	20.4219	31.437	0.386477	21.3174	71.1828	1.47e-05	no
Bra016669	XLOC_018381	11.6672	10.1052	0.896603	10.7937	0.428822	1.49e-05	no
Bra021478	XLOC_024055	435.049	320.839	0.655086	1913.19	408.719	1.58e-05	no
Bra038116	XLOC_043213	11.0331	2.83756	0.0135392	4.09812	23.3294	1.58e-05	no
XLOC_016789	XLOC_016789	0.878939	0.701181	0.89551	0.0276026	7.51134	1.59e-05	no
Bra004929	XLOC_005865	4.26533	7.6469	0.629764	0.262725	12.5924	1.61e-05	no
XLOC_026011	XLOC_026011	0	0	-	0.0994264	15.1465	1.7e-05	no
Bra012915	XLOC_014109	46.5002	7.43207	0.0270248	2.87783	59.8284	1.7e-05	no
Bra018408	XLOC_020516	0.479702	0.0417525	0.0800853	6.29255	0.118277	1.73e-05	no
Bra039631	XLOC_045045	25.9137	117.468	0.0971194	2.97793	80.215	1.74e-05	no
Bra000584	XLOC_001355	1.73667	0.687887	0.482043	3.35017	0.0478873	1.75e-05	no
Bra001885	XLOC_001007	3.6958	0.874356	0.221568	0.446297	16.1609	1.75e-05	no
Bra003867	XLOC_003919	12.1344	4.43111	0.183779	0.910867	9.38625	1.75e-05	no
Bra022212	XLOC_024987	0.943743	0.284471	0.297741	8.11952	0.852064	1.75e-05	no
Bra005395	XLOC_005454	1.01243	3.39995	0.351117	5.29947	71.7601	1.75e-05	no
Bra002188	XLOC_002307	12.0118	16.1943	0.65012	4.72581	37.4916	1.78e-05	no
Bra003935	XLOC_004622	0.452351	0	0.192	9.22979	0.201568	1.83e-05	no
XLOC_038926	XLOC_038926	0	0	-	5.30292	0.0764393	1.84e-05	no
Bra001988	XLOC_002202	15.297	65.7331	0.0977162	8.25219	0.136473	1.87e-05	no
Bra020826	XLOC_023356	4.1522	38.6437	0.015229	7.69249	0.274293	1.94e-05	no
Bra023845	XLOC_026909	130.722	107.612	0.861667	44.7568	414.321	1.94e-05	no
Bra028330	XLOC_031999	0.0564728	0.00649105	-	1.64402	22.4362	1.95e-05	no
Bra020568	XLOC_023006	4.25393	9.47021	0.297186	3.81047	0.227133	2.03e-05	no
Bra017236	XLOC_019244	0.0213437	0	-	0.0367413	2.92636	2.09e-05	no
Bra009310	XLOC_009913	40.2408	42.8979	0.926157	37.8256	99.7645	2.11e-05	no
XLOC_001637	XLOC_001637	5.63063	0.00460346	3.73e-09	0.539385	6.06534	2.19e-05	no
Bra004457	XLOC_005624	7.1205	2.8678	0.378682	1.20273	25.8399	2.19e-05	no
Bra015550	XLOC_017137	27.2193	10.1127	0.204559	0.344034	12.7786	2.24e-05	no
Bra036346	XLOC_041151	12.4454	13.8145	0.933663	28.519	1.00151	2.24e-05	no
Bra019023	XLOC_021298	0	0	-	7.40373	0.0449353	2.24e-05	no
XLOC_027619	XLOC_027619	0.00969538	0.0569613	-	0.00847459	2.15749	2.24e-05	no
Bra009211	XLOC_009864	0	0	-	40.1247	216.07	2.27e-05	no
Bra035011	XLOC_039675	0.754012	0.00588641	0.190843	0.143254	4.23644	2.38e-05	no
XLOC_036380	XLOC_036380	45.3339	55.0549	0.863301	31.739	0.842444	2.44e-05	no
Bra034452	XLOC_038871	13.1898	21.566	0.675165	16.1606	0.0722784	2.45e-05	no
Bra021266	XLOC_023911	10.51	3.93055	0.139752	14.4199	43.3232	2.5e-05	no
Bra006557	XLOC_007372	5.7719	10.0744	0.270112	0.0655856	2.84138	2.56e-05	no
Bra012052	XLOC_013254	239.236	301.971	0.655033	206.34	51.6628	2.57e-05	no
Bra036650	XLOC_041489	9.73063	3.62612	0.322861	25.0384	214.643	2.57e-05	no
Bra001449	XLOC_000766	23.072	364.567	2.78e-08	25.0341	1.313	2.61e-05	no
Bra026579	XLOC_029981	25.5665	9.79699	0.069475	28.9555	4.45863	2.62e-05	no
Bra020546	XLOC_022988	2.85217	0.759147	0.25045	17.7305	0.0830383	2.68e-05	no
Bra027553	XLOC_031075	2.44197	1.56821	0.716648	3.54734	0.0365268	2.71e-05	no
XLOC_043476	XLOC_043476	0	0	-	0.227091	55.5528	2.72e-05	no
XLOC_021423	XLOC_021423	2.70954	0.497209	0.150577	1.00038	20.182	2.75e-05	no
Bra031329	XLOC_035432	3105.27	2404.84	0.896019	215.619	22.1776	2.75e-05	no
Bra030206	XLOC_034242	7.03609	1.17257	0.105923	17.0561	92.4235	2.8e-05	no
Bra031724	XLOC_035914	1.6712	1.70753	0.989967	6.62543	0.133976	2.82e-05	no
Bra027463	XLOC_030933	0	0	-	0.015504	3.75601	2.84e-05	no
Bra008717	XLOC_009591	0.0801404	0.139506	-	0.030092	7.2758	2.87e-05	no
Bra038906	XLOC_044195	15.0747	13.6907	0.916375	21.6489	106.048	2.94e-05	no
XLOC_026200	XLOC_026200	0	0	-	10.3639	0.160218	2.98e-05	no
Bra034666	XLOC_039164	0	0	-	0.0432709	3.378	3.04e-05	no
Bra024425	XLOC_027424	598.443	886.046	0.688902	466.189	23.6303	3.05e-05	no
Bra024731	XLOC_027899	0	0	-	6.98104	0.164113	3.05e-05	no
Bra018245	XLOC_020429	0.0728778	0.978661	0.0348345	2.75474	0.0129304	3.06e-05	no
XLOC_039177	XLOC_039177	0	0	-	0.0637534	3.53627	3.06e-05	no
XLOC_010936	XLOC_010936	0	0	-	7.63398	0.118661	3.08e-05	no
Bra020747	XLOC_023305	7.38407	2.59757	0.321459	13.9032	0.427708	3.14e-05	no
Bra037478	XLOC_042485	21.8697	11.9826	0.527486	5.7508	63.6414	3.14e-05	no
Bra028616	XLOC_032253	1.01023	0.0599513	0.0260926	0.0382864	9.03919	3.22e-05	no
Bra021993	XLOC_024846	1.42075	9.70553	0.000406581	2.96067	0.0779313	3.32e-05	no
Bra003232	XLOC_003577	0.0799494	0.26095	0.529325	18.2092	0.27261	3.38e-05	no
Bra005099	XLOC_005951	0	1.16078	0.194363	0.485948	29.8983	3.41e-05	no
Bra016203	XLOC_018112	0.076672	0	-	0.0875047	5.55247	3.44e-05	no
Bra015656	XLOC_017487	17.7581	104.501	0.0375714	7.04271	0.22453	3.61e-05	no
Bra041081	XLOC_046964	0	0.046453	-	0.0494611	3.11282	3.63e-05	no
XLOC_037570	XLOC_037570	0	0.0209992	-	0.0272992	6.28988	3.63e-05	no
Bra002034	XLOC_002838	42.1218	20.914	0.438396	79.9994	717.712	3.63e-05	no
Bra011965	XLOC_013522	4.30006	5.05245	0.845189	14.729	60.7056	3.64e-05	no
Bra012622	XLOC_013946	0	0	-	35.3825	0.823446	3.64e-05	no
XLOC_033096	XLOC_033096	0	0	-	33.3205	0.162295	3.64e-05	no
XLOC_024913	XLOC_024913	0.471879	0	0.216279	0.270664	15.564	3.65e-05	no
Bra000176	XLOC_001141	0.0408704	0	-	4.56869	0.0223294	3.69e-05	no
Bra026514	XLOC_029852	1.32006	0.178697	0.0736865	3.98431	0.068951	3.72e-05	no
Bra006942	XLOC_008171	0.564923	0.0864197	0.179501	9.7386	0.279288	3.79e-05	no
Bra025257	XLOC_028551	2.92415	3.00542	0.988083	30.5426	0.867341	3.83e-05	no
Bra033373	XLOC_037681	9.35198	1.25355	0.054953	25.5154	0.774466	3.86e-05	no
Bra013111	XLOC_014587	16.2293	3.71312	0.187786	0.258994	13.8133	3.97e-05	no
Bra023479	XLOC_026569	0	0.0388505	-	0.75206	14.6282	3.97e-05	no
Bra000474	XLOC_000241	48.6564	171.631	0.149178	275.7	28.2803	3.99e-05	no
Bra007204	XLOC_008311	0.103475	0.00964966	-	3.67046	0.0182529	3.99e-05	no
Bra010783	XLOC_012070	8.88756	6.04691	0.699962	1.72978	23.4503	3.99e-05	no
Bra004711	XLOC_005060	42.4282	27.3313	0.645375	130.951	13.313	4.02e-05	no
Bra006006	XLOC_006485	8.05496	1.79516	0.0668689	0.129014	3.01589	4.03e-05	no
XLOC_019646	XLOC_019646	0	0	-	0.0455811	3.27389	4.03e-05	no
Bra025334	XLOC_028435	9.27991	9.03609	0.984835	2.35546	0.0382862	4.1e-05	no
Bra036640	XLOC_041537	0.840744	20.4662	9.33e-07	8.25149	0.158474	4.1e-05	no
XLOC_003443	XLOC_003443	0.283723	0	0.196882	18.9944	0.619448	4.15e-05	no
XLOC_042560	XLOC_042560	0	0	-	6.65095	51.2299	4.22e-05	no
Bra014998	XLOC_016791	0.00778246	0.0050803	-	2.7007	0.0581982	4.24e-05	no
XLOC_045050	XLOC_045050	0	0.0272492	-	0	13.1562	4.35e-05	no
Bra008571	XLOC_010079	7.71896	5.93008	0.854839	7.51116	0.1235	4.42e-05	no
Bra034941	XLOC_039467	223.537	450.404	0.520459	132.695	16.1049	4.44e-05	no
Bra011633	XLOC_012559	30.6185	9.49173	0.0316907	24.1816	83.0084	4.46e-05	no
Bra036000	XLOC_040737	5.1276	11.8978	0.294822	30.8121	1.84729	4.64e-05	no
Bra026069	XLOC_029280	4.21463	0.91274	0.114536	3.59331	0.0807332	4.65e-05	no
Bra003190	XLOC_003551	0.39431	7.52141	9e-05	17.3719	1.14003	4.65e-05	no
Bra021219	XLOC_023757	2.34739	0.699314	0.239616	5.57845	58.626	4.69e-05	no
Bra025317	XLOC_028586	0	0	-	8.78394	0.204174	4.69e-05	no
Bra036577	XLOC_041453	5.96303	9.45263	0.73575	24.0104	205.569	4.81e-05	no
Bra014208	XLOC_015627	82.4478	73.9633	0.923962	0.308608	10.1195	4.95e-05	no
XLOC_012270	XLOC_012270	0	0	-	6.5991	0.110419	4.95e-05	no
XLOC_035373	XLOC_035373	0	0	-	13.8139	0.0787208	4.95e-05	no
Bra012733	XLOC_014398	0.824845	4.81131	0.137614	1.61492	33.4802	4.99e-05	no
Bra038180	XLOC_043337	54.6738	0.132793	2.57e-12	12.7761	48.016	4.99e-05	no
XLOC_030983	XLOC_030983	0	0.0208386	-	32.4108	1.01812	5.08e-05	no
Bra009148	XLOC_009833	3.89319	5.98346	0.721814	14.8338	0.53382	5.14e-05	no
Bra035761	XLOC_040486	1.62435	0.375824	0.241005	4.78321	0.025196	5.2e-05	no
Bra005660	XLOC_006307	6.26228	1.13229	0.00438218	0.149907	4.04966	5.35e-05	no
XLOC_033931	XLOC_033931	0	0	-	4.90437	78.6502	5.35e-05	no
XLOC_030450	XLOC_030450	0	0.307012	0.185153	4.516	0.119434	5.37e-05	no
Bra037028	XLOC_041935	20.6477	2.4003	0.0609292	0.864668	33.1052	5.44e-05	no
Bra021527	XLOC_024079	58.8739	76.0241	0.645199	56.5089	138.328	5.45e-05	no
Bra009326	XLOC_010452	31.4732	26.1907	0.851314	17.1193	1.02601	5.45e-05	no
Bra004991	XLOC_005223	2.06072	2.51106	0.911812	0.205196	14.0083	5.53e-05	no
Bra034739	XLOC_039216	0.224607	1.38243	0.183779	21.296	0.736442	5.56e-05	no
Bra038760	XLOC_044051	0	7.7965	0.155438	0.231347	16.3422	5.56e-05	no
Bra006784	XLOC_006858	206.743	125.483	0.592349	583.714	67.9056	5.69e-05	no
Bra031107	XLOC_035217	0.949603	0.214501	0.222239	7.62532	0.287254	5.73e-05	no
Bra028584	XLOC_032352	2.35367	0.773596	0.359465	2.36686	0.0405571	5.74e-05	no
XLOC_003401	XLOC_003401	0.987326	0.42988	0.323273	21.4184	54.7446	5.91e-05	no
XLOC_040056	XLOC_040056	0	0	-	1.69755	0.0292648	5.98e-05	no
Bra005077	XLOC_005938	57.1653	34.4267	0.585446	10.1482	0.328029	6.03e-05	no
Bra011200	XLOC_012773	3.19945	0.0420227	3.49e-05	1.25952	10.6791	6.27e-05	no
Bra040719	XLOC_046385	0	0	-	41.85	6.22937	6.27e-05	no
XLOC_046283	XLOC_046283	0.807579	0	0.116101	3.99754	0.0756352	6.34e-05	no
Bra033412	XLOC_037701	0	0.713089	0.193441	6.64192	106.745	6.43e-05	no
XLOC_023939	XLOC_023939	0	0	-	37.1876	0.210245	6.52e-05	no
Bra004366	XLOC_004856	12.9465	9.99551	0.687473	7.3536	35.1341	6.55e-05	no
XLOC_046284	XLOC_046284	0.109399	0	-	23.8834	0.480117	6.61e-05	no
Bra029165	XLOC_032953	0.73058	0.987894	0.86088	0.604318	20.7507	6.61e-05	no
XLOC_019643	XLOC_019643	0	0	-	0.574496	37.9942	6.71e-05	no
Bra000256	XLOC_001187	0	0.821304	0.179733	14.7803	0.530843	6.83e-05	no
Bra037675	XLOC_042689	21.0549	9.86698	0.471738	119.21	8.56396	6.87e-05	no
Bra014300	XLOC_015885	65.2697	44.3183	0.559685	57.0904	312.419	6.92e-05	no
Bra016678	XLOC_018661	262.956	1513.28	0.0703921	171.041	14.4494	7.07e-05	no
Bra035331	XLOC_039959	0.378191	0.702655	0.689269	0.148721	7.26217	7.09e-05	no
Bra017040	XLOC_018890	107.7	209.235	0.481769	30.6188	1.47585	7.12e-05	no
Bra021870	XLOC_024455	19.2263	9.44252	0.281967	7.75951	35.3375	7.14e-05	no
Bra023310	XLOC_026480	107.805	13.9249	0.0173725	31.1662	265.324	7.3e-05	no
Bra033987	XLOC_038304	3.17817	0.347388	0.0535413	3.56779	0.0730116	7.41e-05	no
Bra023868	XLOC_026789	11.6887	24.0808	0.428141	8.08052	0.256266	7.41e-05	no
Bra012304	XLOC_013384	0	0	-	0.0523991	3.52751	7.48e-05	no
Bra007937	XLOC_008752	54.2647	57.6129	0.924142	195.357	68.8131	7.5e-05	no
Bra003665	XLOC_004479	11.5571	32.8122	0.0563143	14.1853	55.2286	7.64e-05	no
XLOC_027523	XLOC_027523	0	0	-	0.0327359	6.40186	7.72e-05	no
Bra040424	XLOC_046007	11.1318	3.12119	0.0986959	8.60134	0.215319	7.74e-05	no
Bra030370	XLOC_034336	19.9107	4.81688	0.0141534	17.5748	58.1282	7.74e-05	no
Bra016503	XLOC_018289	70.4018	16.8002	0.114009	14.9798	0.316296	7.81e-05	no
Bra004254	XLOC_004109	5.73257	0.75467	0.0760774	0.815346	19.3482	8.06e-05	no
Bra039052	XLOC_044414	5.07514	48.8904	0.00839826	2.45974	0.0445648	8.23e-05	no
Bra019677	XLOC_022071	8.11309	26.1819	0.230378	5.47635	0.09922	8.23e-05	no
Bra040762	XLOC_046443	0	0.0127671	-	0.303716	9.26318	8.24e-05	no
Bra023598	XLOC_026630	6.01773	22.2542	0.188616	966.966	99.386	8.29e-05	no
Bra011195	XLOC_012770	14.6592	1.56235	0.0725349	26.7737	0.156704	8.46e-05	no
Bra018076	XLOC_020141	0.797449	14.5541	0.00468147	13.4599	0.400491	8.5e-05	no
Bra000330	XLOC_000164	3.16715	1.48101	0.582475	4.61996	0.107943	8.53e-05	no
Bra033314	XLOC_037760	3.49242	2.77543	0.885808	22.3596	0.715972	8.53e-05	no
Bra033809	XLOC_038113	7.39559	3.50896	0.538415	1.0966	26.6872	8.57e-05	no
Bra024101	XLOC_027075	1.14613	2.06989	0.528763	3.92423	0.272551	8.62e-05	no
Bra032180	XLOC_036283	0	0	-	0.0137073	2.61236	8.68e-05	no
Bra020509	XLOC_023164	0.174739	0.0142584	-	0.0587109	4.31985	8.81e-05	no
Bra032245	XLOC_036420	26.6035	20.9052	0.829808	5.62605	0.103247	8.9e-05	no
Bra029639	XLOC_033615	15.665	12.5671	0.845999	7.91995	72.0807	8.9e-05	no
Bra015330	XLOC_017247	4.71759	4.01349	0.831434	2.74994	11.1303	8.99e-05	no
Bra010622	XLOC_011991	3.68968	1.07444	0.281802	5.89928	0.15565	9.09e-05	no
Bra039081	XLOC_044436	17.1323	12.007	0.692181	6.17583	0.142591	9.11e-05	no
Bra035150	XLOC_039751	7.23623	68.0139	0.0104378	6.15802	0.109024	9.3e-05	no
Bra031624	XLOC_035862	0	0.530155	0.199784	0.0712193	13.3034	9.52e-05	no
Bra030392	XLOC_034348	0	0	-	0.0141497	2.63635	9.64e-05	no
Bra014237	XLOC_015644	0.260286	3.18361	0.0237593	1.82233	0.03388	9.66e-05	no
Bra039550	XLOC_044956	5.10664	3.51048	0.515196	6.09354	0.838231	9.77e-05	no
Bra030640	XLOC_034736	0	0	-	13.311	0.633682	9.81e-05	no
Bra021958	XLOC_024822	1.75243	1.07116	0.611125	0.586467	6.03998	9.91e-05	no
Bra023155	XLOC_026144	0.338746	0.0804107	0.329634	0.0261802	4.84054	9.95e-05	no
Bra026510	XLOC_029938	16.1017	10.5692	0.701403	3.84433	0.0719423	0.000100308	no
Bra031015	XLOC_035043	0.135174	0.986894	0.222324	18.3404	1.18086	0.00010059	no
Bra039266	XLOC_044679	0	0	-	0.191979	8.46112	0.000101025	no
Bra014876	XLOC_016729	0.0660413	0.229925	0.414154	0.132515	5.60024	0.000103624	no
Bra005174	XLOC_005327	0.91142	3.31059	0.150616	7.43315	70.0928	0.00010516	no
XLOC_022993	XLOC_022993	18.3987	11.6179	0.697072	5.66748	84.8721	0.000105205	no
Bra034326	XLOC_038759	0.263212	0.427427	0.759457	12.4395	0.853136	0.000107478	no
Bra006981	XLOC_008191	45.1304	6.06542	0.0926884	45.489	0.98774	0.00010754	no
XLOC_047767	XLOC_047767	2.93214	3.82814	0.888367	119.776	2.17778	0.000108931	no
Bra034205	XLOC_038601	2.23088	10.6565	0.123614	18.9945	0.96748	0.000109069	no
Bra013455	XLOC_015199	0	0	-	0.139247	5.18995	0.000110321	no
Bra021480	XLOC_024205	1.38733	26.4128	0.000173103	4.97336	0.11243	0.000113263	no
XLOC_036237	XLOC_036237	0	0	-	0.0333215	6.21296	0.000114476	no
Bra010782	XLOC_011651	93.8691	55.461	0.596384	65.2528	7.24499	0.000114701	no
Bra015195	XLOC_016965	9.9669	1.11516	0.000531306	10.082	37.4199	0.000115391	no
Bra030284	XLOC_034186	379.011	1189.18	0.0799664	708.895	3165.17	0.000115849	no
Bra013976	XLOC_015721	11.5269	6.43555	0.540801	13.7788	0.0975622	0.000117197	no
Bra003142	XLOC_003529	0	0.11139	-	0.160726	8.87441	0.000118074	no
XLOC_036673	XLOC_036673	0.294638	0	0.205599	0.211599	9.52999	0.000118695	no
XLOC_016142	XLOC_016142	70.5185	95.3782	0.636548	126.969	15.2942	0.000120828	no
Bra000238	XLOC_001176	71.3575	81.9277	0.771098	26.0208	72.3456	0.000122196	no
XLOC_016137	XLOC_016137	0	0.17554	0.194363	22.5341	0.14329	0.000122246	no
Bra009057	XLOC_010320	7.24549	32.9759	0.0801784	4.15577	0.0922323	0.000122623	no
XLOC_022951	XLOC_022951	0	0.0849489	-	25.1445	0.48655	0.000122984	no
Bra010807	XLOC_012081	0	0.127597	-	0.0795705	4.69359	0.000123179	no
Bra037939	XLOC_043017	0.385697	0.444521	0.918702	3.77916	0.0928383	0.000126204	no
Bra035470	XLOC_040105	55.975	206.857	0.0345769	75.9611	23.3203	0.000127105	no
Bra039329	XLOC_044710	3.27109	8.3344	0.518207	21.5782	295.75	0.000128732	no
Bra003938	XLOC_004624	2.85192	0.939648	0.194363	22.1202	140.084	0.000130059	no
XLOC_020014	XLOC_020014	0	0	-	0.11438	6.75113	0.000131211	no
Bra014417	XLOC_016012	127.092	76.4194	0.585008	53.8532	2.76774	0.00013164	no
Bra027836	XLOC_031465	0.663345	1.86465	0.396423	4.55483	0.135625	0.000133999	no
XLOC_024415	XLOC_024415	1.10935	0.0172421	0.0114746	0.1355	2.89073	0.000134708	no
Bra011925	XLOC_013179	84.9286	53.869	0.633908	63.0083	3.7236	0.00013538	no
Bra005002	XLOC_005233	84.1461	10.2731	2.18e-05	47.2173	133.353	0.000136443	no
Bra012395	XLOC_013745	0.100475	0	-	25.0539	99.7655	0.000136838	no
Bra033549	XLOC_048176	47.3046	77.2537	0.60389	0.847236	19.2798	0.000136867	no
Bra008876	XLOC_009683	15.3143	55.3487	0.0507977	26.049	131.532	0.000137782	no
Bra029570	XLOC_033302	961.142	2626.95	0.170116	461.277	107.107	0.000137782	no
Bra033138	XLOC_037485	873.307	22.994	1.41e-09	2.64715	36.7068	0.000138592	no
Bra024929	XLOC_028038	0.264509	0.0863343	0.466707	36.5515	1.45254	0.000142081	no
Bra000581	XLOC_001353	0	0	-	0.100309	4.56526	0.000142081	no
Bra031934	XLOC_036015	0.269272	0.23437	0.941914	9.70199	0.289736	0.000144722	no
Bra016964	XLOC_018850	51.6614	11.2413	0.0696681	41.9314	3.18444	0.000145276	no
Bra005481	XLOC_006133	9.98931	10.3105	0.974328	11.629	62.53	0.000147406	no
Bra031699	XLOC_035760	0.798016	0.851443	0.964785	17.2152	1.36582	0.000148715	no
XLOC_031955	XLOC_031955	128.351	3.77577	4.88e-05	0.150659	8.18622	0.000150316	no
XLOC_037251	XLOC_037251	0	0	-	0.236236	14.1115	0.000150694	no
Bra013007	XLOC_014159	0.00444933	0.418244	0.0012446	3.75855	0.172679	0.000153467	no
Bra013742	XLOC_014970	2.08949	0	0.184444	19.7443	0.700688	0.000154152	no
Bra032385	XLOC_036578	12.7623	13.2843	0.932102	6.07698	26.0639	0.000154767	no
Bra021365	XLOC_023999	9.83817	28.3439	0.269664	9.90822	96.187	0.000156737	no
Bra000214	XLOC_000102	20.5068	324.045	0.00117745	49.3326	2.04669	0.00015734	no
Bra030963	XLOC_034923	10.7135	11.1322	0.964509	22.4736	5.65782	0.000158335	no
Bra035787	XLOC_040545	0.238886	0.0155942	-	12.8283	0.505237	0.000158428	no
Bra000058	XLOC_000032	4.2039	2.68901	0.742828	31.0818	219.508	0.000161753	no
XLOC_040725	XLOC_040725	0	0	-	0.641144	14.9429	0.000161857	no
Bra020903	XLOC_023405	11.3611	12.5455	0.950026	18.0064	0.350817	0.00016265	no
Bra010958	XLOC_011734	1.1755	1.72315	0.72591	8.69417	53.1502	0.000163947	no
Bra024870	XLOC_028185	4.95078	0.498312	0.0274993	3.43888	32.8204	0.000164249	no
Bra031631	XLOC_035864	38.7209	54.2585	0.572082	24.6925	83.0851	0.000164384	no
Bra024319	XLOC_027363	26.7593	10.418	0.332967	0.511846	24.0101	0.000164515	no
XLOC_011325	XLOC_011325	0	1.12751	0.303653	120.774	2.36383	0.000166738	no
Bra038054	XLOC_043173	12.5229	19.5907	0.69227	0.980266	14.1932	0.000170158	no
XLOC_003958	XLOC_003958	0	0	-	0.973511	159.227	0.000170644	no
Bra034546	XLOC_039107	3.91404	1.56277	0.217163	4.33346	0.186016	0.000173986	no
Bra012604	XLOC_013936	4.94927	59.9567	0.00263164	1.27162	0.0253253	0.000176003	no
Bra010593	XLOC_011547	4.45242	0.108451	0.00180052	0.177094	7.12873	0.00017733	no
Bra026223	XLOC_029544	1.68084	0.163793	0.0881917	6.87886	0.127199	0.00017733	no
Bra018160	XLOC_020184	0.157506	0.808504	0.185188	10.8255	1.61786	0.000177754	no
Bra033473	XLOC_048075	0	0.116785	-	3.01891	0.062227	0.000179407	no
Bra015009	XLOC_016628	8.35571	2.34205	0.274584	5.4229	0.111777	0.000179407	no
Bra036197	XLOC_041001	6.95678	15.8278	0.508909	56.3472	2.37704	0.000179407	no
Bra018900	XLOC_020987	693.199	389.181	0.268144	415.781	1118.23	0.000179958	no
Bra026027	XLOC_029440	0	0.139212	-	0.929385	14.7403	0.000180619	no
Bra034219	XLOC_038496	29.7691	12.903	0.1012	17.2133	58.501	0.000180951	no
Bra010070	XLOC_010870	0.808377	0.761833	0.961859	1.79511	15.0039	0.000183937	no
XLOC_037004	XLOC_037004	12.0406	0.246877	0.00014153	3.09904	56.954	0.000184296	no
Bra001973	XLOC_002803	1.23317	0.0423685	0.00623897	0.192045	5.30206	0.000185109	no
Bra008559	XLOC_009447	57.8894	37.0331	0.638559	75.1501	8.81328	0.000185504	no
Bra003898	XLOC_004600	0.184686	1.41561	0.0816137	0.0719788	2.77621	0.000187969	no
Bra016604	XLOC_018340	144.737	43.1641	0.157291	60.6398	3.96932	0.000187969	no
Bra037531	XLOC_042515	17.2418	5.19262	0.187602	6.298	0.115906	0.00019071	no
Bra001169	XLOC_000632	106.112	183.665	0.250798	30.9863	106.344	0.00019071	no
Bra039563	XLOC_044966	421.341	570.35	0.807705	73.296	3.87918	0.000191208	no
XLOC_030918	XLOC_030918	0	0	-	6.01504	0.0424556	0.000191208	no
Bra029500	XLOC_033268	43.5235	53.4486	0.848034	5.42819	0.189984	0.000194191	no
Bra035549	XLOC_040254	16.3367	64.3377	0.0878266	4.41497	0.129623	0.0001983	no
Bra028988	XLOC_032867	15.7881	23.2718	0.710938	7.15126	0.179673	0.0001983	no
XLOC_046215	XLOC_046215	0	0	-	1.24282	14.6403	0.0001983	no
Bra011604	XLOC_012968	54.8056	74.16	0.600993	54.2391	160.769	0.000200145	no
Bra035544	XLOC_040253	0.0799503	4.91911	4.76e-05	9.2051	1.14858	0.000201241	no
Bra004982	XLOC_005893	7.73511	5.8335	0.691536	1.59377	0.0520269	0.00020383	no
Bra003793	XLOC_004546	0	0	-	0.650955	15.7351	0.000204352	no
Bra014649	XLOC_016398	31.5812	43.01	0.772692	24.6812	186.917	0.000205252	no
Bra003947	XLOC_004628	20.3481	57.9661	0.167942	111.48	23.7206	0.000209582	no
Bra031228	XLOC_035280	0.169556	0	-	15.2059	1.36676	0.000211213	no
Bra002538	XLOC_002485	5.53977	0.821349	0.0857566	0.0685969	8.61676	0.000211399	no
Bra034038	XLOC_038330	0	0	-	0.0793122	2.82005	0.000219463	no
XLOC_023679	XLOC_023679	0	0	-	0.100296	15.4059	0.000221241	no
Bra038605	XLOC_043859	2.24721	0.1435	0.0589884	2.22862	27.0456	0.00022148	no
Bra003423	XLOC_003668	66.0932	32.9185	0.270266	0.701709	14.4884	0.000222185	no
Bra013038	XLOC_014547	12.3756	13.2738	0.920034	6.13461	31.886	0.00022249	no
Bra030031	XLOC_034032	16.4533	42.7621	0.181649	16.7405	93.3436	0.000223665	no
Bra023711	XLOC_026474	1.45945	0.535902	0.499992	1.43813	36.6807	0.000224561	no
Bra029405	XLOC_033212	2.93737	2.83533	0.979257	14.1244	2.54683	0.000227568	no
XLOC_019650	XLOC_019650	0	0	-	0.256969	13.7053	0.000227568	no
Bra024175	XLOC_027106	41.6691	31.1726	0.470942	0.909423	8.99331	0.000227813	no
Bra041101	XLOC_046992	160.402	130.546	0.818754	484.92	101.016	0.000228002	no
Bra020229	XLOC_022573	55.0817	11.3624	0.0754039	24.8672	1.15959	0.000229254	no
Bra023027	XLOC_025780	0.457166	0.111912	0.357461	22.8769	0.869931	0.000229254	no
Bra000774	XLOC_000405	15.565	11.3028	0.476782	14.0462	36.5021	0.000229254	no
Bra021924	XLOC_024481	1.02775	4.64842	0.204104	4.08769	0.088087	0.000229557	no
Bra011899	XLOC_012690	4.02823	20.1517	0.127597	22.7497	1.02037	0.000234634	no
Bra031851	XLOC_035976	93.9514	3.50278	0.000573077	8.70113	120.315	0.000237881	no
Bra011821	XLOC_013086	5.33555	28.9028	0.0630295	2.0481	0.0444713	0.000239646	no
Bra033481	XLOC_048079	20.3684	2.72148	0.0941713	0.520719	15.7047	0.000239646	no
XLOC_042069	XLOC_042069	0.478326	2.92525	0.144754	4.39818	0.0919901	0.000239646	no
Bra005092	XLOC_005282	53.1022	14.0729	0.165316	21.8142	0.822468	0.000239646	no
Bra021270	XLOC_023780	0	0	-	0.0762969	9.57034	0.000239646	no
Bra030240	XLOC_034159	1718.13	9.03109	4.07e-09	0.568103	34.6465	0.000242969	no
XLOC_036515	XLOC_036515	0	0	-	0.608082	31.9993	0.000243289	no
Bra015343	XLOC_017042	0.11324	0.238007	0.680971	0.0272122	3.43141	0.000244944	no
XLOC_038022	XLOC_038022	0.350372	0.838635	0.541844	0.501492	11.7114	0.000244948	no
Bra004675	XLOC_005044	217.11	87.3807	0.279435	145.508	11.7826	0.000245172	no
XLOC_004911	XLOC_004911	0	0	-	0.0709932	10.6019	0.000246108	no
Bra040529	XLOC_046131	6.41099	11.2543	0.414197	4.16866	35.1997	0.000246163	no
Bra029355	XLOC_033068	0.075314	41.0683	1.08e-10	17.2113	1.06842	0.000246237	no
Bra027455	XLOC_031010	24.4662	3.75932	0.0584584	34.4742	1.89077	0.000246237	no
Bra024730	XLOC_027898	29.5213	8.86307	0.0867379	18.137	85.5668	0.000246237	no
Bra026815	XLOC_030328	3.13158	0.695919	0.221976	3.66995	0.0803004	0.00024949	no
Bra029172	XLOC_032818	0	0.390539	0.224624	0.770095	16.8358	0.000258347	no
Bra020417	XLOC_022668	0.529784	0.0461116	0.0656364	3.85077	0.0849111	0.000262127	no
Bra040815	XLOC_046528	18.0458	11.72	0.407687	13.7005	1.77023	0.000262549	no
Bra008109	XLOC_009216	0	0	-	3.46412	40.503	0.000263041	no
Bra032010	XLOC_036177	0.319041	5.24138	0.0210051	13.9255	0.437348	0.000263431	no
Bra019867	XLOC_022370	47.2978	101.794	0.0563143	13.5595	40.118	0.000264413	no
Bra018469	XLOC_020555	354.279	66.0122	0.0737751	20.8714	1.53853	0.000269473	no
Bra025210	XLOC_028525	257.648	93.4022	0.221838	230.166	30.9361	0.000271004	no
XLOC_007558	XLOC_007558	27.6687	34.289	0.848935	14.074	0.520532	0.000271004	no
Bra007094	XLOC_008258	0.78434	1.14886	0.702099	19.2775	4.29693	0.000274715	no
Bra034911	XLOC_039450	0	0.558335	0.193441	0.750883	19.045	0.000278988	no
Bra026321	XLOC_029596	1.92556	0.553072	0.368295	11.3662	0.0878569	0.000279233	no
XLOC_047312	XLOC_047312	0	0	-	13.5803	0.104971	0.000279233	no
Bra037381	XLOC_042317	0.0343109	0.0671933	-	0.232293	7.92912	0.000279543	no
XLOC_043670	XLOC_043670	0	14.2181	0.103371	1.30211	29.9115	0.000279693	no
Bra021052	XLOC_023629	3.50908	2.52563	0.760357	19.4155	1.836	0.000279693	no
Bra040449	XLOC_046024	55.0457	43.1967	0.726691	85.4998	29.7771	0.000284269	no
XLOC_033404	XLOC_033404	0.0371375	0	-	5.69922	0.044537	0.000292692	no
XLOC_020003	XLOC_020003	0	0	-	0.287248	41.1292	0.000293329	no
XLOC_000978	XLOC_000978	8.72245	4.64991	0.112359	12.1683	0.0320867	0.000296866	no
Bra019678	XLOC_022072	8.20542	23.0216	0.288082	5.10719	0.040354	0.000307958	no
Bra013026	XLOC_014541	1.12376	0.334099	0.272671	0.746747	17.921	0.000309653	no
Bra012621	XLOC_014340	5.58287	2.19677	0.317291	2.39614	0.0878329	0.00031269	no
Bra006329	XLOC_006648	0	0.140148	-	0.173344	9.03978	0.000314503	no
Bra025158	XLOC_028347	13.2179	1.95664	0.0922216	7.9156	0.174093	0.000317228	no
Bra040902	XLOC_046668	6.93885	1.96388	0.215828	22.194	1.49521	0.000317702	no
Bra029481	XLOC_033256	0.0316047	2.06312	0.0039034	9.76988	0.343564	0.00032141	no
Bra011971	XLOC_013526	0	0.0363176	-	0.187098	8.86289	0.000322224	no
Bra039046	XLOC_044379	0.035922	0.0234495	-	5.39999	0.0431469	0.000322638	no
Bra015746	XLOC_017874	0	0.020978	-	0.00564252	0.786459	0.000329987	no
XLOC_031231	XLOC_031231	0	0	-	31.6707	0.726512	0.000329987	no
Bra014852	XLOC_016256	139.825	64.1225	0.374345	60.6729	3.34022	0.00033347	no
Bra022388	XLOC_025084	14.6742	7.05153	0.370073	0.488256	7.66664	0.000337846	no
Bra013395	XLOC_015169	17.027	21.3855	0.788045	8.07013	37.2207	0.000339306	no
Bra033343	XLOC_037667	1.68073	0.548582	0.412246	67.8534	5.046	0.000339999	no
Bra037520	XLOC_042509	32.9823	22.269	0.686497	12.898	0.865563	0.000342163	no
XLOC_043664	XLOC_043664	0	0	-	6.5323	0.0530891	0.000348491	no
Bra008025	XLOC_008799	228.402	25.9842	1.06e-05	24.9763	103.928	0.000348613	no
Bra004503	XLOC_005645	12.1603	138.127	8.45e-08	17.1082	1.36661	0.000349707	no
Bra014212	XLOC_015630	14.8805	15.16	0.983392	8.98442	32.6745	0.000350298	no
Bra034522	XLOC_038981	69.1991	8.56046	2.69e-08	26.7813	107.181	0.00035054	no
Bra025541	XLOC_028851	16.154	25.7691	0.441581	17.2035	60.0775	0.00035103	no
Bra002178	XLOC_002302	44.7227	110.971	0.293639	96.1938	766.476	0.000353648	no
Bra039072	XLOC_044429	73.9207	124.564	0.397283	0.629998	9.36631	0.000358739	no
Bra018543	XLOC_020605	89.3917	673.029	0.0173995	84.9499	6.70221	0.000362352	no
Bra027216	XLOC_030795	0	0.429307	0.0774878	10.4867	0	0.000362352	no
Bra036550	XLOC_041434	1.26531	4.50922	0.202365	3.42649	0.110417	0.000363861	no
Bra034669	XLOC_039165	6.51071	23.5763	0.17545	1.65459	32.8301	0.000365779	no
XLOC_026203	XLOC_026203	0	0	-	8.48654	44.4936	0.000377498	no
Bra023089	XLOC_025814	0.024025	0.0156833	-	6.66942	0.228077	0.000381338	no
Bra040475	XLOC_046074	1.63265	3.94969	0.21124	2.08739	0.123028	0.000383476	no
Bra037183	XLOC_042106	0	0	-	0.0201282	1.0115	0.000383629	no
Bra024394	XLOC_027406	1.58094	0.166171	0.0465413	9.66904	46.4484	0.000385386	no
Bra033998	XLOC_038375	18.7842	23.905	0.740967	7.96996	32.9822	0.000385386	no
Bra037665	XLOC_042682	104.77	67.669	0.462931	229.641	53.3556	0.000390299	no
XLOC_047227	XLOC_047227	53.0356	21.3836	0.365775	0.0807362	10.7941	0.000390986	no
Bra014655	XLOC_016146	6.20076	22.7047	0.145694	67.1897	7.00262	0.000392597	no
Bra030986	XLOC_035163	95.9377	40.3066	0.192776	116.568	27.7615	0.000393587	no
Bra024622	XLOC_027715	21.665	0.736953	1.31e-05	11.1649	31.2529	0.000397483	no
Bra040837	XLOC_046560	18.8603	2.85892	0.066921	8.209	0.254733	0.000397483	no
XLOC_037880	XLOC_037880	0.209933	0.215413	0.990285	1.87267	40.3101	0.00039947	no
Bra029285	XLOC_033028	6.84739	2.69935	0.448781	0.185707	7.18413	0.000403568	no
Bra039155	XLOC_044511	0.599271	1.18663	0.631107	1.70519	23.2233	0.000403568	no
Bra026471	XLOC_029683	1.70426	1.73808	0.988113	2.23584	0.0615422	0.000403741	no
XLOC_001947	XLOC_001947	1.13076	0.06327	0.0217012	0.0139991	1.85166	0.000406988	no
Bra030755	XLOC_034629	18.4058	162.411	0.00799231	7.39861	0.230705	0.00040775	no
Bra008354	XLOC_009342	41.3328	12.3615	0.18648	0.210022	8.73197	0.000412046	no
XLOC_024054	XLOC_024054	0	0	-	0.521465	24.8455	0.000412046	no
Bra026704	XLOC_030272	2.55067	3.82302	0.743699	18.4468	1.79855	0.000413131	no
Bra009895	XLOC_010773	7.19451	6.11465	0.904793	169.191	24.3993	0.000413377	no
Bra022095	XLOC_024899	1.56078	0.0456046	0.00098278	0.598241	5.85182	0.000421223	no
XLOC_047572	XLOC_047572	0	0	-	0.979467	48.2936	0.000422293	no
Bra007109	XLOC_008266	0.355708	0.522456	0.822682	0.0371414	4.85986	0.000424422	no
Bra030725	XLOC_034610	0.114682	0.0124772	-	1.25396	18.7497	0.000424484	no
Bra025351	XLOC_028600	0.0612215	0.192301	0.391514	101.131	16.2313	0.000424484	no
Bra033881	XLOC_038185	41.6375	48.3748	0.735167	51.3899	130.576	0.000424484	no
Bra010773	XLOC_012064	3.47649	2.32354	0.707379	1.71862	6.70234	0.000428758	no
Bra009608	XLOC_010605	12.0693	5.6948	0.133313	14.9625	60.0907	0.000432268	no
Bra017240	XLOC_018996	0	0.194758	0.195375	0.0231685	2.99868	0.000443332	no
Bra026549	XLOC_029966	4.47855	8.06934	0.409764	4.33089	18.4353	0.000443332	no
Bra035645	XLOC_040301	0	0	-	2.29793	0.0563995	0.000447098	no
Bra029971	XLOC_033799	30.4213	88.0861	0.332296	65.6023	2.44107	0.000448412	no
Bra028285	XLOC_032048	0.0650885	0.286189	0.379996	6.78411	0.165881	0.000450272	no
Bra028413	XLOC_032139	12.1646	2.45089	0.110276	2.65882	0.0230581	0.000450834	no
Bra009734	XLOC_011003	0.515353	53.6585	8.98e-07	3.19791	0.0777477	0.000452456	no
Bra037092	XLOC_042026	0	0	-	6.56194	0.327585	0.000455142	no
XLOC_002442	XLOC_002442	2.11829	1.75452	0.885693	0.0683698	2.81547	0.00045875	no
Bra040271	XLOC_045842	52.3548	23.9792	0.176331	38.6588	11.3148	0.000460104	no
Bra007070	XLOC_008243	100.376	89.4719	0.919265	8.64451	0.381332	0.000461152	no
Bra008187	XLOC_008878	103.143	81.198	0.818176	90.3924	10.4436	0.000462833	no
Bra016553	XLOC_018601	4.6973	5.83973	0.876214	4.14224	0.036217	0.000465793	no
Bra009867	XLOC_010757	1.48993	0.132628	0.0937832	14.6693	0.468842	0.000467888	no
Bra009126	XLOC_010351	9.03133	106.286	7.32e-09	51.3183	14.6589	0.000472845	no
Bra030915	XLOC_034892	0.025175	0.131472	-	17.6574	0.981228	0.000473576	no
XLOC_031011	XLOC_031011	4.29776	3.23304	0.84913	3.98406	0.0976956	0.000473957	no
Bra005525	XLOC_006154	0.0114292	0	-	1.61268	0.0141757	0.000476085	no
Bra002509	XLOC_002469	3.11411	7.21544	0.165274	19.0177	1.77447	0.000478134	no
Bra024760	XLOC_027916	7.9914	30.8271	0.0409447	16.0811	1.22288	0.000478737	no
Bra009013	XLOC_010296	24.465	33.72	0.848983	45.6345	0.378678	0.000485244	no
Bra028794	XLOC_032618	1.67519	0.931541	0.69061	4.24484	0.0374984	0.000486041	no
Bra013459	XLOC_015200	52.4724	8.73174	0.0031767	0.683535	16.5891	0.000492435	no
Bra024286	XLOC_027504	32.9608	28.6264	0.846491	28.9569	95.0346	0.000494145	no
Bra029709	XLOC_033490	31.8982	21.7395	0.520738	4.10109	17.5541	0.000497282	no
Bra032672	XLOC_036946	0.0503122	0.656865	0.122747	1.12632	23.0202	0.000500223	no
XLOC_031458	XLOC_031458	1.3607	1.97791	0.798732	0.497381	9.32589	0.000500223	no
Bra011313	XLOC_012386	200.353	134.114	0.681547	736.596	112.413	0.000503712	no
Bra033948	XLOC_038344	1.04621	0.1413	0.151017	4.8433	0.0433233	0.00051107	no
Bra032321	XLOC_036539	0	0	-	0.157491	7.16774	0.000516668	no
XLOC_047102	XLOC_047102	0	0	-	0.0519347	2.36366	0.000516668	no
Bra028826	XLOC_032635	0	8.03862	0.0916028	4.27355	0.103018	0.000517142	no
Bra032620	XLOC_036917	280.594	242.299	0.845827	454.926	111.59	0.000523346	no
XLOC_026083	XLOC_026083	0	0	-	5.56332	0.0500788	0.000523346	no
Bra017136	XLOC_019195	5.89835	4.76398	0.813916	17.0731	56.1941	0.00052488	no
Bra034254	XLOC_038721	124.523	106.797	0.814964	24.8039	71.0508	0.00052488	no
Bra020269	XLOC_022823	0.194094	0.190053	0.991258	4.30312	0.159482	0.00052488	no
Bra001626	XLOC_000869	0.938525	0	0.192	118.962	14.1899	0.000526752	no
Bra025494	XLOC_028824	2.97693	15.0617	0.0391159	0.929163	0.0285278	0.000529652	no
Bra008951	XLOC_009724	20.9758	4.73569	0.00608645	6.4733	26.1604	0.000534749	no
Bra001685	XLOC_001930	136.601	556.202	0.103285	17.5575	0.159052	0.000535089	no
Bra033550	XLOC_048177	9.46219	0.794162	0.0520604	21.8603	0.323861	0.000542678	no
Bra016459	XLOC_018266	101.978	59.0745	0.588728	0.0654011	5.60386	0.000543946	no
Bra006650	XLOC_006800	1.76773	0.824425	0.593448	4.75192	0.0433233	0.000549931	no
Bra011780	XLOC_012623	14.6852	7.35233	0.535599	6.30546	0.15462	0.000566787	no
Bra018138	XLOC_020344	42.8455	20.9768	0.567622	28.2889	0.693691	0.000566787	no
Bra033702	XLOC_037997	8.63457	1.1332	0.0588674	1.43365	20.7208	0.000567162	no
Bra014326	XLOC_015684	1.88264	1.21853	0.671421	5.39747	18.9752	0.000576381	no
Bra004744	XLOC_005080	0.203994	15.82	4.97e-05	16.4695	0.779171	0.00058492	no
Bra029924	XLOC_033772	0.859594	0.416176	0.421856	1.17002	9.48229	0.000588198	no
Bra023670	XLOC_026673	2.47501	3.47484	0.582178	0.539285	5.00638	0.000591361	no
Bra013215	XLOC_014265	633.763	556.541	0.832445	917.397	441.838	0.000592966	no
Bra012272	XLOC_013367	0.217581	0.0701251	-	0.0104273	3.216	0.000593778	no
Bra030513	XLOC_034661	40.8276	38.3119	0.961859	46.3015	328.211	0.000594667	no
XLOC_031853	XLOC_031853	0	0	-	0.0445417	5.32137	0.000604593	no
XLOC_043009	XLOC_043009	2.91279	0.064666	4.89e-05	1.61567	13.2737	0.000611316	no
Bra027243	XLOC_030807	478.124	312.36	0.684271	70.6162	419.631	0.000622491	no
Bra032175	XLOC_036363	10.6621	12.1974	0.907392	2.35166	21.3532	0.000635905	no
Bra020322	XLOC_022854	0	0.364677	0.224624	0.10403	12.2805	0.000636298	no
XLOC_017456	XLOC_017456	0	0	-	1.47882	22.7081	0.000641836	no
Bra021506	XLOC_024070	23.5594	8.23149	0.029566	16.7821	48.8355	0.000647061	no
XLOC_017059	XLOC_017059	0	0.298264	0.205599	0.0944244	9.36711	0.000647061	no
Bra011840	XLOC_013097	0.871166	0	0.195375	9.50227	0.0900976	0.000649435	no
Bra010337	XLOC_011824	0.778098	0.19662	0.306366	3.21756	0.0305749	0.000655635	no
Bra020801	XLOC_023136	107.919	68.1516	0.496325	11.1467	39.3142	0.000657633	no
Bra004392	XLOC_004186	43.3591	60.2389	0.586805	18.112	1.86111	0.000658721	no
Bra017533	XLOC_019576	0.534745	2.35413	0.189161	4.00865	0.121948	0.000662014	no
XLOC_012272	XLOC_012272	0	19.2088	0.12112	13.8275	0.131988	0.000665435	no
Bra028578	XLOC_032349	0.787855	0.11429	0.187412	3.98885	0.104093	0.000665435	no
XLOC_040158	XLOC_040158	0	0	-	4.92089	0.0469715	0.000665435	no
Bra000705	XLOC_001419	22.0488	28.5317	0.840925	13.815	136.779	0.000665566	no
Bra033266	XLOC_037632	5.66166	31.1479	0.0552759	10.4482	0.604885	0.000678077	no
Bra032396	XLOC_036651	54.6156	72.9294	0.623104	15.0886	62.2374	0.000679682	no
Bra008105	XLOC_008840	4.19061	0.808049	0.14953	12.3239	0.785604	0.000684286	no
Bra006208	XLOC_007189	6.28776	19.7507	0.189455	19.4119	2.48834	0.00068532	no
Bra028933	XLOC_032699	25.8283	28.6205	0.887128	37.0533	7.3106	0.000695394	no
Bra017722	XLOC_019732	1.5279	2.25384	0.714917	0.773062	5.43989	0.000705783	no
XLOC_029020	XLOC_029020	0.141223	0	-	0.315022	14.0386	0.000707677	no
Bra028353	XLOC_032080	5.44542	2.21686	0.208753	7.00595	19.4342	0.000709225	no
Bra038746	XLOC_044013	1.79559	7.10441	0.111513	4.97507	0.0881126	0.000709626	no
Bra005140	XLOC_005971	3.19416	1.22592	0.415478	13.2303	0.850815	0.000711782	no
Bra001645	XLOC_001912	13.2234	18.2522	0.580963	23.3304	6.12697	0.000719771	no
Bra023061	XLOC_025800	61.7498	147.427	0.317239	26.4993	177.878	0.000721321	no
Bra021393	XLOC_024153	16.3487	23.1873	0.747864	5.35219	0.0843715	0.000721904	no
Bra006863	XLOC_006896	11.359	30.2621	0.282015	8.76302	0.400493	0.00072322	no
XLOC_014276	XLOC_014276	19.0236	0.205603	3.96e-05	0.0514039	5.84875	0.000731483	no
Bra008662	XLOC_010133	68.3795	340.522	0.00111195	30.6989	4.39655	0.000735642	no
Bra023103	XLOC_025821	43.9767	76.5377	0.553186	20.8272	1.19233	0.000735642	no
XLOC_046212	XLOC_046212	15.3715	12.1115	0.872382	1.25499	26.452	0.000738261	no
Bra007343	XLOC_008393	4.72608	5.37853	0.880227	40.1205	128.788	0.000740273	no
XLOC_015982	XLOC_015982	0	0	-	11.8351	0.116085	0.000741124	no
Bra008192	XLOC_008880	849.27	99.723	0.00698991	133.392	776.985	0.000741706	no
Bra005208	XLOC_006004	28.2293	24.9863	0.914266	32.2722	4.94201	0.00075374	no
Bra031295	XLOC_035417	163.035	162.241	0.996325	49.2621	8.13516	0.000754998	no
Bra005834	XLOC_006989	6.68493	0.333667	0.000204989	12.2432	53.3915	0.0007614	no
Bra008006	XLOC_008788	0.0205113	0	-	2.54498	0.0251362	0.0007614	no
XLOC_031232	XLOC_031232	0	0	-	23.7482	0.234555	0.0007614	no
Bra019857	XLOC_022147	4.19817	1.08931	0.140288	3.3932	0.175474	0.000767418	no
Bra040420	XLOC_046001	1.8734	0.317821	0.0660039	4.81119	0.165788	0.000773207	no
Bra011483	XLOC_012916	0.013102	0	-	0.0228009	0.956646	0.000775824	no
Bra025253	XLOC_028395	2.90157	1.13332	0.430003	3.25595	26.7662	0.000782979	no
Bra025848	XLOC_029157	2.78851	2.81525	0.99395	0.826956	11.8328	0.000783394	no
Bra035945	XLOC_040650	9.00031	1.33661	0.0583406	6.31813	0.327424	0.000787995	no
Bra029624	XLOC_033605	7.84525	6.68013	0.879696	2.11567	21.1024	0.000788937	no
XLOC_027035	XLOC_027035	0.27151	0.0483379	0.237382	0.401883	8.48344	0.000802288	no
Bra019773	XLOC_022111	0.126124	2.46723	0.00645183	31.7328	3.64627	0.000803864	no
Bra022563	XLOC_025357	0	0	-	2.52275	0.103832	0.000805941	no
Bra031776	XLOC_035932	0.0381406	0.174284	0.262817	0.784778	12.4332	0.000812713	no
Bra035514	XLOC_040216	4.17897	14.3219	0.25086	0.0852682	5.02651	0.000818504	no
Bra006885	XLOC_008148	72.5134	7.24514	7.74e-07	46.6792	146.936	0.000820543	no
Bra035883	XLOC_040679	2.54883	9.1672	0.155814	5.89598	0.111622	0.000820543	no
Bra009220	XLOC_010398	221.062	1324.65	0.0971684	2.40359	29.84	0.00082188	no
Bra026254	XLOC_029564	0.0521843	0	-	3.30472	0.0333315	0.000826023	no
Bra022164	XLOC_025130	32.5767	47.4533	0.712157	46.5647	3.85578	0.000833588	no
Bra026157	XLOC_029516	25.1492	34.8545	0.755546	3.25979	0.183333	0.00083656	no
Bra029161	XLOC_032814	78.5511	48.9307	0.586212	202.682	49.4478	0.0008398	no
Bra018670	XLOC_020862	0	0	-	0.146992	4.07926	0.000841795	no
Bra024341	XLOC_027377	4.45613	5.00775	0.89433	3.98395	20.184	0.000845654	no
Bra024915	XLOC_028206	6.50438	6.47304	0.996325	13.7956	57.2119	0.000855799	no
Bra017736	XLOC_019874	15.8879	18.3025	0.932767	55.1219	2.22403	0.000860343	no
Bra039522	XLOC_044901	0	0.137204	-	0.255518	6.65049	0.000861785	no
Bra038674	XLOC_043935	39.6909	47.7956	0.711267	41.3986	126.167	0.000867018	no
Bra011914	XLOC_013492	28.6088	158.777	0.143028	79.4606	695.517	0.000870077	no
Bra030914	XLOC_034988	0.202243	5.01683	0.00460641	3.42261	0.0350203	0.000870949	no
XLOC_031084	XLOC_031084	0.024163	0	-	28.2142	1.93311	0.000870949	no
Bra004408	XLOC_004197	200.749	79.7104	0.194725	165.862	33.413	0.000877882	no
Bra038617	XLOC_043898	3.71684	4.65484	0.813949	0.352179	6.21376	0.000882822	no
Bra011722	XLOC_012596	149.181	64.8971	0.358801	48.6731	3.25244	0.000887307	no
Bra012271	XLOC_013366	2.44069	0.852207	0.441902	4.80814	0.132784	0.00089026	no
Bra038033	XLOC_043083	1.02405	1.79437	0.69901	7.16087	55.6713	0.000891408	no
Bra006196	XLOC_006578	1.68299	6.61269	0.16923	6.27854	29.5956	0.000893511	no
Bra035923	XLOC_040697	2.85693	2.79422	0.987324	21.7427	2.1692	0.000894181	no
Bra038756	XLOC_044047	34.0095	5.96867	0.00164029	6.01083	23.8812	0.000898803	no
Bra013557	XLOC_014881	0.707948	0.0118982	0.0391883	0.0797579	2.32741	0.000925854	no
Bra034712	XLOC_039203	2.23056	0.949559	0.42283	35.2001	8.44483	0.000926831	no
Bra008510	XLOC_009428	8.22531	5.38146	0.707934	92.078	14.4904	0.000938354	no
Bra038534	XLOC_043794	16.5096	8.12497	0.297468	5.83963	0.369403	0.000941627	no
Bra034535	XLOC_039016	2.70765	0.274271	0.0798489	9.83814	0.389443	0.000941997	no
Bra000951	XLOC_000504	0.619488	0.0542405	0.0796174	2.41146	0.0653162	0.000944013	no
Bra018429	XLOC_020530	8.84934	1.47859	0.0857566	14.459	0.993774	0.000948707	no
XLOC_024681	XLOC_024681	0	0.607081	0.195375	30.8251	0.322981	0.000956719	no
Bra015636	XLOC_017478	12.2328	9.17113	0.796012	7.59866	41.8639	0.000962805	no
Bra007722	XLOC_008059	16.3881	52.8112	0.0388877	1.84461	0.04575	0.000967745	no
XLOC_011905	XLOC_011905	0	0	-	68.9049	0.725928	0.000977706	no
Bra007348	XLOC_007838	0.0759367	0.807761	0.0916028	8.491	1.06921	0.00098021	no
Bra040486	XLOC_046076	0.458129	0.299062	0.79766	3.08539	32.6496	0.000988838	no
XLOC_046634	XLOC_046634	0	0	-	0.14632	3.28058	0.000989879	no
Bra016769	XLOC_018431	35.9991	40.5873	0.916064	8.58746	62.3238	0.000990838	no
Bra026228	XLOC_029553	1.61329	6.7656	0.194363	3.26877	0.0894035	0.000996057	no
XLOC_016667	XLOC_016667	0	0	-	0.632455	13.3339	0.000996057	no
Bra031980	XLOC_036034	0.124547	0.0342336	-	8.63874	0.998321	0.00100125	no
Bra010098	XLOC_011199	13.6891	2.71782	0.102689	4.80735	0.219322	0.00100719	no
Bra030417	XLOC_034367	0.075804	0.767561	0.0693227	0.036823	1.37217	0.0010085	no
Bra023796	XLOC_026748	28.0121	163.288	0.0127765	43.3516	5.68827	0.00101825	no
Bra000760	XLOC_000400	0.110747	11.0203	9.38e-06	5.25021	0.322063	0.00102333	no
Bra039173	XLOC_044485	0.0223648	0	-	0.0192237	1.99589	0.00102611	no
Bra030983	XLOC_035028	0	0.00587322	-	0.0100066	4.62169	0.0010294	no
XLOC_014707	XLOC_014707	0	0	-	5.84024	57.2406	0.00103515	no
XLOC_023969	XLOC_023969	0	0	-	1.62713	0.046284	0.00103584	no
Bra028801	XLOC_032621	0.0217295	1.95767	0.000292026	154.011	71.1377	0.00103964	no
Bra019742	XLOC_022304	357.018	629.454	0.54794	237.516	31.1485	0.00103964	no
XLOC_023762	XLOC_023762	31.2539	2.12802	0.000187351	9.72839	49.3283	0.00104583	no
Bra027286	XLOC_030830	451.124	388.508	0.900429	175.951	35.5667	0.00105114	no
Bra018370	XLOC_020496	12.4465	4.82893	0.183228	20.4938	2.13306	0.00105371	no
Bra014883	XLOC_016735	10.7952	0.419279	1.51e-05	0.19652	3.07296	0.00105852	no
Bra020297	XLOC_022839	36.1081	9.0001	0.218047	49.367	2.54082	0.00105897	no
Bra008509	XLOC_009427	107.573	80.3775	0.645048	106.464	28.7364	0.00106613	no
XLOC_021871	XLOC_021871	8.37025	3.71666	0.32489	0.117111	5.25896	0.0010723	no
XLOC_047113	XLOC_047113	0.903259	2.30941	0.487195	0.0317142	3.24777	0.00107705	no
Bra016943	XLOC_019093	0.148277	0.0967936	-	0.0820534	3.20927	0.00108003	no
Bra008993	XLOC_009748	155.228	43.1532	0.147892	70.0374	405.956	0.00108301	no
XLOC_024956	XLOC_024956	0.779239	0.635848	0.911191	0.582809	14.0344	0.00108485	no
Bra000010	XLOC_000006	0.103486	0.0844436	-	6.72953	0.409937	0.00108949	no
Bra007105	XLOC_007712	10.67	11.4225	0.948657	6.01181	39.9691	0.00108949	no
Bra012151	XLOC_013610	15.2945	6.34713	0.224875	14.9717	2.26304	0.00109448	no
Bra011661	XLOC_012575	26.8424	18.5424	0.598045	5.74322	35.4331	0.00110647	no
XLOC_019121	XLOC_019121	0	0	-	13.6435	0.0476037	0.00110754	no
XLOC_045255	XLOC_045255	0	4.06589	0.18683	1.72248	37.1927	0.00111609	no
Bra033241	XLOC_037719	3.06288	2.61465	0.880395	0.574858	8.22759	0.00112009	no
Bra016822	XLOC_018739	2.82136	0.682944	0.257598	0.913429	14.0625	0.00112601	no
Bra021952	XLOC_024816	0.411137	0.347794	0.900841	2.24999	0.282821	0.00112601	no
XLOC_047470	XLOC_047470	5.78595	2.15829	0.489238	0.143158	14.4561	0.00112927	no
XLOC_035480	XLOC_035480	0	0	-	0.0524902	5.30046	0.00112927	no
Bra004338	XLOC_004152	0.139202	0.0908694	-	2.32843	0.067584	0.00114317	no
Bra011179	XLOC_012761	58.6302	562.726	0.00057127	527.258	118.453	0.00115879	no
Bra035157	XLOC_039649	0	0.0338554	-	0.846219	21.7253	0.0011592	no
Bra040908	XLOC_046679	0	0	-	0.451109	12.6485	0.00116417	no
XLOC_035654	XLOC_035654	0	0	-	0.0268403	2.67216	0.00119427	no
Bra011921	XLOC_013176	11.4092	10.6183	0.941134	8.00064	1.95329	0.00120148	no
Bra028459	XLOC_032294	157.618	75.5593	0.223746	102.601	51.0819	0.00120355	no
Bra031572	XLOC_035697	4.61804	1.18555	0.0689434	0.643815	3.78399	0.00121455	no
Bra006171	XLOC_006564	3.85601	1.03689	0.208675	7.92955	0.558052	0.00122457	no
Bra020905	XLOC_023406	2.96277	7.20437	0.365086	3.76912	25.8441	0.00123181	no
Bra034076	XLOC_038430	0.639903	0.0278481	0.0514232	66.4697	6.80706	0.00123482	no
Bra033670	XLOC_037879	4.88332	13.5723	0.242686	2.79372	19.7473	0.00125496	no
Bra026979	XLOC_030247	0.0878319	0.261196	0.441229	1.2709	0.0363936	0.00125496	no
Bra033037	XLOC_037325	54.9275	5.15399	0.000970827	25.5502	67.6368	0.00125658	no
Bra022919	XLOC_025718	1.1443	2.07462	0.512928	1.50959	10.4218	0.00125987	no
Bra029773	XLOC_033686	4.91174	14.5367	0.287623	20.8195	122.308	0.00127124	no
XLOC_003898	XLOC_003898	0	0	-	0.527456	10.4541	0.00128194	no
XLOC_047182	XLOC_047182	7.62607	0.0460946	0.06836	0.42878	15.5325	0.00128918	no
Bra008245	XLOC_009292	2.19143	1.68481	0.754492	5.67026	20.2218	0.00128918	no
Bra032441	XLOC_036688	65.7297	57.4169	0.880983	87.7187	14.0607	0.00128918	no
Bra035440	XLOC_040130	0	0	-	0.381102	3.53633	0.00128918	no
XLOC_006222	XLOC_006222	0	0	-	1.94991	13.9674	0.00129356	no
Bra012122	XLOC_013594	4.95593	0	0.140176	3.71793	0.107186	0.00129467	no
XLOC_041874	XLOC_041874	0	0	-	8.25032	0.286972	0.00130066	no
Bra028148	XLOC_031778	246.848	199.931	0.740782	285.166	73.3756	0.00130179	no
Bra014501	XLOC_016050	0	6.19635	0.138322	5.62374	0.0639871	0.00130503	no
Bra017333	XLOC_019462	0.0173769	0.0567173	-	1.87935	0.0213833	0.00130503	no
Bra026201	XLOC_029351	8.36393	0.0314939	4.36e-08	1.00359	12.8683	0.00131194	no
Bra020753	XLOC_023101	5.96524	1.4453	0.199996	8.85734	0.452544	0.00131655	no
Bra011473	XLOC_012912	0.114875	0.379633	0.624807	0.44025	13.65	0.00132005	no
Bra016202	XLOC_018111	2.64928	0.848316	0.217966	3.90933	0.294739	0.0013295	no
Bra011237	XLOC_012795	0.666005	0.334431	0.666077	4.03069	0.120688	0.00133628	no
Bra010187	XLOC_010930	0.043529	0.0443992	-	1.00472	4.98534	0.00133785	no
Bra037710	XLOC_042756	0	0	-	6.81275	98.0574	0.00133908	no
Bra039469	XLOC_044820	3.43912	3.8232	0.94091	2.43167	22.6232	0.0013485	no
Bra030429	XLOC_034372	13.6756	96.3881	0.0179023	74.7746	12.2009	0.00136734	no
Bra008302	XLOC_009317	0.25362	0.615174	0.558868	7.92179	0.348009	0.00137732	no
Bra002840	XLOC_003274	78.5464	23.5492	0.133466	80.7455	10.9158	0.00138033	no
Bra010558	XLOC_011535	1.56304	0.202599	0.0422682	4.21497	21.8157	0.00138064	no
Bra024067	XLOC_027059	10.41	15.768	0.329219	3.8474	12.876	0.00138064	no
Bra013968	XLOC_015718	34.465	46.3563	0.790085	7.9628	0.232705	0.00138064	no
Bra038321	XLOC_043489	140.132	123.116	0.873483	69.864	243.011	0.00138064	no
Bra019599	XLOC_021960	22.5058	101.598	0.0763342	43.858	5.24997	0.00138206	no
Bra003300	XLOC_004297	3.92245	0.945835	0.143309	4.57791	34.0517	0.00140702	no
Bra000018	XLOC_000011	17.0373	41.9691	0.315588	4.42276	41.0606	0.0014163	no
Bra023205	XLOC_026178	0.10309	1.43356	0.0306108	11.6778	0.0606892	0.00141953	no
Bra000611	XLOC_001370	0.54375	0.0959746	0.174671	0.516038	8.48146	0.00141953	no
Bra026547	XLOC_029964	0.111948	0.101498	-	0.149191	3.02277	0.00142156	no
XLOC_046224	XLOC_046224	0	0	-	0.500011	9.31259	0.00142775	no
Bra029469	XLOC_033341	0	0.370196	0.193441	3.44841	0.040201	0.00142907	no
Bra002411	XLOC_003041	132.885	145.484	0.92596	269.909	99.5619	0.00143104	no
Bra033567	XLOC_037828	0.534821	0.10116	0.0871513	2.14534	0.0865809	0.00143778	no
XLOC_021978	XLOC_021978	0	0	-	0.855662	17.6866	0.00145657	no
Bra030846	XLOC_034852	21.2611	13.4662	0.17169	4.88588	0.951937	0.00146151	no
Bra022776	XLOC_025639	0	2.01989	0.0421814	2.33255	0.178822	0.00146761	no
XLOC_047394	XLOC_047394	0	0	-	0.0924182	8.67518	0.00146766	no
Bra017241	XLOC_019248	1.67843	1.7967	0.952386	3.34798	13.2334	0.00147047	no
Bra024074	XLOC_027064	5.64901	1.53651	0.306536	7.60055	0.0893381	0.00147118	no
XLOC_047233	XLOC_047233	0	0	-	8.0773	0.0949403	0.00147118	no
Bra027376	XLOC_030732	26.3626	102.717	0.123125	43.5271	6.90094	0.00148463	no
Bra004407	XLOC_004196	8.66413	25.3507	0.166443	1.85821	21.6498	0.00148806	no
Bra010473	XLOC_011495	4.5206	1.04121	0.0387914	4.09734	23.6438	0.00150907	no
Bra036790	XLOC_041709	4.93383	3.19372	0.320882	2.77028	18.9292	0.00151346	no
Bra003588	XLOC_003753	46.9321	11.1649	0.150054	4.1999	0.125269	0.00151935	no
Bra040001	XLOC_045520	21.4178	31.5823	0.580437	2.33735	14.5062	0.00151935	no
Bra036535	XLOC_041364	0.790506	0.932183	0.921748	1.86657	18.1637	0.0015588	no
Bra017758	XLOC_019752	11.2729	12.1848	0.941749	15.8201	44.2725	0.0015608	no
Bra034278	XLOC_038732	0.155016	0.0607156	-	0.830341	0.025673	0.00156501	no
Bra013606	XLOC_014905	14.2571	28.211	0.207946	48.8931	165.259	0.00159673	no
Bra007248	XLOC_008337	7.41726	0.200023	1.78e-05	8.95009	36.7607	0.00160373	no
Bra036797	XLOC_041713	23.7724	40.6641	0.150645	29.1834	71.8364	0.00160408	no
Bra004765	XLOC_005795	0	0	-	0.226171	5.97391	0.00160408	no
Bra035634	XLOC_040297	0.703062	0.393976	0.678823	1.20322	7.77781	0.00161132	no
XLOC_036498	XLOC_036498	8.01641	4.19644	0.453202	0.0223798	4.07748	0.00161448	no
Bra035929	XLOC_040641	1.3179	1.94349	0.798385	3.97835	0.296259	0.00161633	no
Bra029573	XLOC_033304	0.222372	0.158359	-	2.05621	0.0247835	0.00162066	no
Bra028661	XLOC_032400	18.7596	3.29022	0.0741648	10.3885	0.639393	0.00163635	no
Bra016437	XLOC_018538	10.4433	2.04678	0.191177	7.70023	66.8448	0.00163635	no
Bra012892	XLOC_014094	0	0	-	0.0169114	1.53935	0.00164024	no
XLOC_020397	XLOC_020397	30.1545	24.3408	0.848132	13.2832	84.7703	0.00164151	no
XLOC_025661	XLOC_025661	0	1.30007	0.184172	3.22962	0.100953	0.00165048	no
Bra003323	XLOC_004310	14.6622	6.36123	0.185153	49.918	118.992	0.00166016	no
Bra035814	XLOC_040561	0	0.0122	-	2.98629	0.114791	0.00166616	no
Bra017421	XLOC_019522	5.16012	0	0.193441	23.4528	0.285093	0.00166928	no
Bra022856	XLOC_025880	5.30063	2.80613	0.426206	4.08747	17.0897	0.00166928	no
XLOC_025153	XLOC_025153	10.3059	1.46203	0.0601174	7.68206	0.231438	0.00170145	no
XLOC_047434	XLOC_047434	2.21188	0	0.199784	0.536974	19.8574	0.00170573	no
XLOC_037586	XLOC_037586	0	0	-	0.181802	6.7228	0.00170573	no
Bra017847	XLOC_019794	6.01288	0.568861	0.0329476	0.0765226	2.61203	0.00170835	no
Bra020725	XLOC_023292	139.198	69.8704	0.47959	85.287	5.8812	0.00170835	no
Bra031050	XLOC_035067	5.95543	4.14916	0.689677	63.8045	18.4262	0.00171684	no
Bra006513	XLOC_007352	25.8098	14.4098	0.143309	20.5631	38.0679	0.0017248	no
Bra000956	XLOC_001544	0.0476419	0.155501	-	0.0204363	1.83113	0.001731	no
Bra005864	XLOC_007005	16.2942	18.133	0.92666	44.4035	6.62351	0.001731	no
XLOC_008698	XLOC_008698	0	0	-	0.0155796	1.39597	0.001731	no
Bra020646	XLOC_023042	1.62526	1.72776	0.968437	0.40572	5.7446	0.00173184	no
Bra026646	XLOC_029920	2.38485	0.212291	0.0682943	4.02479	0.127206	0.00173508	no
Bra005388	XLOC_005450	0	0.0078193	-	1.84941	0.0584518	0.00173508	no
Bra024558	XLOC_027678	0.365687	0.238716	0.793451	3.11505	0.138041	0.0017363	no
Bra017125	XLOC_019191	48.4157	111.953	0.338154	13.9807	0.712461	0.00174421	no
XLOC_006971	XLOC_006971	0	0	-	1.04512	14.3104	0.00174421	no
XLOC_014536	XLOC_014536	0.414536	0.984016	0.534204	0.24407	4.88296	0.00174602	no
Bra022803	XLOC_025853	35.1991	197.24	0.0135239	94.2798	30.5244	0.00176984	no
Bra024329	XLOC_027369	15.7277	11.1723	0.69061	6.55079	20.1469	0.00177402	no
Bra021998	XLOC_024713	0.114389	0.037336	-	3.85226	0.138706	0.00178223	no
Bra024849	XLOC_027992	49.1773	34.2265	0.530213	20.4359	50.5069	0.00179342	no
Bra021594	XLOC_024108	14.0898	44.2509	0.222874	3.97135	44.3664	0.00179707	no
XLOC_000996	XLOC_000996	0.89972	0.0438564	0.0635109	4.16999	0.159415	0.0018146	no
XLOC_023254	XLOC_023254	0	0	-	0.274165	9.55335	0.00181953	no
XLOC_047596	XLOC_047596	101.347	0	0.183228	53.7302	1.71726	0.00183136	no
Bra039949	XLOC_045469	3.21284	2.39995	0.778584	2.8281	17.5773	0.00183136	no
Bra012139	XLOC_013602	10.7954	52.8632	0.00175613	76.3844	14.1162	0.00184121	no
Bra013176	XLOC_014246	2.09676	2.16117	0.987794	0.340143	10.6429	0.00184121	no
Bra024187	XLOC_027265	2.06702	7.78729	0.181282	8.26809	43.8083	0.00185052	no
XLOC_020799	XLOC_020799	0	0	-	0.311228	27.2973	0.00185501	no
Bra028013	XLOC_031596	4.20306	1.10198	0.268876	10.9022	72.6363	0.00185705	no
Bra020523	XLOC_023177	23.6694	14.7274	0.647925	1.27175	17.8611	0.00186611	no
Bra008403	XLOC_009368	11.4486	4.02201	0.216136	14.8498	57.9661	0.00186791	no
Bra017610	XLOC_019664	0.375153	0.170237	0.559056	1.78955	0.025377	0.00186846	no
Bra038521	XLOC_043754	40.1596	81.3167	0.474937	9.18956	0.115663	0.00188358	no
XLOC_001343	XLOC_001343	6.34277	7.01191	0.892775	2.81828	0.120824	0.00189732	no
Bra008438	XLOC_009389	11.1152	53.5282	0.0214528	6.8134	0.477791	0.00191426	no
Bra016798	XLOC_018447	3.68937	2.75364	0.780945	18.9984	78.8133	0.00192484	no
Bra018841	XLOC_020954	0	0	-	0.015667	1.35932	0.00192484	no
XLOC_038996	XLOC_038996	0	0	-	0.0338257	2.93463	0.00192484	no
Bra013194	XLOC_014629	14.0898	34.2823	0.466417	19.9741	0.626653	0.00193007	no
Bra028634	XLOC_032525	0.048633	0	-	12.2077	0.505967	0.00193933	no
Bra009155	XLOC_009838	8.11347	2.5387	0.221882	1.21195	0.0153902	0.00194178	no
XLOC_011291	XLOC_011291	0	0	-	5.54065	0.070359	0.00194178	no
Bra016426	XLOC_018532	7.44652	7.14516	0.967895	0.523108	6.65861	0.00196393	no
Bra022594	XLOC_025523	0.0966659	1.98142	0.013673	8.39217	0.546042	0.00198704	no
Bra031850	XLOC_036094	20.13	3.62721	0.00325451	2.1582	25.2861	0.00199088	no
Bra031379	XLOC_035460	5.03033	0.588299	0.0350661	1.05579	16.406	0.00200673	no
XLOC_026113	XLOC_026113	0.362033	0.590828	0.76212	3.41884	33.2115	0.00200673	no
XLOC_039951	XLOC_039951	0	0	-	0.478259	15.3835	0.00200673	no
Bra032872	XLOC_037147	10.2345	9.86257	0.980927	12.2299	0.156704	0.00200836	no
XLOC_026395	XLOC_026395	0.28871	192.856	2.32e-10	14.0341	0.662576	0.00201243	no
Bra002366	XLOC_002403	64.6104	17.6437	0.0528471	91.1805	314.497	0.00201243	no
Bra013823	XLOC_015382	1.92203	0.683559	0.190843	2.68423	0.136494	0.00201243	no
XLOC_017068	XLOC_017068	0	0	-	2.9201	0.0416219	0.00202132	no
Bra021281	XLOC_023786	34.7556	21.1397	0.457749	15.8159	2.03233	0.00202829	no
Bra035270	XLOC_039872	0.0426602	0.0278481	-	0.0357172	3.04794	0.00202829	no
Bra001691	XLOC_000910	11.5542	10.2796	0.91594	6.93902	60.8318	0.00205408	no
XLOC_036666	XLOC_036666	0	0	-	4.90937	0.0634761	0.00207465	no
Bra023395	XLOC_026312	83.8334	138.115	0.526275	68.0288	300.208	0.00208638	no
Bra040328	XLOC_045896	0.414901	0.955128	0.56789	0.873756	13.1215	0.00208638	no
XLOC_020729	XLOC_020729	0	0.0114206	-	3.63354	21.9211	0.00209287	no
Bra014310	XLOC_015675	2.25146	0.495382	0.150044	1.78407	0.0781619	0.0020937	no
Bra023450	XLOC_026343	0.166276	33.7259	5.71e-08	11.6372	0.802068	0.00212082	no
Bra001721	XLOC_000925	40.5238	1.20395	0.000301141	33.7729	186.563	0.00212164	no
XLOC_008498	XLOC_008498	0	0	-	0.198075	4.71877	0.00212164	no
XLOC_046855	XLOC_046855	0	0	-	4.14872	63.9542	0.00212267	no
Bra010274	XLOC_011801	3.55834	28.1552	0.0270975	1.9727	0.0413442	0.00212567	no
Bra033992	XLOC_038371	17.4045	15.0351	0.859137	8.03162	23.0122	0.00212567	no
Bra040223	XLOC_045768	0.0257628	0	-	0.0112118	0.940813	0.00214989	no
Bra018027	XLOC_020281	0	0.292962	0.195375	0.0342401	2.87319	0.00214989	no
Bra014958	XLOC_016595	0.202829	0.667919	0.169694	2.22253	0.105974	0.00217	no
Bra036577	XLOC_041378	68.1024	58.9535	0.904154	98.3224	502.949	0.00217404	no
Bra035574	XLOC_040265	479.992	285.552	0.428781	28.6825	1.9477	0.00218929	no
Bra002220	XLOC_002325	2.07663	3.44548	0.741988	0.0685969	5.72484	0.00219107	no
Bra011792	XLOC_013070	1290.49	554.003	0.227212	211.218	572.108	0.00221072	no
Bra018629	XLOC_020838	0	0.589061	0.196882	0.213658	7.42871	0.00222912	no
Bra007319	XLOC_008378	83.0608	51.3311	0.40513	24.5313	8.28599	0.00222912	no
Bra035396	XLOC_040019	25.1364	53.644	0.194594	25.1078	63.3181	0.00223161	no
Bra016204	XLOC_018113	0.574796	0.0844246	0.161707	1.13065	0.0177535	0.00224525	no
Bra010000	XLOC_010829	0.798472	1.18826	0.639139	46.867	140.73	0.00225396	no
XLOC_030914	XLOC_030914	0	0	-	6.64677	0.222425	0.00226222	no
Bra008698	XLOC_009580	14.7698	4.61508	0.189649	76.7835	14.4092	0.0022636	no
Bra038585	XLOC_043851	0	0	-	11.7889	0.394724	0.00226621	no
XLOC_026668	XLOC_026668	0	2.58819	0.224624	0.413429	34.1041	0.00228088	no
Bra022214	XLOC_025162	9.9253	22.4086	0.17261	11.7575	46.5262	0.00228151	no
Bra023727	XLOC_026718	1.94209	0.555121	0.286717	1.07221	0.014252	0.00228991	no
Bra034091	XLOC_038539	60.1806	15.1038	0.0942058	58.5678	20.1643	0.00229685	no
Bra036668	XLOC_041550	1.73708	0.558756	0.385291	64.7007	9.84297	0.00231274	no
Bra004740	XLOC_005783	1.03806	4.11995	0.356455	1.64304	31.9468	0.00232037	no
Bra004055	XLOC_004693	0.0755251	0.263218	0.414226	3.72983	0.153317	0.00232517	no
Bra018937	XLOC_021234	0.791872	0.762206	0.976171	2.57921	15.7882	0.00232548	no
Bra008331	XLOC_008964	8.4056	16.6169	0.22901	21.9673	61.4846	0.00234282	no
XLOC_023338	XLOC_023338	0	0	-	8.17425	0.109678	0.00236723	no
Bra023993	XLOC_027018	9.17714	9.11327	0.993734	22.5651	58.5202	0.00237035	no
Bra000542	XLOC_000281	0.679552	0.429741	0.771052	0.146244	3.40594	0.00238199	no
Bra013000	XLOC_014529	10.19	7.75368	0.826574	2.27103	0.0769015	0.00238469	no
Bra004141	XLOC_004737	3.02733	1.50353	0.640389	11.4701	0.438712	0.00238519	no
XLOC_032056	XLOC_032056	0	0	-	6.36924	25.5288	0.00240481	no
Bra015651	XLOC_017831	3.99513	13.0913	0.120728	3.92479	17.7459	0.0024252	no
[truncated: 46,188 more rows]
