# Supplementary material for: Comparative transcriptomics reveals shared gene expression changes during independent evolutionary origins of stem and hypocotyl/root tubers in Brassica (Brassicaceae)
Source: PLoS One. 2018 Jun 1;13(6):e0197166. doi: 10.1371/journal.pone.0197166 (PMC5983522; doi:10.1371/journal.pone.0197166)
Supplement: S2 Table — Brassica rapa IDs are based on the output from the program Cuffmerge. Correspondence to Arabidopsis gene identifiers, names and descriptions were based on Phytozome and BRAD annotations. Functional annotations are based on annotations from TAIR [http://www.arabidopsis.org/], Blast2GO, and Phytozome. Expression levels are based on Tophap-Bowtie-Cufflinks-Cuffmerge analyses. Functional annotations are coded as follows: abscisic acid function = a, auxin function = A, brassinosteroid function = B, cell proliferation = P, cytokinin function = C, gibberellin function = G, inositol-3-phosphate synthase activity = I, jasmonic acid funciton = J, lipoxygenase activity = l, maltose metabolic process = m, meristem initiation = M, morphogenesis = O, phloem development and transport = p, polarity specification of adaxial/abaxial axis = x, carbohydrate process = c, regulation of flower development = F, sequence-specific DNA binding transcription factor activity = T, xylem development = X. (XLSX) [file pone.0197166.s009.xlsx]

## Sheet: Gene Information
S2 Table
Locus ID	Brassica ID	Arabidopsis gene identifier	Gene name	Gene description	Functional annotation	Turnip FPKM	PakChoi FPKM	Kohlrabi FPKM	Flowering Kale FPKM
XLOC_012864	Bra011392	AT4G32880.1	ATHB-8,ATHB8,HB-8	homeobox gene 8	PMOxTXA	3.38239	0.740882	12.5777	1.94235
XLOC_006515	Bra006065	AT5G10510.2	AIL6,PLT3	AINTEGUMENTA-like 6	MOxTXA	9.57158	0.587811	2.05309	0.0205538
XLOC_012624	Bra011782	AT4G37750.1	ANT,CKC,CKC1,DRG	Integrase-type DNA-binding superfamily protein	PMOxTX	41.5317	8.97831	3.86133	0.0857577
XLOC_019798	Bra017852	AT4G37750.1	ANT,CKC,CKC1,DRG	Integrase-type DNA-binding superfamily protein	PMOxTX	26.6274	5.57594	4.57202	0.0805689
XLOC_001016	Bra001900	AT3G23050.1	AXR2,IAA7	indole-3-acetic acid 7	OTAaJB	3.99728	38.4587	0.531286	119.44
XLOC_044887	Bra039503	AT5G37260.1	CIR1,RVE2	Homeodomain-like superfamily protein	TGAaFJ	1.89526	118.103	5.71888	17.5468
XLOC_033299	Bra029564	AT4G05190.1	ATK5	kinesin 5	POTCF	4.8295	0.414432	1.75013	0.0843771
XLOC_027987	Bra024839	AT2G01950.1	BRL2,VH1	BRI1-like 2	MOpAB	3.62357	0.0754583	4.56332	0.103018
XLOC_027988	Bra024840	AT2G01950.1	BRL2,VH1	BRI1-like 2	MOpAB	5.59819	0.157386	4.44936	0.125981
XLOC_008840	none	none	none	none	MOxXA	4.19061	0.808049	12.3239	0.785604
XLOC_004960	Bra004484	AT2G47000.1	ABCB4,ATPGP4,MDR4,PGP4	ATP binding cassette subfamily B4	AaCJ	1.96938	0.213973	0.898782	0.0600088
XLOC_004413	Bra003526	AT3G45140.1	ATLOX2,LOX2	lipoxygenase 2	amlJ	2.12282	0.0389945	5.40955	0.225301
XLOC_004009	Bra004057	AT3G45140.1	ATLOX2,LOX2	lipoxygenase 2	amlJ	334.541	35.8102	153.172	7.36386
XLOC_004010	Bra004058	AT3G45140.1	ATLOX2,LOX2	lipoxygenase 2	amlJ	421.063	36.3361	713.796	25.2624
XLOC_004695	Bra004058	AT3G45140.1	ATLOX2,LOX2	lipoxygenase 2	amlJ	142.293	16.939	126.334	9.67464
XLOC_004011	Bra004059	AT3G45140.1	ATLOX2,LOX2	lipoxygenase 2	amlJ	34.7141	4.16914	46.6104	3.2437
XLOC_004012	Bra004060	AT3G45140.1	ATLOX2,LOX2	lipoxygenase 2	amlJ	19.8737	1.72244	59.1845	2.03462
XLOC_025489	Bra022535	AT3G45140.1	ATLOX2,LOX2	lipoxygenase 2	amlJ	1.69405	0.173437	4.0469	0.206289
XLOC_017101	Bra015481	AT1G06180.1	ATMYB13,ATMYBLFGN,MYB13	myb domain protein 13	TGAJ	47.778	1.06981	7.49992	0.200315
XLOC_024553	Bra021708	AT2G31180.1	ATMYB14,MYB14,MYB14AT	myb domain protein 14	TGAJ	22.2412	0.221661	14.5031	1.97171
XLOC_001006	Bra001884	AT3G22780.1	ATTSO1,TSO1	Tesmin/TSO1-like CXC domain-containing protein	PMTF	15.7788	2.96143	3.65903	0.602292
XLOC_029208	Bra025914	AT1G18330.1	EPR1,RVE7	Homeodomain-like superfamily protein	MOTF	10.4288	0.759174	7.10873	0.469218
XLOC_045185	Bra039732	AT3G23030.1	IAA2	indole-3-acetic acid inducible 2	TACB	0.423381	10.5024	6.02773	66.8522
XLOC_001907	Bra001634	AT3G16500.1	IAA26,PAP1	phytochrome-associated protein 1	TAJB	36.639	3.16739	18.2783	1.05236
XLOC_023734	Bra021177	AT3G16430.1	JAL31	jacalin-related lectin 31	AaJB	10.8237	0.356744	5.45652	0.164549
XLOC_042218	Bra037289	AT2G16780.1	MSI02,MSI2,NFC02,NFC2	Transducin family protein / WD-40 repeat family protein	PMOF	154.319	18.2621	71.4312	12.4859
XLOC_047339	none	none	none	none	MOxF	41.8732	0.346005	62.7807	1.61692
XLOC_047443	none	none	none	none	MOxF	53.5889	0.951366	71.8814	2.16222
XLOC_047255	none	none	none	none	MOxF	42.4341	0.802914	59.1796	1.21397
XLOC_047323	none	none	none	none	MOxF	48.7135	1.12316	53.2916	2.24663
XLOC_005630	Bra004468	AT1G26540.1		Agenet domain-containing protein	MOxF	14.3767	0.0400511	3.55945	0.491359
XLOC_003766	Bra003611	AT1G79430.2	APL,WDY	Homeodomain-like superfamily protein	pTX	7.58291	0.0943014	2.55511	0
XLOC_009371	Bra008411	AT1G79430.2	APL,WDY	Homeodomain-like superfamily protein	pTX	5.64326	0.18668	3.84424	0.0346765
XLOC_039730	Bra035118	AT1G79430.2	APL,WDY	Homeodomain-like superfamily protein	pTX	8.02863	0.18114	5.0368	0.0336846
XLOC_014401	Bra012743	AT4G16110.1	ARR2,RR2	response regulator 2	MTC	0.140181	3.33499	5.78163	25.8792
XLOC_015524	Bra014033	AT1G44900.1	ATMCM2,MCM2	minichromosome maintenance (MCM2/3/5) family protein	PMF	5.26231	0.983339	6.10432	0.664975
XLOC_045859	Bra040301	AT1G44900.1	ATMCM2,MCM2	minichromosome maintenance (MCM2/3/5) family protein	PMF	16.1378	2.64971	18.4717	2.17454
XLOC_034379	Bra030439	AT1G51420.1	ATSPP1,SPP1	sucrose-phosphatase 1	Mca	1.63156	14.3909	0.353649	3.83237
XLOC_018398	Bra016704	AT1G14400.1	ATUBC1,UBC1	ubiquitin carrier protein 1	MOF	87.6074	526.754	115.799	242.24
XLOC_006053	Bra005310	AT2G35940.1	BLH1,EDA29	BEL1-like homeodomain 1	TAa	53.1598	157.98	44.0286	171.801
XLOC_019018	Bra017277	AT2G35940.1	BLH1,EDA29	BEL1-like homeodomain 1	TAa	76.0268	265.737	107.354	269.264
XLOC_043401	Bra038233	AT3G19820.1	CBB1,DIM,DIM1,DWF1,EVE1	cell elongation protein / DWARF1 / DIMINUTO (DIM)	McB	175.02	38.2612	1001.92	304.745
XLOC_043988	Bra038700	AT3G12145.1	FLOR1,FLR1	Leucine-rich repeat (LRR) family protein	MaJ	290.89	54.1767	73.8282	1.78728
XLOC_045654	Bra040122	AT3G04730.1	IAA16	indoleacetic acid-induced protein 16	OTA	43.7011	624.492	94.902	266.322
XLOC_023698	Bra021117	AT3G15540.1	IAA19,MSG2	indole-3-acetic acid inducible 19	TAB	0.295993	4.65228	7.64847	36.6433
XLOC_038191	Bra033890	AT3G23030.1	IAA2	indole-3-acetic acid inducible 2	TAB	19.4535	203.778	134.904	466.477
XLOC_041371	Bra036557	AT5G25890.1	IAA28,IAR2	indole-3-acetic acid inducible 28	OTA	43.756	0.489839	8.37926	0
XLOC_013300	Bra012132	AT5G67100.1	ICU2	DNA-directed DNA polymerases	POF	7.11817	0.750033	6.14677	0.759047
XLOC_038159	Bra033844	AT1G32240.1	KAN2	Homeodomain-like superfamily protein	xTa	2.74515	0.0807209	2.47944	0.0301402
XLOC_044785	none	none	none	none	MOA	47.5778	3.23523	26.8729	1.176
XLOC_030531	Bra027161	AT1G60390.1	PG1	polygalacturonase 1	McA	11.092	0.0961588	6.76577	0.0909512
XLOC_003097	Bra002504	AT5G60200.1	TMO6	TARGET OF MONOPTEROS 6	MxT	81.8422	1.11858	12.7373	1.46136
XLOC_022820	Bra020261	AT5G60200.1	TMO6	TARGET OF MONOPTEROS 6	MxT	43.9691	1.28724	14.1159	1.49286
XLOC_003226	Bra002758	AT5G57130.1		Clp amino terminal domain-containing protein	MOx	31.6868	0.532996	11.2797	0.181606
XLOC_008001	Bra007610	AT4G23590.1		Tyrosine transaminase family protein	OaJ	285.686	5.68594	236.073	2.9564
XLOC_023496	Bra020813	AT4G23590.1		Tyrosine transaminase family protein	OaJ	179.574	4.25208	228.732	1.98744
XLOC_027060	Bra024069	AT4G30520.1		Leucine-rich repeat protein kinase family protein	MOx	25.5103	0.484388	8.95555	1.19716
XLOC_028520	Bra025200	AT3G26350.1			MOF	1.829	0.106921	0.932687	0.0331577
XLOC_033707	Bra029813	AT3G10040.1		sequence-specific DNA binding transcription factors	MxT	45.7341	1.19658	18.6966	3.77877
XLOC_036255	Bra032133	AT2G23950.1		Leucine-rich repeat protein kinase family protein	MOx	9.40327	0.816569	8.9051	0.248688
XLOC_037277	Bra032951	AT3G26770.1		NAD(P)-binding Rossmann-fold superfamily protein	XAB	29.2793	3.95612	7.61916	1.02111
XLOC_038079	Bra033840	AT3G45260.1		C2H2-like zinc finger protein	OTJ	15.0124	200.792	13.7463	40.8972
XLOC_039839	Bra035214	AT4G23590.1		Tyrosine transaminase family protein	OaJ	244.006	8.38383	249.85	2.95631
XLOC_044748	Bra039340	AT3G12730.1		Homeodomain-like superfamily protein	pTX	22.3469	0.271261	11.4298	0.273671
XLOC_013073	Bra011797	AT4G37940.1	AGL21	AGAMOUS-like 21	TC	11.7462	1.39188	1.54801	0.112969
XLOC_019488	Bra017376	AT2G03710.2	AGL3,SEP4	K-box region and MADS-box transcription factor family protein	MT	3.51989	0.0861654	5.58977	0.104606
XLOC_027381	Bra024350	AT5G65060.1	AGL70,FCL3,MAF3	K-box region and MADS-box transcription factor family protein	TF	10.5869	0.278696	9.85983	0.0596644
XLOC_032810	Bra029154	AT5G51870.3	AGL71	AGAMOUS-like 71	TF	7.06487	0.482409	70.041	6.57718
XLOC_014544	Bra013034	AT2G17040.1	anac036,NAC036	NAC domain containing protein 36	OT	7.92839	0.479219	2.47739	0.13213
XLOC_042244	Bra037248	AT2G17800.1	ARAC1,ATGP2,ATRAC1,ATROP3,ROP3	Arabidopsis RAC-like 1	Aa	9.55888	0.151271	64.4959	9.56317
XLOC_000108	Bra000224	AT2G41310.1	ARR8,ATRR3,RR3	response regulator 3	GC	3.68864	0.234102	2.84269	0.120688
XLOC_002998	Bra002332	AT5G20830.1	ASUS1,atsus1,SUS1	sucrose synthase 1	Mc	295.313	89.7604	226.215	81.186
XLOC_028452	Bra025364	AT5G48600.2	ATCAP-C,ATSMC3,ATSMC4,SMC3	structural maintenance of chromosome 3	PF	13.3946	2.13422	14.0674	0.685665
XLOC_010879	Bra010079	AT5G62410.1	ATCAP-E1,ATSMC4,SMC2,TTN3	structural maintenance of chromosomes 2	PF	13.6151	1.43052	7.12466	0.976877
XLOC_037772	Bra033344	AT1G02730.1	ATCSLD5,CSLD5,SOS6	cellulose synthase-like D5	PO	10.1074	1.33033	1.39178	0.0279235
XLOC_019214	Bra017171	AT2G37590.1	ATDOF2.4,DOF2.4	DNA binding with one finger 2.4	TX	7.16357	0.0640589	1.2207	0.0394527
XLOC_027873	Bra024686	AT1G69530.1	AT-EXP1,ATEXP1,ATEXPA1,ATHEXP ALPHA 1.2,EXP1,EXPA1	expansin A1	XG	30.461	7.1097	1.57624	0.0554932
XLOC_027963	Bra024790	AT2G03090.1	ATEXP15,ATEXPA15,ATHEXP ALPHA 1.3,EXP15,EXPA15	expansin A15	XG	2.38385	0.0571326	55.3499	19.3993
XLOC_029881	Bra026569	AT2G03090.1	ATEXP15,ATEXPA15,ATHEXP ALPHA 1.3,EXP15,EXPA15	expansin A15	XG	9.64301	1.10195	32.125	5.14497
XLOC_039225	Bra034754	AT3G12500.1	ATHCHIB,B-CHI,CHI-B,HCHIB,PR-3,PR3	basic chitinase	cJ	27.6407	1.21505	18.4822	2.96238
XLOC_043761	Bra038538	AT2G22240.1	ATIPS2,ATMIPS2,MIPS2	myo-inositol-1-phosphate synthase 2	AI	198.448	9.92995	783.438	52.7715
XLOC_016650	Bra015048	AT3G24500.1	ATMBF1C,MBF1C	multiprotein bridging factor 1C	Ta	90.4143	6.64562	116.992	3.98456
XLOC_030671	Bra027254	AT3G15353.1	ATMT3,MT3	metallothionein 3	OA	539.924	28.5005	137.918	3.78678
XLOC_016354	Bra014547	AT3G59220.1	ATPIRIN1,PRN,PRN1	pirin	Oa	1.42833	93.4593	2.22823	17.6972
XLOC_036318	Bra032088	AT2G24490.1	ATRPA2,ATRPA32A,ROR1,RPA2,RPA32A	replicon protein A2	PF	14.0433	1.58056	13.3706	1.60742
XLOC_024003	Bra021374	AT3G03090.1	AtVGT1,VGT1	vacuolar glucose transporter 1	OF	0.186477	7.56658	1.56248	11.8465
XLOC_000076	Bra000160	AT2G38120.1	AUX1,MAP1,PIR1,WAV5	Transmembrane amino acid transporter family protein	OA	3.12862	0.0546233	1.14534	0.0256223
XLOC_006032	Bra005269	AT2G36390.1	BE3,SBE2.1	starch branching enzyme 2.1	cm	14.1235	66.5446	23.5809	85.6398
XLOC_016177	Bra014702	AT3G56240.1	CCH	copper chaperone	OF	15.9787	2.76614	26.4416	1.16169
XLOC_017531	Bra015735	AT1G76540.1	CDKB2;1	cyclin-dependent kinase B2;1	PM	4.83149	0.399787	16.3449	0.69973
XLOC_046219	Bra040587	AT3G29810.1	COBL2	COBRA-like protein 2 precursor	cA	17.1089	3.22185	1.78269	0.141794
XLOC_021443	Bra019316	AT4G23260.1	CRK18	cysteine-rich RLK (RECEPTOR-like protein kinase) 18	am	1.38493	232.3	0.0767262	2.46313
XLOC_016287	Bra014418	AT3G61850.4	DAG1	Dof-type zinc finger DNA-binding family protein	TA	6.47076	0.095023	2.86474	0
XLOC_019114	Bra016985	AT2G40550.1	ETG1	E2F target gene 1	PO	11.89	0.450559	6.23999	0.640069
XLOC_037761	Bra033315	AT1G02340.1	FBI1,HFR1,REP1,RSF1	basic helix-loop-helix (bHLH) DNA-binding superfamily protein	Ta	12.0711	43.7066	32.2006	105.491
XLOC_019238	Bra017222	AT2G36830.1	GAMMA-TIP,GAMMA-TIP1,TIP1;1	gamma tonoplast intrinsic protein	Ga	1915.9	186.502	730.616	70.5271
XLOC_032340	Bra028554	AT5G11060.1	KNAT4	KNOTTED1-like homeobox gene 4	TC	0.255373	5.89977	1.59939	11.4563
XLOC_026899	Bra023829	AT3G22400.1	LOX5	PLAT/LH2 domain-containing lipoxygenase family protein	lJ	1.72503	0.135459	1.76543	0.218965
XLOC_020371	Bra018204	AT3G46640.1	LUX,PCL1	Homeodomain-like superfamily protein	TF	2.32747	15.4089	1.81472	26.4635
XLOC_028090	Bra025026	AT5G46280.1	MCM3	Minichromosome maintenance (MCM2/3/5) family protein	PF	36.3149	3.68114	8.36316	1.21847
XLOC_014192	Bra013068	AT2G16440.1	MCM4	Minichromosome maintenance (MCM2/3/5) family protein	PF	7.20919	0.625296	8.26321	1.3151
XLOC_014616	Bra013169	AT2G07690.1	MCM5	Minichromosome maintenance (MCM2/3/5) family protein	PF	38.6427	1.94458	16.5616	0.895336
XLOC_006653	Bra006335	AT5G16000.1	NIK1	NSP-interacting kinase 1	MC	4.76275	0.108425	4.78565	0.377993
XLOC_022420	none	none	none	none	MA	2.95756	0.203953	4.34375	0.103742
XLOC_018595	none	none	none	none	TJ	8.96311	0.941872	1.25982	0.106972
XLOC_041866	Bra036950	AT1G44575.1	NPQ4,PSBS	Chlorophyll A-B binding family protein	Om	0.118378	3.50319	13.2692	106.298
XLOC_034770	Bra030696	AT1G07640.3	OBP2	Dof-type zinc finger DNA-binding family protein	TJ	15.5624	0.11677	6.03991	0.0721873
XLOC_007737	Bra007156	AT3G55370.2	OBP3	OBF-binding protein 3	OT	9.74088	0.134816	1.99406	0
XLOC_042496	Bra037493	AT5G39740.1	OLI7,RPL5B	ribosomal protein L5 B	PO	23.8645	0.0492528	3.11695	0.233243
XLOC_004465	Bra003641	AT1G78430.1	RIP2	ROP interactive partner 2	OA	3.28981	0.213807	3.83813	0.603891
XLOC_009667	Bra008850	AT5G13170.1	SAG29	senescence-associated gene 29	ac	315.612	0.663705	5.03761	0.0628487
XLOC_026528	Bra023394	AT5G13170.1	SAG29	senescence-associated gene 29	ac	20.9157	0.723677	22.3611	0.822475
XLOC_021188	Bra018848	AT1G50420.1	SCL-3,SCL3	scarecrow-like 3	TG	16.0813	2.15318	15.2576	2.59181
XLOC_021651	Bra019295	AT4G23570.1	SGT1A	phosphatase-related	AJ	128.916	20.2897	57.6086	1.75101
XLOC_016240	Bra014826	AT3G54260.1	TBL36	TRICHOME BIREFRINGENCE-LIKE 36	cX	130.802	0.867265	27.5857	7.99432
XLOC_034425	Bra030385	AT1G52410.2	TSA1	TSK-associating protein 1	OJ	261.75	14.7777	138.405	29.0726
XLOC_003847	Bra003751	AT1G75500.1	WAT1	Walls Are Thin 1	MA	25.1247	2.5637	177.451	3.12774
XLOC_009265	Bra008201	AT1G75500.1	WAT1	Walls Are Thin 1	MA	8.33314	0.288489	16.1127	0.255326
XLOC_017590	Bra015839	AT1G75500.1	WAT1	Walls Are Thin 1	MA	17.0923	2.33608	146.506	1.82922
XLOC_000289	Bra000555	AT2G25790.1		Leucine-rich receptor-like protein kinase family protein	AB	0.632795	0.00607473	0.57782	0.0115747
XLOC_002272	Bra002118	AT5G17980.1		C2 calcium/lipid-binding plant phosphoribosyltransferase family protein	Mx	7.18196	0.286141	3.77149	0.524855
XLOC_004189	Bra004397	AT1G69580.1		Homeodomain-like superfamily protein	TC	19.9622	0.469619	6.85531	0.109399
XLOC_005665	Bra004538	AT2G46420.1		Plant protein 1589 of unknown function	MO	1.45401	45.0272	4.25749	16.4912
XLOC_007219	Bra006259	AT5G14510.1		ARM repeat superfamily protein	MX	7.0314	0.139696	5.3295	0.406726
XLOC_006615	Bra006273	AT5G14920.1		Gibberellin-regulated family protein	Ga	39.2933	1.52632	26.9247	5.84474
XLOC_008712	Bra007867	AT1G69580.1		Homeodomain-like superfamily protein	TC	64.7367	2.42492	11.1497	0.556968
XLOC_010042	Bra009578	AT5G02600.1		Heavy metal transport/detoxification superfamily protein	Op	15.9949	0.416065	1.47159	0.0734378
XLOC_012723	Bra011110	AT4G34400.1		AP2/B3-like transcriptional factor family protein	OT	4.34974	0.0381131	7.60985	0.569934
XLOC_014966	Bra013731	AT4G23800.1		HMG (high mobility group) box protein	PT	11.9311	0.645899	5.0716	0.587999
XLOC_017990	Bra015980	AT1G73620.1		Pathogenesis-related thaumatin superfamily protein	PM	15.1732	0.369519	6.86175	0.679125
XLOC_018825	Bra016915	AT2G41830.1		Uncharacterized protein	AB	3.82347	12.6778	4.14712	15.3486
XLOC_026380	Bra023521	AT5G15510.1		TPX2 (targeting protein for Xklp2) protein family	PF	2.17964	0.138507	0.832348	0.0473524
XLOC_033315	Bra029429	AT4G11990.1		Cell cycle regulated microtubule associated protein	PF	2.13199	0.112583	1.26809	0.0719936
XLOC_034269	Bra030254	AT2G22230.1		Thioesterase superfamily protein	AI	53.6048	2.24023	21.1116	0.13331
XLOC_038583	Bra034173	AT3G11280.1		Duplicated homeodomain-like superfamily protein	TG	57.2988	1.94597	7.56872	0.0493789
XLOC_039808	Bra035256	AT4G11080.1		HMG (high mobility group) box protein	PT	2.92369	0.446073	2.47553	0.0809784
XLOC_040431	Bra035667	AT2G28810.1		Dof-type zinc finger DNA-binding family protein	TJ	16.9981	0.23635	4.31539	0.0839726
XLOC_043004	Bra037944	AT5G49990.1		Xanthine/uracil permease family protein	Mx	0.244452	2.65372	31.3124	130.421
XLOC_015899	Bra014323	AT1G52340.1	ABA2,ATABA2,ATSDR1,GIN1,ISI4,SDR1,SIS4,SRE1	NAD(P)-binding Rossmann-fold superfamily protein	a	0.1638	36.626	0.0800963	1.08426
XLOC_026308	Bra023389	AT5G13060.1	ABAP1	ARMADILLO BTB protein 1	P	2.16176	0.129012	3.23833	0.32152
XLOC_013042	Bra011734	AT4G37000.1	ACD2,ATRCCR	accelerated cell death 2 (ACD2)	m	71.1646	11.9838	14.3256	3.7011
XLOC_035209	Bra031090	AT2G19590.1	ACO1,ATACO1	ACC oxidase 1	X	81.0762	7.89719	91.6994	4.71233
XLOC_034056	Bra030083	AT1G28290.1	AGP31	arabinogalactan protein 31	J	1282.44	9.2904	748.074	85.1009
XLOC_002592	Bra002733	AT5G57350.1	AHA3,ATAHA3,HA3	H(+)-ATPase 3	a	4.99138	0.244108	2.32143	0.194297
XLOC_026795	Bra023876	AT3G21510.1	AHP1	histidine-containing phosphotransmitter 1	C	320.489	51.2435	6.32708	0.0557904
XLOC_018193	Bra016330	AT1G23800.1	ALDH2B,ALDH2B7	aldehyde dehydrogenase 2B7	M	99.2115	2181.31	18.9057	65.9615
XLOC_025001	Bra022236	AT3G17730.1	anac057,NAC057	NAC domain containing protein 57	T	3.17866	0.198972	2.58549	0.0517919
XLOC_012277	Bra011090	AT4G29230.1	anac075,NAC075	NAC domain containing protein 75	T	1.84676	0.082078	1.43389	0.176221
XLOC_027240	Bra024152	AT4G29230.1	anac075,NAC075	NAC domain containing protein 75	T	1.41743	0.133101	1.94785	0.0932463
XLOC_002899	Bra002148	AT5G18270.1	ANAC087	Arabidopsis NAC domain containing protein 87	T	8.64418	401.587	11.0067	44.1546
XLOC_022777	Bra020188	AT5G22380.1	anac090,NAC090	NAC domain containing protein 90	T	8.7706	0.449635	4.86237	0.054453
XLOC_014514	Bra012964	AT5G61380.1	APRR1,AtTOC1,PRR1,TOC1	CCT motif -containing response regulator protein	T	7.62375	31.0465	0.402656	55.1521
XLOC_040701	Bra035933	AT5G61380.1	APRR1,AtTOC1,PRR1,TOC1	CCT motif -containing response regulator protein	T	7.62651	77.4149	0.371344	26.7644
XLOC_005154	Bra004857	AT2G44690.1	ARAC9,ATROP8,ROP8	Arabidopsis RAC-like 9	O	8.98274	0.275945	15.4597	0.186336
XLOC_013286	Bra012112	AT5G66870.1	ASL1,LBD36	ASYMMETRIC LEAVES 2-like 1	O	1.44032	8.42442	0.125378	1.10006
XLOC_005676	Bra004553	AT2G46240.1	ATBAG6,BAG6	BCL-2-associated athanogene 6	M	35.1538	2.75873	328.574	21.3769
XLOC_042195	Bra037235	AT2G18160.1	ATBZIP2,bZIP2,GBF5	basic leucine-zipper 2	T	123.03	641.402	107.525	348.483
XLOC_019946	Bra017850	AT4G37730.1	AtbZIP7,bZIP7	basic leucine-zipper 7	T	1.79642	0.0423006	0.99845	0.0657666
XLOC_022958	Bra020471	AT5G24800.1	ATBZIP9,BZIP9,BZO2H2	basic leucine zipper 9	T	46.6757	0.185224	50.8307	0.170505
XLOC_001479	Bra000820	AT4G03560.1	ATCCH1,ATTPC1,FOU2,TPC1	two-pore channel 1	J	0.552274	8.53261	7.82248	30.9253
XLOC_002178	Bra001953	AT2G15970.1	ATCOR413-PM1,ATCYP19,COR413-PM1,FL3-5A3,WCOR413,WCOR413-LIKE	cold regulated 413 plasma membrane 1	a	22.3624	423.047	109.207	370.897
XLOC_036048	Bra031999	AT3G03300.1	ATDCL2,DCL2	dicer-like 2	M	42.2998	8.18012	284.657	54.1406
XLOC_048126	Bra033520	AT4G15910.1	ATDI21,DI21	drought-induced 21	a	304.234	9.98811	26.5499	1.80673
XLOC_012380	Bra011303	AT4G31840.1	AtENODL15,ENODL15	early nodulin-like protein 15	M	10.478	0.468487	3.5338	0.0823928
XLOC_027149	Bra023981	AT4G31840.1	AtENODL15,ENODL15	early nodulin-like protein 15	M	10.02	0.46063	9.86864	0.0811313
XLOC_038773	Bra034355	AT2G27510.1	ATFD3,FD3	ferredoxin 3	a	77.7456	1691.93	30.8685	122.312
XLOC_026088	Bra023239	AT5G50160.1	ATFRO8,FRO8	ferric reduction oxidase 8	m	91.4011	0.732665	6.83444	0.679143
XLOC_004951	Bra004474	AT2G47180.1	AtGolS1,GolS1	galactinol synthase 1	a	17.7258	0.375674	60.2104	10.8169
XLOC_005571	Bra005620	AT2G31960.1	ATGSL03,ATGSL3,GSL03	glucan synthase-like 3	M	11.9188	0.0131649	19.9578	0.470132
XLOC_003790	Bra003645	AT1G78370.1	ATGSTU20,GSTU20	glutathione S-transferase TAU 20	m	193.994	31.3887	186.986	23.576
XLOC_001646	Bra001164	AT3G05690.1	ATHAP2B,HAP2B,NF-YA2,UNE8	nuclear factor Y, subunit A2	T	8.42579	54.1645	21.5316	60.4918
XLOC_005838	Bra004874	AT2G44910.1	ATHB-4,ATHB4,HB4	homeobox-leucine zipper protein 4	T	43.5316	0.786538	1.84165	0.248966
XLOC_044693	Bra039301	AT2G45960.1	ATHH2,PIP1;2,PIP1B,TMP-A	plasma membrane intrinsic protein 1B	B	638.541	117.3	620.392	211.028
XLOC_000576	Bra001071	AT3G02990.1	ATHSFA1E,HSFA1E	heat shock transcription factor A1E	T	0.458682	8.76605	0.322884	2.20915
XLOC_010552	Bra009515	AT5G03720.1	AT-HSFA3,HSFA3	heat shock transcription factor A3	T	34.2788	7.51479	14.4118	2.14076
XLOC_010857	Bra010049	AT5G62020.1	AT-HSFB2A,HSFB2A	heat shock transcription factor B2A	T	36.0464	2.37063	5.49698	0.526608
XLOC_000396	Bra000749	AT4G11660.1	AT-HSFB2B,HSFB2B	winged-helix DNA-binding transcription factor family protein	T	12.6102	0.852281	6.08289	0.269155
XLOC_046769	Bra040968	AT4G11660.1	AT-HSFB2B,HSFB2B	winged-helix DNA-binding transcription factor family protein	T	9.65321	0.220918	8.25652	0
XLOC_008580	Bra007728	AT3G63110.1	ATIPT3,IPT3	isopentenyltransferase 3	C	6.90595	0.0392011	2.73405	0.109024
XLOC_032244	Bra028596	AT5G10170.1	ATMIPS3,MIPS3	myo-inositol-1-phosphate synthase 3	I	11.6604	1.03089	1.37517	0.0225671
XLOC_001105	Bra000121	AT2G39200.1	ATMLO12,MLO12	Seven transmembrane MLO family protein	J	0.337313	2.168	0.0835296	1.79287
XLOC_042358	Bra037343	AT4G00480.1	ATMYC1,myc1	basic helix-loop-helix (bHLH) DNA-binding superfamily protein	T	1.15697	0.0377996	1.18726	0.071682
XLOC_002896	Bra002145	AT5G18240.1	ATMYR1,MYR1	myb-related protein 1	T	12.3117	0.188335	1.87338	0
XLOC_029206	Bra025912	AT1G18370.1	ATNACK1,HIK,NACK1	ATP binding microtubule motor family protein	P	1.63542	0.124582	0.57895	0.0451161
XLOC_024252	Bra021558	AT3G14440.1	ATNCED3,NCED3,SIS7,STO1	nine-cis-epoxycarotenoid dioxygenase 3	a	5.46864	0.472685	5.86644	0.278902
XLOC_008924	Bra008271	AT1G76680.1	ATOPR1,OPR1	12-oxophytodienoate reductase 1	J	25.9036	3.22169	1.85382	0.0635326
XLOC_035696	Bra031571	AT1G07370.1	ATPCNA1,PCNA1	proliferating cellular nuclear antigen 1	P	29.2773	2.52225	13.6562	1.61855
XLOC_018511	Bra016372	AT1G22740.1	ATRABG3B,RAB7,RAB75,RABG3B	RAB GTPase homolog G3B	X	13.9315	75.5029	14.2586	65.0313
XLOC_009772	Bra009037	AT5G10380.1	ATRING1,RING1	RING/U-box superfamily protein	P	59.0021	4.18862	52.0906	9.4818
XLOC_012585	Bra011691	AT1G75250.1	ATRL6,RL6,RSM3	RAD-like 6	T	17.4177	0.589862	5.5479	0.416279
XLOC_017596	Bra015856	AT1G75250.1	ATRL6,RL6,RSM3	RAD-like 6	T	34.2298	0.150506	6.68683	0.221769
XLOC_009835	Bra009152	AT5G05940.1	ATROPGEF5,ROPGEF5	ROP guanine nucleotide exchange factor 5	X	11.8186	0.242676	1.82722	0.0573257
XLOC_022723	Bra020096	AT5G20280.1	ATSPS1F,SPS1F	sucrose phosphate synthase 1F	c	0.377396	33.7553	5.2902	24.3058
XLOC_037572	Bra033195	AT4G10120.1	ATSPS4F	Sucrose-phosphate synthase family protein	M	3.06693	0.184287	4.63153	0.429695
XLOC_044870	Bra039502	AT5G37180.1	ATSUS5,SUS5	sucrose synthase 5	c	14.4881	0.615588	7.6048	0.0798226
XLOC_003904	Bra003845	AT1G73370.1	ATSUS6,SUS6	sucrose synthase 6	c	21.3152	0.760664	2.74998	0.0353418
XLOC_017670	Bra015995	AT1G73370.1	ATSUS6,SUS6	sucrose synthase 6	c	17.533	0.560881	3.77277	0.0117414
XLOC_020834	Bra018615	AT1G08560.1	ATSYP111,KN,SYP111	syntaxin of plants 111	P	12.7911	0.839291	3.26987	0.119246
XLOC_011154	Bra010005	AT5G28650.1	ATWRKY74,WRKY74	WRKY DNA-binding protein 74	T	10.0203	0.207416	4.96347	0.416914
XLOC_046903	Bra041046	AT4G37390.1	AUR3,BRU6,GH3-2,GH3.2,YDK1	Auxin-responsive GH3 family protein	A	0.0471636	3.65349	0.627074	14.5606
XLOC_014817	Bra013451	AT4G20270.1	BAM3	Leucine-rich receptor-like protein kinase family protein	M	12.6003	0.0720994	4.29891	0.0915976
XLOC_044081	Bra038810	AT4G20270.1	BAM3	Leucine-rich receptor-like protein kinase family protein	M	10.2815	0.0970692	4.60844	0.0791273
XLOC_029377	Bra025910	AT1G18400.1	BEE1	BR enhanced expression 1	T	2.95855	27.9061	21.3541	319.005
XLOC_017936	Bra015873	AT3G57260.1	BG2,BGL2,PR-2,PR2	beta-1,3-glucanase 2	J	3.39703	0.0532977	0.808934	0
XLOC_031041	Bra027501	AT5G43650.1	BHLH92	basic helix-loop-helix (bHLH) DNA-binding superfamily protein	T	3.58585	0.207147	1.5605	0.105328
XLOC_037992	Bra033690	AT5G43650.1	BHLH92	basic helix-loop-helix (bHLH) DNA-binding superfamily protein	T	16.3008	2.14124	2.83365	0.471007
XLOC_025228	Bra022350	AT3G18730.1	BRU1,MGO3,TSK	tetratricopeptide repeat (TPR)-containing protein	M	12.1038	1.05781	10.5712	1.92374
XLOC_000676	Bra001264	AT3G07650.1	COL9	CONSTANS-like 9	T	0.817214	13.7043	0.501998	27.0134
XLOC_030990	Bra027581	AT4G00970.1	CRK41	cysteine-rich RLK (RECEPTOR-like protein kinase) 41	a	0.0582981	1.51962	0.3342	2.45599
XLOC_046707	Bra040928	AT2G28910.1	CXIP4	CAX interacting protein 4	J	137.081	525.433	155.403	439.523
XLOC_007014	Bra005880	AT5G06150.1	CYC1BAT,CYCB1;2	Cyclin family protein	F	6.4577	0.333602	1.35619	0.0850963
XLOC_014304	Bra012551	AT4G19230.1	CYP707A1	cytochrome P450, family 707, subfamily A, polypeptide 1	a	5.92385	126.249	37.6985	100.981
XLOC_010178	Bra008760	AT5G14400.1	CYP724A1	cytochrome P450, family 724, subfamily A, polypeptide 1	B	0.373258	0.0143328	3.19118	0.026856
XLOC_042074	Bra037119	AT5G67310.1	CYP81G1	cytochrome P450, family 81, subfamily G, polypeptide 1	M	5.54344	0.165995	1.60696	0.126428
XLOC_030747	Bra027405	AT3G13730.1	CYP90D1	cytochrome P450, family 90, subfamily D, polypeptide 1	B	2.61904	0.300147	1.70534	0.0733218
XLOC_000216	Bra000429	AT2G46590.2	DAG2	Dof-type zinc finger DNA-binding family protein	T	4.40299	0.346292	3.12915	0.0322496
XLOC_005659	Bra004525	AT2G46590.2	DAG2	Dof-type zinc finger DNA-binding family protein	T	5.93629	0.238392	1.62806	0.169331
XLOC_044683	Bra039272	AT2G46590.2	DAG2	Dof-type zinc finger DNA-binding family protein	T	8.50205	0.310985	5.46943	0.0331577
XLOC_001130	Bra000152	AT2G39830.1	DAR2	DA1-related protein 2	p	5.00299	0.0803012	2.85457	0.133965
XLOC_011218	Bra010136	AT5G62940.1	DOF5.6,HCA2	Dof-type zinc finger DNA-binding family protein	T	7.00063	0.836517	2.80095	0.129392
XLOC_040611	Bra035873	AT5G62940.1	DOF5.6,HCA2	Dof-type zinc finger DNA-binding family protein	T	11.0348	0.190566	3.9294	0.0353709
XLOC_039650	Bra035159	AT1G80710.1	DRS1	DROUGHT SENSITIVE 1	a	9.39331	0.41276	4.3244	0.626572
XLOC_012183	Bra011002	AT1G25560.1	EDF1,TEM1	AP2/B3 transcription factor family protein	T	4.13548	34.2009	1.02915	7.61697
XLOC_001137	Bra000165	AT2G40080.1	ELF4	Protein of unknown function (DUF1313)	F	0.304142	12.3538	0.22771	7.19765
XLOC_013911	Bra012557	AT4G19120.1	ERD3	S-adenosyl-L-methionine-dependent methyltransferases superfamily protein	a	22.7509	1751.75	47.7656	293.838
XLOC_023436	Bra020975	AT4G19120.1	ERD3	S-adenosyl-L-methionine-dependent methyltransferases superfamily protein	a	3.57552	86.0674	10.1725	56.3258
XLOC_017216	Bra015274	AT1G03870.1	FLA9	FASCICLIN-like arabinoogalactan 9	B	8.31923	0.332492	48.5925	1.56726
XLOC_024021	Bra021407	AT3G02885.1	GASA5	GAST1 protein homolog 5	G	637.814	48.699	375.125	2.66476
XLOC_019896	Bra017766	AT4G36620.1	GATA19	GATA transcription factor 19	T	4.47558	0.040022	2.20597	0.0713058
XLOC_012513	Bra011552	AT4G34680.1	GATA3	GATA transcription factor 3	T	15.1509	1.40072	5.5991	0.227791
XLOC_007449	Bra006685	AT3G45980.1	H2B,HTB9	Histone superfamily protein	P	38.7499	4.28834	44.2963	6.11248
XLOC_009246	Bra008163	AT1G74690.1	IQD31	IQ-domain 31	M	0.77603	20.3583	0.0885376	9.36556
XLOC_028415	Bra025294	AT3G27650.1	LBD25	LOB domain-containing protein 25	M	42.434	0.316281	5.53031	0.231326
XLOC_040604	Bra035860	AT5G63090.1	LOB	Lateral organ boundaries (LOB) domain family protein	M	33.6871	0.24065	112.118	0.74625
XLOC_043892	Bra038606	AT5G63090.1	LOB	Lateral organ boundaries (LOB) domain family protein	M	69.7482	10.9273	152.639	0.689313
XLOC_025367	Bra022585	AT5G52300.1	LTI65,RD29B	CAP160 protein	a	53.6606	2492.89	46.1604	289.091
XLOC_011944	Bra010541	AT2G01520.1	MLP328	MLP-like protein 328	M	6.01956	0.332071	208.873	1.72437
XLOC_019537	Bra017446	AT2G01520.1	MLP328	MLP-like protein 328	M	878.601	169.909	11.5855	0.287395
XLOC_028191	Bra024879	AT2G01520.1	MLP328	MLP-like protein 328	M	198.561	16.4928	487.259	16.4773
XLOC_030028	Bra026653	AT2G01520.1	MLP328	MLP-like protein 328	M	21.6195	1.1069	94.3668	7.28068
XLOC_034243	Bra030207	AT2G22770.1	NAI1	basic helix-loop-helix (bHLH) DNA-binding superfamily protein	T	5.52534	0.800544	1.81282	0
XLOC_027919	none	none	none	none	T	14.9557	3.65966	4.13326	0.365805
XLOC_003603	Bra003295	AT3G57670.1	NTT,WIP2	C2H2-type zinc finger family protein	T	6.45454	0.169669	7.42889	0.02577
XLOC_001446	Bra000757	AT4G11960.1	PGRL1B	PGR5-like B	m	66.0445	21.0379	122.125	55.6329
XLOC_021660	Bra019307	AT4G00430.1	PIP1;4,PIP1E,TMP-C	plasma membrane intrinsic protein 1;4	B	85.7391	1.51774	69.2102	1.82637
XLOC_006006	Bra005215	AT2G37170.1	PIP2;2,PIP2B	plasma membrane intrinsic protein 2	a	377.083	74.6664	451.639	65.5591
XLOC_005350	Bra005216	AT2G37170.1	PIP2;2,PIP2B	plasma membrane intrinsic protein 2	a	622.818	87.0684	632.194	110.018
XLOC_012532	Bra011585	AT4G35100.1	PIP2;7,PIP3,PIP3A,SIMIP	plasma membrane intrinsic protein 3	a	310.871	22.6191	334.417	98.6574
XLOC_019716	Bra017697	AT4G35100.1	PIP2;7,PIP3,PIP3A,SIMIP	plasma membrane intrinsic protein 3	a	98.7134	11.1419	114.311	32.6509
XLOC_023157	Bra020497	AT5G25370.1	PLDALPHA3	phospholipase D alpha 3	a	4.61286	0.121712	0.972606	0
XLOC_020690	Bra018372	AT2G29630.1	PY,THIC	thiaminC	m	0.0141603	4.02244	30.0874	181.659
XLOC_046860	Bra041021	AT3G05880.1	RCI2A	Low temperature and salt responsive protein family	a	20.0846	4603.78	170.071	938.325
XLOC_026847	Bra023741	AT1G65660.1	SMP1	Pre-mRNA splicing Prp18-interacting factor	P	30.8098	2.21852	40.3163	3.16912
XLOC_001167	Bra000223	AT2G41300.1	SSL1	strictosidine synthase-like 1	B	11.9588	0	6.58708	0.0661161
XLOC_005713	Bra004614	AT2G41300.1	SSL1	strictosidine synthase-like 1	B	13.1029	0.432865	18.6388	0.128998
XLOC_014944	Bra013689	AT4G23410.1	TET5	tetraspanin5	X	7.77056	0.0250537	11.2888	0
XLOC_021659	Bra019306	AT4G23410.1	TET5	tetraspanin5	X	17.1415	0.0718829	4.95483	0.0440435
XLOC_018015	Bra016044	AT1G72650.2	TRFL6	TRF-like 6	T	61.8742	3.7771	51.3134	23.8743
XLOC_027286	Bra024219	AT4G28190.1	ULT,ULT1	Developmental regulator, ULTRAPETALA	M	1.91815	0.0596259	46.3183	5.09242
XLOC_003813	Bra003687	AT1G77330.1		2-oxoglutarate (2OG) and Fe(II)-dependent oxygenase superfamily protein	B	34.4781	0.276637	1.10224	0.0800981
XLOC_004592	Bra003886	AT1G72210.1		basic helix-loop-helix (bHLH) DNA-binding superfamily protein	T	92.8153	1.08453	23.2624	1.5031
XLOC_005653	Bra004515	AT2G46690.1		SAUR-like auxin-responsive protein family	A	113.433	5.6298	14.1495	0.64916
XLOC_005119	Bra004807	AT2G44130.1		Galactose oxidase/kelch repeat superfamily protein	C	366.997	29.4832	17.0362	2.78961
XLOC_006179	Bra005563	AT3G47570.1		Leucine-rich repeat protein kinase family protein	J	0.42483	0.00602807	6.36433	0.183982
XLOC_006346	Bra005719	AT5G02370.1		ATP binding microtubule motor family protein	F	40.721	2.1564	5.41901	0.734359
XLOC_006927	Bra005725	AT5G02460.1		Dof-type zinc finger DNA-binding family protein	T	9.46286	0.0312772	4.21257	0.0584518
XLOC_010161	Bra008720	AT5G15120.1		Protein of unknown function (DUF1637)	X	41.122	7.79891	135.596	0.715893
XLOC_009654	Bra008823	AT5G13520.1		peptidase M1 family protein	P	6.47574	0.615423	25.8175	1.44909
XLOC_009669	Bra008853	AT5G13140.1		Pollen Ole e 1 allergen and extensin family protein	A	269.005	39.298	40.9936	2.14572
XLOC_009799	Bra009091	AT5G05160.1		Leucine-rich repeat protein kinase family protein	X	22.8952	0.595143	22.8416	0.19975
XLOC_010746	Bra009841	AT5G25460.1		Protein of unknown function, DUF642	O	15.8019	1.60305	28.6542	4.67243
XLOC_011402	Bra010312	AT4G29920.1		Double Clp-N motif-containing P-loop nucleoside triphosphate hydrolases superfamily protein	O	3.84836	0.0306366	1.64948	0.0109525
XLOC_011527	Bra010548	AT4G24060.1		Dof-type zinc finger DNA-binding family protein	T	17.1447	3.02957	2.84896	0.441516
XLOC_011698	Bra010884	AT1G28310.2		Dof-type zinc finger DNA-binding family protein	T	2.67816	0.143023	2.49856	0.0416219
XLOC_012271	Bra011083	AT4G29100.1		basic helix-loop-helix (bHLH) DNA-binding superfamily protein	T	82.1661	6.5091	10.4757	0.204584
XLOC_013714	Bra012329	AT1G22490.1		basic helix-loop-helix (bHLH) DNA-binding superfamily protein	T	90.5946	2.36119	106.078	11.0974
XLOC_016248	Bra014837	AT3G54150.1		S-adenosyl-L-methionine-dependent methyltransferases superfamily protein	a	51.6126	2.99911	14.8409	1.41503
XLOC_018035	Bra016076	AT1G72250.2		Di-glucose binding protein with Kinesin motor domain	F	2.10325	0.170856	0.60825	0.0097801
XLOC_019820	Bra017612	AT4G33760.1		tRNA synthetase class II (D, K and N) family protein	T	0.926303	27.0542	0.847124	18.0234
XLOC_019878	Bra017741	AT4G35985.1		Senescence/dehydration-associated protein-related	a	8.87128	251.837	1.44664	33.3474
XLOC_021621	Bra019247	AT4G24060.1		Dof-type zinc finger DNA-binding family protein	T	12.7702	0.622389	3.39798	0.0700405
XLOC_021939	Bra019560	AT3G48740.1		Nodulin MtN3 family protein	c	1.76773	0.02355	6.21405	0.0433233
XLOC_022881	Bra020377	AT5G58300.1		Leucine-rich repeat protein kinase family protein	M	4.24236	0.17925	2.69623	0.355589
XLOC_023072	Bra020709	AT5G48250.1		B-box type zinc finger protein with CCT domain	T	0.872798	15.7215	0.19104	31.0183
XLOC_024331	Bra021653	AT2G30600.1		BTB/POZ domain-containing protein	O	134.533	8.31708	72.7125	38.8914
XLOC_024980	Bra022198	AT3G17120.1			B	2.91483	35.7744	4.78477	74.2534
XLOC_025564	Bra022680	AT5G53900.2		Serine/threonine-protein kinase WNK (With No Lysine)-related	C	41.1635	9.6702	35.3349	7.80208
XLOC_025894	Bra022880	AT2G32240.1			a	42.3423	122.169	35.2429	87.8809
XLOC_026072	Bra023213	AT1G31850.1		S-adenosyl-L-methionine-dependent methyltransferases superfamily protein	a	28.3872	148.01	50.7529	165.949
XLOC_026538	Bra023419	AT5G13520.1		peptidase M1 family protein	P	28.6213	6.34599	4.60435	0.152084
XLOC_026917	Bra023862	AT3G21770.1		Peroxidase superfamily protein	B	13.3543	0.217939	263.157	71.0511
XLOC_027251	Bra024164	AT4G29100.1		basic helix-loop-helix (bHLH) DNA-binding superfamily protein	T	16.3763	0.781814	5.82803	0.182397
XLOC_027680	Bra024560	AT1G23040.1		hydroxyproline-rich glycoprotein family protein	B	31.1405	304.262	54.3126	156.474
XLOC_028902	Bra025636	AT5G39890.1		Protein of unknown function (DUF1637)	X	56.8568	9.89587	68.2211	18.1459
XLOC_031270	Bra027652	AT1G63640.1		P-loop nucleoside triphosphate hydrolases superfamily protein with CH (Calponin Homology) domain	F	21.7105	4.56054	20.1807	8.16369
XLOC_032499	Bra028872	AT5G02460.1		Dof-type zinc finger DNA-binding family protein	T	5.79591	0.0465185	2.60873	0.0289861
XLOC_035502	Bra031413	AT1G61660.1		basic helix-loop-helix (bHLH) DNA-binding superfamily protein	T	24.2183	4.02516	8.31263	0.0627799
XLOC_038742	Bra034295	AT2G26190.1		calmodulin-binding family protein	J	14.81	0.78547	3.93831	0.525932
XLOC_040394	Bra035696	AT2G28510.1		Dof-type zinc finger DNA-binding family protein	T	47.6529	7.78101	31.5347	0.777956
XLOC_040520	Bra035742	AT3G20810.1		2-oxoglutarate (2OG) and Fe(II)-dependent oxygenase superfamily protein	T	0.495026	14.7824	0.195095	33.3101
XLOC_041856	Bra036936	AT1G43910.1		P-loop containing nucleoside triphosphate hydrolases superfamily protein	a	17.5931	1.72064	7.24217	0.179357
XLOC_043780	Bra038507	AT2G22610.1		Di-glucose binding protein with Kinesin motor domain	F	3.27742	0.405239	0.947913	0.0604371
XLOC_044677	Bra039262	AT2G46710.1		Rho GTPase activating protein with PAK-box/P21-Rho-binding domain	A	33.3751	0.570337	8.45437	1.25601
XLOC_046098	Bra040495	AT5G49660.1		Leucine-rich repeat transmembrane protein kinase family protein	O	18.0093	0.357821	7.90666	0.0791921
XLOC_031487	Bra027868	AT1G58360.1	AAP1,NAT2	amino acid permease 1		64.0619	1009.82	7.95194	29.6183
XLOC_034109	Bra030181	AT1G29930.1	AB140,CAB1,CAB140,LHCB1.3	chlorophyll A/B binding protein 1		0.0781857	1.42491	2.59655	15.85
XLOC_026176	Bra023202	AT1G31770.1	ABCG14	ATP-binding cassette 14		1.85692	0.18104	10.3685	0.15628
XLOC_038183	Bra033878	AT1G31770.1	ABCG14	ATP-binding cassette 14		5.28378	0.428818	2.07188	0.0352902
XLOC_038927	Bra034504	AT1G62380.1	ACO2,ATACO2	ACC oxidase 2		35.8862	2.47776	14.9497	0.189504
XLOC_021463	Bra019357	AT4G22780.1	ACR7	ACT domain repeat 7		2.75039	24.1685	4.2347	15.0541
XLOC_042363	Bra037352	AT4G00680.1	ADF8	actin depolymerizing factor 8		2.6115	0.13055	37.9319	0.36379
XLOC_044125	Bra038832	AT2G18915.2	ADO2,LKP2	LOV KELCH protein 2		1.05894	64.0998	2.70431	40.5097
XLOC_016123	Bra014620	AT3G57510.1	ADPG1	Pectin lyase-like superfamily protein		1.75174	79.1696	0.0718023	8.45753
XLOC_013536	Bra011993	AT2G27880.1	AGO5	Argonaute family protein		6.86046	0.788023	37.6188	14.5997
XLOC_030900	Bra027425	AT3G13520.1	AGP12,ATAGP12	arabinogalactan protein 12		156.484	15.6486	270.986	21.8245
XLOC_002872	Bra002095	AT2G17820.1	AHK1,ATHK1,HK1	histidine kinase 1		28.6718	0.370293	1.01412	0.0459341
XLOC_026714	Bra023719	AT3G23560.1	ALF5	MATE efflux family protein		0.840786	6.21682	0.120765	1.52804
XLOC_026715	Bra023720	AT3G23560.1	ALF5	MATE efflux family protein		0.0154707	1.57771	0.135875	2.03321
XLOC_035837	Bra031585	AT1G07570.1	APK1,APK1A	Protein kinase superfamily protein		0.332552	6.48468	0.328203	11.3049
XLOC_021493	Bra019406	AT4G21990.1	APR3,ATAPR3,PRH-26,PRH26	APS reductase 3		9.05724	80.5265	4.37699	41.0456
XLOC_030774	Bra027181	AT3G16240.1	AQP1,ATTIP2;1,DELTA-TIP,DELTA-TIP1,TIP2;1	delta tonoplast integral protein		300.272	8.59296	744.905	105.984
XLOC_011468	Bra010427	AT4G26780.1	AR192	Co-chaperone GrpE family protein		111.316	9.56685	71.0829	14.8887
XLOC_042072	Bra037115	AT5G67360.1	ARA12	Subtilase family protein		17.7897	0.89212	2.15484	0.0684632
XLOC_041220	Bra036410	AT2G15310.1	ARFB1A,ATARFB1A	ADP-ribosylation factor B1A		4.77579	0.104417	1.76659	0.0558343
XLOC_020638	Bra018286	AT2G30970.1	ASP1	aspartate aminotransferase 1		1.44156	7.01554	1.85878	15.0907
XLOC_023715	Bra021152	AT1G23090.1	AST91,SULTR3;3	sulfate transporter 91		14.5154	2.59996	3.05087	0.106226
XLOC_032802	Bra029142	AT5G52060.1	ATBAG1,BAG1	BCL-2-associated athanogene 1		27.5731	192.643	67.9602	142.665
XLOC_021116	Bra018695	AT1G47960.1	ATC/VIF1,C/VIF1	cell wall / vacuolar inhibitor of fructosidase 1		1770.23	199.88	1163.69	102.5
XLOC_019832	Bra017639	AT4G34230.1	ATCAD5,CAD-5,CAD5	cinnamyl alcohol dehydrogenase 5		29.5791	237.412	48.7396	155.276
XLOC_008635	Bra007825	AT3G63520.1	ATCCD1,ATNCED1,CCD1,NCED1	carotenoid cleavage dioxygenase 1		0.272972	3.46031	0.055752	0.711769
XLOC_017564	Bra015790	AT1G76080.1	ATCDSP32,CDSP32	chloroplastic drought-induced stress protein of 32 kD		61.1289	4.70987	39.6948	4.98729
XLOC_025473	Bra022507	AT5G49890.1	ATCLC-C,CLC-C	chloride channel C		4.86656	19.8224	1.74784	12.0035
XLOC_006771	Bra006572	AT5G20720.1	ATCPN21,CHCPN10,CPN10,CPN20,CPN21	chaperonin 20		157.36	42.5412	166.998	65.7034
XLOC_013759	Bra012416	AT1G24070.1	ATCSLA10,CSLA10	cellulose synthase-like A10		3.51031	0.0444861	20.0321	0.168572
XLOC_024142	Bra021377	AT3G03050.1	ATCSLD3,CSLD3,KJK	cellulose synthase-like D3		55.3483	315.381	31.8584	115.657
XLOC_036184	Bra032022	AT3G03050.1	ATCSLD3,CSLD3,KJK	cellulose synthase-like D3		6.21944	36.7014	3.58145	12.5654
XLOC_039226	Bra034755	AT3G12490.2	ATCYS6,ATCYSB,CYSB	cystatin B		0.0491371	98.4416	14.6344	149.604
XLOC_045988	Bra040417	AT3G04940.1	ATCYSD1,CYSD1	cysteine synthase D1		38.7262	15.2978	51.245	5.51798
XLOC_007637	Bra006952	AT3G52850.1	ATELP,ATELP1,ATVSR1,BP-80,BP80,BP80-1;1,BP80B,GFS1,VSR1,VSR1;1	vacuolar sorting receptor homolog 1		125.519	37.4696	152.72	55.6768
XLOC_011054	Bra009815	AT5G25090.1	AtENODL13,ENODL13	early nodulin-like protein 13		9.0296	0.301683	1.43927	0.0532984
XLOC_021514	Bra019044	AT4G27520.1	AtENODL2,ENODL2	early nodulin-like protein 2		65.3006	1097.8	87.2404	169.7
XLOC_021309	Bra019044	AT4G27520.1	AtENODL2,ENODL2	early nodulin-like protein 2		32.161	625.731	4.53223	49.7703
XLOC_001122	Bra000142	AT2G39700.1	ATEXP4,ATEXPA4,ATHEXP ALPHA 1.6,EXPA4	expansin A4		29.305	1.12535	9.05427	0.47371
XLOC_005246	Bra005025	AT2G39700.1	ATEXP4,ATEXPA4,ATHEXP ALPHA 1.6,EXPA4	expansin A4		111.324	1.8654	93.0684	1.11723
XLOC_041292	Bra036499	AT2G20750.1	ATEXPB1,ATHEXP BETA 1.5,EXPB1	expansin B1		0.118378	1.93226	0.232212	4.86007
XLOC_013682	Bra012274	AT1G21310.1	ATEXT3,EXT3,RSH	extensin 3		63.9771	270.035	160.038	595.677
XLOC_014650	Bra013224	AT3G25230.1	ATFKBP62,FKBP62,ROF1	rotamase FKBP 1		179.121	58.0481	289.039	126.37
XLOC_034467	Bra030461	AT1G50960.1	ATGA2OX7,GA2OX7	gibberellin 2-oxidase 7		19.2519	4.17946	2.83343	0
XLOC_017773	Bra016192	AT1G70710.1	ATGH9B1,CEL1,GH9B1	glycosyl hydrolase 9B1		71.4573	1.21594	10.4148	0.30089
XLOC_027688	Bra024571	AT1G23210.1	AtGH9B6,GH9B6	glycosyl hydrolase 9B6		4.50944	0.0248415	4.33667	0.0233631
XLOC_031185	Bra027699	AT1G64390.1	AtGH9C2,GH9C2	glycosyl hydrolase 9C2		6.81875	80.0616	5.57336	26.5887
XLOC_035567	Bra031393	AT1G61800.1	ATGPT2,GPT2	glucose-6-phosphate/phosphate translocator 2		0.883911	57.309	41.6128	172.675
XLOC_035800	Bra031772	AT1G61800.1	ATGPT2,GPT2	glucose-6-phosphate/phosphate translocator 2		6.48812	113.062	483.325	1486.71
XLOC_030858	Bra027328	AT3G14570.1	ATGSL04,atgsl4,gsl04	glucan synthase-like 4		16.8849	0.158377	9.34846	0.773893
XLOC_040225	Bra035529	AT5G35630.1	ATGSL1,GLN2,GS2	glutamine synthetase 2		0.174558	3.69688	3.29653	18.5388
XLOC_045945	Bra040364	AT3G07160.1	ATGSL10,CALS9,gsl10	glucan synthase-like 10		6.0072	0.0270121	1.93403	0.213512
XLOC_036772	Bra032578	AT1G02950.1	ATGSTF4,GST31,GSTF4	glutathione S-transferase F4		10.5597	0.114887	2.94198	0.0523031
XLOC_037784	Bra033361	AT1G02950.2	ATGSTF4,GST31,GSTF4	glutathione S-transferase F4		25.1237	0.406761	9.82048	0.722784
XLOC_015010	Bra013803	AT4G24450.1	ATGWD2,GWD3,PWD	phosphoglucan, water dikinase		8.86126	1.71445	13.0477	5.24728
XLOC_004645	Bra003977	AT1G69880.1	ATH8,TH8	thioredoxin H-type 8		16.5376	0.734283	4.90918	0.195124
XLOC_018135	Bra016258	AT1G69880.1	ATH8,TH8	thioredoxin H-type 8		31.6239	0.166035	32.5333	0.191597
XLOC_012755	Bra011164	AT4G30110.1	ATHMA2,HMA2	heavy metal atpase 2		1.73032	0.0334841	0.55257	0.0127439
XLOC_044104	Bra038842	AT2G19110.1	ATHMA4,HMA4	heavy metal atpase 4		6.78246	0.180297	3.05438	0.120568
XLOC_016989	Bra015227	AT2G15620.1	ATHNIR,NIR,NIR1	nitrite reductase 1		38.5145	219.794	67.4363	376.595
XLOC_003879	Bra003807	AT1G74310.1	ATHSP101,HOT1,HSP101	heat shock protein 101		8.11832	0.562374	77.4507	9.60804
XLOC_017635	Bra015922	AT1G74310.1	ATHSP101,HOT1,HSP101	heat shock protein 101		85.7969	8.19114	380.196	44.2464
XLOC_015042	Bra013872	AT4G25200.1	ATHSP23.6-MITO,HSP23.6-MITO	mitochondrion-localized small heat shock protein 23.6		27.2402	2.5549	594.736	38.4931
XLOC_001815	Bra001457	AT3G12580.1	ATHSP70,HSP70	heat shock protein 70		319.501	69.0646	711.336	128.688
XLOC_044004	Bra038734	AT3G12580.1	ATHSP70,HSP70	heat shock protein 70		543.88	49.5837	1203.6	81.6894
XLOC_002779	Bra003096	AT5G52910.1	ATIM	timeless family protein		19.6131	5.11813	11.7374	2.48109
XLOC_014385	Bra012714	AT4G16480.1	ATINT4,INT4	inositol transporter 4		48.1667	1.13926	1.36443	0.112909
XLOC_030851	Bra027317	AT3G14720.1	ATMPK19,MPK19	MAP kinase 19		2.86593	18.5051	2.44505	12.1711
XLOC_013943	Bra012617	AT2G07680.1	ATMRP11,MRP11	multidrug resistance-associated protein 11		1.88509	0.0424612	1.54577	0.0476662
XLOC_004354	Bra003402	AT3G60160.1	ATMRP9,MRP9	multidrug resistance-associated protein 9		7.86341	1.58906	1.78686	0.0388843
XLOC_010052	Bra009595	AT3G09390.1	ATMT-1,ATMT-K,MT2A	metallothionein 2A		740.539	18.9641	93.0585	9.86826
XLOC_040072	Bra035409	AT1G60030.1	ATNAT7,NAT7	nucleobase-ascorbate transporter 7		6.3295	0.135841	2.05561	0.0426804
XLOC_030416	Bra026991	AT1G12110.1	ATNRT1,B-1,CHL1,CHL1-1,NRT1,NRT1.1	nitrate transporter 1.1		14.951	2.79582	6.34584	0.19394
XLOC_013108	Bra011863	AT4G39390.1	ATNST-KT1,NST-K1	nucleotide sugar transporter-KT 1		4.17933	17.0125	10.5675	37.4819
XLOC_011938	Bra010533	AT4G35460.1	ATNTRB,NTR1,NTRB	NADPH-dependent thioredoxin reductase B		1.29902	0.0365899	0.845247	0.0680177
XLOC_032609	Bra028777	AT5G04820.1	ATOFP13,OFP13	ovate family protein 13		8.75481	0.267187	2.56191	0.191544
XLOC_036007	Bra031920	AT5G64410.1	ATOPT4,OPT4	oligopeptide transporter 4		4.75845	36.1684	10.3619	32.1611
XLOC_033344	Bra029471	AT4G12620.1	ATORC1B,ORC1B,UNE13	origin of replication complex 1B		21.0024	0.981357	6.52937	1.01506
XLOC_010102	Bra008604	AT5G16690.1	ATORC3,ORC3	origin recognition complex subunit 3		8.49367	1.25136	5.21791	0.733982
XLOC_028571	Bra025288	AT3G27580.1	ATPK7,D6PKL3	Protein kinase superfamily protein		15.2516	0.132798	2.704	0.0580585
XLOC_002528	Bra002626	AT5G58690.1	ATPLC5,PLC5	phosphatidylinositol-speciwc phospholipase C5		1.69305	0.0415945	1.43559	0.0196397
XLOC_046187	Bra040563	AT1G53830.1	ATPME2,PME2	pectin methylesterase 2		14.3442	0.9271	2.92797	0.170579
XLOC_030714	Bra027350	AT3G14310.1	ATPME3,PME3	pectin methylesterase 3		106.281	6.65015	68.9846	25.8915
XLOC_014805	Bra013428	AT4G19840.1	ATPP2-A1,ATPP2A-1,PP2-A1	phloem protein 2-A1		79.9958	2.92096	18.5642	0.880102
XLOC_023564	Bra020949	AT4G19840.1	ATPP2-A1,ATPP2A-1,PP2-A1	phloem protein 2-A1		36.17	1.95448	39.7814	1.02767
XLOC_029902	Bra026609	AT2G02230.1	AtPP2-B1,PP2-B1	phloem protein 2-B1		36.9981	3.30851	24.3119	1.80487
XLOC_009195	Bra008066	AT1G73010.1	ATPS2,PS2	phosphate starvation-induced gene 2		8.51106	0.663053	4.05712	0.336945
XLOC_017691	Bra016025	AT1G73010.1	ATPS2,PS2	phosphate starvation-induced gene 2		5.80327	0.0459189	10.2278	0
XLOC_022396	Bra019924	AT1G10560.1	ATPUB18,PUB18	plant U-box 18		0.54943	6.78895	1.2066	9.51947
XLOC_035360	Bra031349	AT3G22310.1	ATRH9,PMH1	putative mitochondrial RNA helicase 1		14.9562	83.4268	14.3294	55.8375
XLOC_015305	Bra013656	AT4G23190.1	AT-RLK3,CRK11	cysteine-rich RLK (RECEPTOR-like protein kinase) 11		40.6356	7.55804	19.7541	7.64694
XLOC_032076	Bra028345	AT3G23810.1	ATSAHH2,SAHH2	S-adenosyl-l-homocysteine (SAH) hydrolase 2		3.8586	434.069	61.1099	288.22
XLOC_043374	Bra038242	AT3G19930.1	ATSTP4,STP4	sugar transporter 4		0.752471	14.4509	0.361934	4.27961
XLOC_027791	Bra024532	AT1G22710.1	ATSUC2,SUC2,SUT1	sucrose-proton symporter 2		58.3178	2.93766	11.7122	0.430923
XLOC_005098	Bra004770	AT2G43520.1	ATTI2,TI2	trypsin inhibitor protein 2		709.807	28.3118	309.497	16.6008
XLOC_022655	Bra020393	AT5G58070.1	ATTIL,TIL	temperature-induced lipocalin		299.108	42.4217	3.2654	0.394445
XLOC_015532	Bra014044	AT1G45201.1	ATTLL1,TLL1	triacylglycerol lipase-like 1		9.70973	1.25997	13.319	0.096648
XLOC_018489	Bra016328	AT1G23870.1	ATTPS9,TPS9	trehalose-phosphatase/synthase 9		13.3665	61.3131	7.92058	26.7792
XLOC_010338	Bra009086	AT5G05080.1	ATUBC22,UBC22	ubiquitin-conjugating enzyme 22		121.257	28.4073	382.035	142.486
XLOC_000538	Bra001007	AT3G01390.1	AVMA10,VMA10	vacuolar membrane ATPase 10		1426.56	686.293	1783.37	598.044
XLOC_013972	Bra012676	AT4G17090.1	BAM3,BMY8,CT-BMY	chloroplast beta-amylase		10.1873	1469.99	14.2601	187.568
XLOC_018467	Bra016849	AT1G11190.1	BFN1,ENDO1	bifunctional nuclease i		39.5542	0.723105	72.1577	0.423753
XLOC_022249	Bra019644	AT3G52840.1	BGAL2	beta-galactosidase 2		28.4051	108.691	4.51364	72.9243
XLOC_013196	Bra011946	AT2G28470.1	BGAL8	beta-galactosidase 8		40.6294	13.1885	21.9722	3.55782
XLOC_008046	Bra007699	AT4G27830.1	BGLU10	beta glucosidase 10		17.0864	68.7639	34.3293	89.5342
XLOC_006172	Bra005551	AT2G32860.1	BGLU33	beta glucosidase 33		8.85559	0.313716	9.08309	0.137685
XLOC_024420	Bra021815	AT2G32860.1	BGLU33	beta glucosidase 33		33.4126	0.140783	13.8754	0.076023
XLOC_001437	Bra000739	AT4G11220.1	BTI2,RTNLB2	VIRB2-interacting protein 2		354.262	76.4423	293.601	81.1771
XLOC_039046	Bra034600	AT4G34050.1	CCoAOMT1	S-adenosyl-L-methionine-dependent methyltransferases superfamily protein		110.889	715.876	193.071	497.415
XLOC_005537	Bra005544	AT4G33270.1	CDC20.1	Transducin family protein / WD-40 repeat family protein		31.6165	5.29093	18.4689	0.398798
XLOC_016486	Bra014835	AT3G54180.1	CDC2B,CDKB1;1	cyclin-dependent kinase B1;1		25.5032	2.92001	12.5847	0.993853
XLOC_006871	Bra006809	AT5G57630.1	CIPK21,SnRK3.4	CBL-interacting protein kinase 21		0.590272	3.23492	7.38936	37.7985
XLOC_008108	Bra007816	AT2G25140.1	CLPB-M,CLPB4,HSP98.7	casein lytic proteinase B4		32.2631	5.14613	124.598	22.5897
XLOC_005314	Bra005150	AT2G37925.1	COPT4	copper transporter 4		5.03784	0.112967	2.31472	0.0412972
XLOC_031019	Bra027465	AT5G42900.1	COR27	cold regulated gene 27		1.01814	23.5139	4.54284	32.558
XLOC_037869	Bra033648	AT5G42900.1	COR27	cold regulated gene 27		4.71597	24.6167	9.7295	106.348
XLOC_014998	Bra013788	AT4G24280.1	cpHsc70-1	chloroplast heat shock protein 70-1		20.7732	2.08401	58.0759	15.7591
XLOC_014300	Bra012544	AT4G23230.1	CRK15	cysteine-rich RLK (RECEPTOR-like protein kinase) 15		10.6288	1.55022	1.38977	0.168978
XLOC_014939	Bra013681	AT4G23310.1	CRK23	cysteine-rich RLK (RECEPTOR-like protein kinase) 23		2.15129	0.0201031	0.935985	0.0455476
XLOC_014918	Bra013634	AT4G22690.1	CYP706A1	cytochrome P450, family 706, subfamily A, polypeptide 1		24.2687	128.74	7.99152	48.729
XLOC_030855	Bra027324	AT3G14610.1	CYP72A7	cytochrome P450, family 72, subfamily A, polypeptide 7		20.1144	2.48056	25.7781	4.78304
XLOC_030853	Bra027322	AT3G14630.1	CYP72A9	cytochrome P450, family 72, subfamily A, polypeptide 9		356.809	82.2828	157.271	69.1903
XLOC_012616	Bra011762	AT4G37430.1	CYP81F1,CYP91A2	cytochrome P450, family 91, subfamily A, polypeptide 2		1.19793	0.100301	4.37171	0.123242
XLOC_026719	Bra023730	AT1G64940.1	CYP89A6	cytochrome P450, family 87, subfamily A, polypeptide 6		7.06215	0.0867489	0.639343	0.0233117
XLOC_026720	Bra023731	AT1G64940.1	CYP89A6	cytochrome P450, family 87, subfamily A, polypeptide 6		7.06215	0.0867489	0.639343	0.0233117
XLOC_025234	Bra022364	AT5G48485.1	DIR1	Bifunctional inhibitor/lipid-transfer protein/seed storage 2S albumin superfamily protein		1092.59	83.4938	117.042	20.1364
XLOC_035627	Bra031502	AT1G60500.1	DRP4C	Dynamin related protein 4C		38.3677	0.228023	14.718	0.121619
XLOC_041259	Bra036430	AT3G03810.1	EDA30	O-fucosyltransferase family protein		2.27966	10.1156	1.89724	6.06532
XLOC_018922	Bra017100	AT2G38770.1	EMB2765	P-loop containing nucleoside triphosphate hydrolases superfamily protein		17.7956	5.04159	56.5179	33.4024
XLOC_042452	Bra037523	AT5G47880.1	ERF1-1	eukaryotic release factor 1-1		61.6832	410.636	45.2689	108.189
XLOC_015889	Bra014307	AT1G52030.1	F-ATMBP,MBP1.2,MBP2	myrosinase-binding protein 2		2.99488	0.173483	2.27965	0.0298052
XLOC_015891	Bra014309	AT1G52030.1	F-ATMBP,MBP1.2,MBP2	myrosinase-binding protein 2		20.7674	0.877313	6.83074	0.0662605
XLOC_010075	Bra008561	AT5G17330.1	GAD,GAD1	glutamate decarboxylase		136.76	3.9118	6.16641	0.465773
XLOC_009579	Bra008696	AT5G15470.1	GAUT14	galacturonosyltransferase 14		2.50815	29.0358	2.47807	15.4534
XLOC_000114	Bra000231	AT2G41540.1	GPDHC1	6-phosphogluconate dehydrogenase family protein		0.286781	3.23428	0.124662	4.93713
XLOC_035785	Bra031749	AT1G10760.1	GWD,GWD1,SEX1,SOP,SOP1	Pyruvate phosphate dikinase, PEP/pyruvate binding domain		12.9801	115.511	77.1776	158.787
XLOC_014643	Bra013213	AT5G43470.1	HRT,RCY1,RPP8	Disease resistance protein (CC-NBS-LRR class) family		0.420227	0.0119512	9.74166	0.125331
XLOC_009708	Bra008920	AT5G12020.1	HSP17.6II	17.6 kDa class II heat shock protein		211.169	5.15725	1214.32	105.892
XLOC_018363	Bra016644	AT1G16030.1	Hsp70b	heat shock protein 70B		44.2927	5.17859	259.239	59.1425
XLOC_005564	Bra005610	AT2G32120.1	HSP70T-2	heat-shock protein 70T-2		150.123	4.36155	239.383	55.1256
XLOC_018129	Bra016238	AT1G24180.1	IAR4	Thiamin diphosphate-binding fold (THDP-binding) superfamily protein		5.80818	47.0589	6.76641	35.3842
XLOC_004445	Bra003592	AT1G80920.1	J8	Chaperone DnaJ-domain superfamily protein		269.713	36.9138	433.115	131.501
XLOC_025069	Bra022365	AT3G18850.1	LPAT5	lysophosphatidyl acyltransferase 5		267.134	22.1276	65.4591	11.0524
XLOC_001623	Bra001109	AT3G04510.1	LSH2	Protein of unknown function (DUF640)		27.342	1.23664	81.0903	22.249
XLOC_001921	Bra001661	AT3G17390.1	MAT4,MTO3,SAMS3	S-adenosylmethionine synthetase family protein		127.024	1778.01	282.712	1347.27
XLOC_023898	Bra021241	AT3G17390.1	MAT4,MTO3,SAMS3	S-adenosylmethionine synthetase family protein		43.841	2815.2	92.7279	302.218
XLOC_014599	Bra013131	AT2G14050.1	MCM9	minichromosome maintenance 9		4.60817	0.353369	6.88909	0.205913
XLOC_009131	Bra007945	AT1G70830.3	MLP28	MLP-like protein 28		36.9576	5.86638	242.762	1.69704
XLOC_033294	Bra029549	AT4G05020.1	NDB2	NAD(P)H dehydrogenase B2		7.78835	60.1138	17.4453	79.7476
XLOC_028495	Bra025145	AT3G25560.1	NIK2	NSP-interacting kinase 2		24.3694	1.82713	26.9675	4.51026
XLOC_029854	Bra026520	AT3G25560.3	NIK2	NSP-interacting kinase 2		9.99316	0.0536893	2.36919	0
XLOC_037513	Bra033181	AT4G10380.1	NIP5;1,NLM6,NLM8	NOD26-like intrinsic protein 5;1		7.08965	79.1176	6.69033	60.8736
XLOC_047099	none	none	none	none		0.0572754	1.60794	0.253684	6.15971
XLOC_047736	none	none	none	none		100.11	1499.67	12.3364	226.882
XLOC_014672	none	none	none	none		0.0502121	3.01557	4.58018	31.3865
XLOC_025157	none	none	none	none		3.10476	0.224236	0.919539	0.0490432
XLOC_006046	none	none	none	none		256.173	2.35959	154.359	0.942629
XLOC_028643	none	none	none	none		3.61515	34.7201	6.08311	127.029
XLOC_031208	none	none	none	none		1.37555	0.0835562	3.25638	0.213088
XLOC_031583	none	none	none	none		781.341	112.449	110.723	0.434618
XLOC_013833	none	none	none	none		0.48314	45.1006	0.125782	4.85
XLOC_032161	none	none	none	none		29.6617	0.891747	515.051	120.071
XLOC_035404	none	none	none	none		1.51967	0.0247854	1.66366	0.119383
XLOC_033362	none	none	none	none		6.60813	0.0608461	11.6715	0.126885
XLOC_030597	none	none	none	none		0.0717277	7.64831	3.54314	21.9415
XLOC_032287	none	none	none	none		5417.56	123.855	1594.94	310.39
XLOC_027641	none	none	none	none		3.45411	0.117133	2.2097	0.106534
XLOC_047703	none	none	none	none		12.564	193.763	3.61026	45.1854
XLOC_018765	none	none	none	none		4.51012	0.359842	6.35877	0.177329
XLOC_003453	none	none	none	none		4.76843	0.103759	4.77968	0.0277466
XLOC_013430	none	none	none	none		212.086	0.0817279	58.7482	0.738288
XLOC_048044	none	none	none	none		2.10454	0.183804	0.894314	0.0145454
XLOC_031813	none	none	none	none		150.253	8.34424	106.452	24.0969
XLOC_000888	none	none	none	none		0.0661567	10.4511	0.0948139	29.2354
XLOC_023720	none	none	none	none		6.56982	0.332745	382.355	20.7844
XLOC_009293	none	none	none	none		38.4401	0	40.6568	0.0760835
XLOC_047226	none	none	none	none		7.02484	0.309467	2.99322	0.205163
XLOC_027311	none	none	none	none		41.9473	0.716714	13.782	0.0779383
XLOC_027620	none	none	none	none		0.0749201	2.87573	0.979826	22.6837
XLOC_047171	none	none	none	none		0.0316047	6.91146	0.0620347	3.00306
XLOC_047857	none	none	none	none		132.304	2513.71	18.8844	233.131
XLOC_017067	none	none	none	none		0.176997	4.40117	1.07099	6.6066
XLOC_027757	none	none	none	none		0	4.35881	15.2666	40.3074
XLOC_045745	none	none	none	none		0.309089	14.3154	0.020399	2.03088
XLOC_031903	none	none	none	none		532.995	27.7663	240.724	45.5912
XLOC_024982	none	none	none	none		486.513	2.48878	8.46666	0.13417
XLOC_002195	none	none	none	none		0.0586771	21.6221	0.0280859	0.994195
XLOC_007848	Bra007362	AT3G57860.1	OSD1,UVI4-LIKE	UV-B-insensitive 4-like		7.48073	0.499401	1.44918	0.102581
XLOC_017031	Bra015323	AT1G04520.1	PDLP2	plasmodesmata-located protein 2		3.97945	32.8605	13.8323	54.4228
XLOC_031770	Bra028135	AT5G37660.2	PDLP7	plasmodesmata-located protein 7		12.7937	0.0831493	6.76284	0.115352
XLOC_011023	Bra009763	AT5G24420.1	PGL5	6-phosphogluconolactonase 5		152.75	24.7953	570.304	12.272
XLOC_004839	Bra004334	AT1G68740.1	PHO1;H1	EXS (ERD1/XPR1/SYG1) family protein		4.3248	0.130585	3.23629	0.0232766
XLOC_025078	Bra022381	AT3G19050.1	POK2	phragmoplast orienting kinesin 2		2.16223	0.0969931	0.711801	0.0339972
XLOC_026632	Bra023603	AT5G17230.1	PSY	PHYTOENE SYNTHASE		1.77594	16.4537	0.685538	3.42392
XLOC_007422	Bra006634	AT5G22750.1	RAD5	DNA/RNA helicase protein		6.96293	0.555122	12.5318	3.47859
XLOC_044832	Bra039413	AT3G05740.1	RECQI1	RECQ helicase l1		1.83755	0.137465	1.34713	0.109105
XLOC_015045	Bra013876	AT4G25230.1	RIN2	RPM1 interacting protein 2		10.4185	1.46234	6.94375	1.2133
XLOC_024532	Bra021666	AT2G16600.1	ROC3	rotamase CYP 3		1.11153	24.9485	4.05077	60.7729
XLOC_030412	Bra026985	AT1G12220.1	RPS5	Disease resistance protein (CC-NBS-LRR class) family		5.16657	25.9561	0.192326	5.53498
XLOC_017325	Bra015451	AT1G05760.1	RTM1	Mannose-binding lectin superfamily protein		24.1365	0.60434	6.71903	0.152899
XLOC_006396	Bra005826	AT5G04890.1	RTM2	HSP20-like chaperones superfamily protein		11.2565	0.198599	2.93275	0.0335779
XLOC_010497	Bra009416	AT5G04890.1	RTM2	HSP20-like chaperones superfamily protein		15.9285	0.428144	5.43315	0.201712
XLOC_016612	Bra014981	AT3G23800.1	SBP3	selenium-binding protein 3		330.64	16.6671	297.602	29.1217
XLOC_039349	Bra034794	AT3G13570.1	SCL30A	SC35-like splicing factor 30A		49.4016	5.34769	77.2328	16.2036
XLOC_033551	Bra029842	AT3G10450.1	SCPL7	serine carboxypeptidase-like 7		111.906	21.0571	4.18805	0.271486
XLOC_041669	Bra036800	AT5G66920.1	sks17	SKU5 similar 17		39.0425	2.99775	14.3289	2.81561
XLOC_022482	Bra020039	AT5G19400.1	SMG7	Telomerase activating protein Est1		23.7282	53.3655	20.8337	41.7332
XLOC_041053	Bra036297	AT4G02050.1	STP7	sugar transporter protein 7		0.05533	1.12424	0	4.80179
XLOC_007350	Bra006511	AT5G19600.1	SULTR3;5	sulfate transporter 3;5		2.08842	0.159833	15.4631	0.462624
XLOC_022700	Bra020052	AT5G19600.1	SULTR3;5	sulfate transporter 3;5		138.711	4.72847	215.859	0.893582
XLOC_006770	Bra006571	AT5G20680.1	TBL16	TRICHOME BIREFRINGENCE-LIKE 16		0.451396	9.43914	1.17532	13.4838
XLOC_020832	Bra018611	AT1G08630.1	THA1	threonine aldolase 1		12.2287	1.02101	6.96359	1.70637
XLOC_037988	Bra033678	AT5G43380.2	TOPP6	type one serine/threonine protein phosphatase 6		6.97075	0.346223	2.42904	0.102079
XLOC_002207	Bra001995	AT2G16740.1	UBC29	ubiquitin-conjugating enzyme 29		14.5877	2.11039	5.33365	0.274529
XLOC_032987	Bra029198	AT5G63860.1	UVR8	Regulator of chromosome condensation (RCC1) family protein		61.7605	14.3166	68.3916	23.8739
XLOC_046382	Bra040716	AT2G14620.1	XTH10	xyloglucan endotransglucosylase/hydrolase 10		17.2241	0.223978	4.47165	0.0412975
XLOC_031489	Bra027871	AT1G58340.1	ZF14	MATE efflux family protein		1.27908	0.0800655	1.92495	0.0862289
XLOC_023473	Bra021053	AT3G43790.1	ZIFL2	zinc induced facilitator-like 2		29.2078	4.18331	37.0892	2.5297
XLOC_017664	Bra015981	AT1G58270.1	ZW9	TRAF-like family protein		45.125	2.27873	72.0891	14.8908
XLOC_001070	Bra000054	AT1G26610.1		C2H2-like zinc finger protein		25.9553	0.109692	15.6189	2.96805
XLOC_000063	Bra000115	AT2G39050.1		hydroxyproline-rich glycoprotein family protein		115.154	34.1742	297.677	102.577
XLOC_000105	Bra000218	AT2G41200.1				6.16178	0.100559	2.2856	0.175714
XLOC_001255	Bra000382	AT2G45220.1		Plant invertase/pectin methylesterase inhibitor superfamily		0.0367257	3.41632	0.444426	21.0852
XLOC_001477	Bra000818	AT4G03610.1		Metallo-hydrolase/oxidoreductase superfamily protein		129.875	2.22243	7.96795	0.685221
XLOC_001527	Bra000923	AT4G01450.2		nodulin MtN21 /EamA-like transporter family protein		5.68119	0.124186	3.31678	0.0332616
XLOC_001528	Bra000925	AT4G01450.2		nodulin MtN21 /EamA-like transporter family protein		2.26593	0.0188603	2.89265	0.0258726
XLOC_000512	Bra000964	AT4G00670.1		Remorin family protein		3.20115	0.123465	3.52754	0.199852
XLOC_001565	Bra000996	AT3G01670.1				50.4509	1.28835	12.4723	0.0803268
XLOC_001659	Bra001184	AT5G19090.2		Heavy metal transport/detoxification superfamily protein		6.58764	0.222206	17.0511	2.86477
XLOC_001681	Bra001223	AT3G06880.2		Transducin/WD40 repeat-like superfamily protein		15.1277	0.839457	17.9407	3.22695
XLOC_000831	Bra001572	AT3G14890.2		phosphoesterase		10.9697	1.61045	19.4348	1.22188
XLOC_000856	Bra001604	AT3G15680.1		Ran BP2/NZF zinc finger-like superfamily protein		24.2498	0.350911	14.6695	0.168305
XLOC_001043	Bra001950	AT3G24480.1		Leucine-rich repeat (LRR) family protein		35.9068	167.939	69.2566	170.004
XLOC_002289	Bra002142	AT5G18210.1		NAD(P)-binding Rossmann-fold superfamily protein		5.98645	0.232921	3.63204	0.331741
XLOC_002927	Bra002198	AT5G18970.1		AWPM-19-like family protein		25.76	0.975504	9.02511	0.5723
XLOC_002347	Bra002257	AT5G19730.1		Pectin lyase-like superfamily protein		18.0025	2.38396	17.6046	1.81205
XLOC_002395	Bra002357	AT5G21105.1		Plant L-ascorbate oxidase		13.6495	0.250992	8.92274	1.12572
XLOC_002434	Bra002440	AT5G22930.1		Protein of unknown function (DUF1635)		15.2573	0.201884	41.3137	0.547897
XLOC_003061	Bra002441	AT5G22920.1		CHY-type/CTCHY-type/RING-type Zinc finger protein		9.66434	0.710613	63.1774	1.73931
XLOC_002441	Bra002450	AT5G60800.1		Heavy metal transport/detoxification superfamily protein		10.8232	0.517601	3.2655	0.0473916
XLOC_003143	Bra002583	AT5G59050.1				3.23203	17.231	8.22385	32.9542
XLOC_003246	Bra002791	AT5G56790.1		Protein kinase superfamily protein		17.1275	2.68704	3.45441	0.559844
XLOC_003277	Bra002844	AT5G56140.1		RNA-binding KH domain-containing protein		7.23712	109.436	59.4801	138.085
XLOC_003318	Bra002925	AT5G55200.1		Co-chaperone GrpE family protein		8.16857	49.3061	7.30368	34.1991
XLOC_002749	Bra003039	AT5G53730.1		Late embryogenesis abundant (LEA) hydroxyproline-rich glycoprotein family		8.87133	0.0340653	17.6116	0.184177
XLOC_003412	Bra003090	AT5G53020.1		Ribonuclease P protein subunit P38-related		2.14386	8.11841	9.80659	22.7797
XLOC_002784	Bra003101	AT2G43340.1		Protein of unknown function (DUF1685)		17.6432	0.426172	46.0199	2.18618
XLOC_004348	Bra003387	AT2G43770.1		Transducin/WD40 repeat-like superfamily protein		21.027	3.85918	78.3606	12.7728
XLOC_003745	Bra003571	AT1G80520.1		Sterile alpha motif (SAM) domain-containing protein		11.8832	0.121842	6.09846	0.0722784
XLOC_003757	Bra003596	AT1G79720.1		Eukaryotic aspartyl protease family protein		382.186	49.8714	34.464	10.2791
XLOC_003823	Bra003707	AT1G76790.1		O-methyltransferase family protein		30.8	1.6789	3.61337	0.443509
XLOC_003938	Bra003916	AT1G71710.1		DNAse I-like superfamily protein		28.5826	7.99808	84.3244	20.7996
XLOC_003960	Bra003953	AT3G29670.1		HXXXD-type acyl-transferase family protein		21.5401	0.53658	6.09737	0.877525
XLOC_004016	Bra004066	AT1G67870.1		glycine-rich protein		109.377	8.82417	72.4408	1.2328
XLOC_004029	Bra004090	AT1G67360.1		Rubber elongation factor protein (REF)		106.11	19.0552	126.624	11.8911
XLOC_004803	Bra004262	AT1G25055.1		F-box family protein		7.6492	0.256798	15.8896	0.0299695
XLOC_004807	Bra004267	AT1G67870.1		glycine-rich protein		306.958	7.30613	56.0704	3.51796
XLOC_004978	Bra004520	AT2G46630.1				33.6941	1.24942	15.639	0.381702
XLOC_005656	Bra004520	AT2G46630.1				40.1222	1.88573	9.30217	0.197293
XLOC_004995	Bra004568	AT2G40435.1				104.494	8.27469	81.15	12.9122
XLOC_005048	Bra004681	AT2G42320.1		nucleolar protein gar2-related		0.996903	23.8771	1.8974	37.6213
XLOC_005091	Bra004757	AT2G43340.1		Protein of unknown function (DUF1685)		17.6432	0.426172	46.0199	2.18618
XLOC_005844	Bra004892	AT2G40360.1		Transducin/WD40 repeat-like superfamily protein		14.5284	58.777	23.4901	417.913
XLOC_005931	Bra005066	AT2G38970.1		Zinc finger (C3HC4-type RING finger) family protein		19.5242	0.62726	6.97199	0.636962
XLOC_005341	Bra005193	AT2G37460.1		nodulin MtN21 /EamA-like transporter family protein		7.74183	0.468563	6.69188	0.127421
XLOC_005464	Bra005417	AT2G34530.1				15.3882	0.792325	5.43468	0.0478193
XLOC_005515	Bra005498	AT2G33400.1				3.23563	0.0274309	13.7322	0.550867
XLOC_006173	Bra005554	AT2G32870.1		TRAF-like family protein		64.2969	0.0643089	3.84236	0.0396001
XLOC_007036	Bra005915	AT5G06850.1		C2 calcium/lipid-binding plant phosphoribosyltransferase family protein		6.30243	0.17473	2.46056	0.056326
XLOC_007038	Bra005922	AT5G07030.1		Eukaryotic aspartyl protease family protein		12.212	1.47522	29.6288	0.771009
XLOC_006513	Bra006057	AT5G10370.1		helicase domain-containing protein / IBR domain-containing protein / zinc finger protein-related		21.7914	3.98715	53.8168	23.6976
XLOC_007212	Bra006248	AT5G14320.1		Ribosomal protein S13/S18 family		74.084	8.50063	128.519	35.262
XLOC_006607	Bra006251	AT5G14360.1		Ubiquitin-like superfamily protein		5.77647	110.623	10.541	86.5245
XLOC_006617	Bra006277	AT5G15070.1		Phosphoglycerate mutase-like family protein		7.85828	29.622	5.06526	11.7996
XLOC_006775	Bra006588	AT5G20970.1		HSP20-like chaperones superfamily protein		28.7745	1.08515	6.57023	0.530352
XLOC_007404	Bra006610	AT5G22090.1		Protein of unknown function (DUF3049)		15.1212	1.27872	12.0162	1.76023
XLOC_007416	Bra006627	AT5G22460.1		alpha/beta-Hydrolases superfamily protein		179.973	14.8227	8.65878	1.38797
XLOC_007453	Bra006697	AT1G53540.1		HSP20-like chaperones superfamily protein		44.4587	0.109586	931.966	200.688
XLOC_007781	Bra007228	AT3G56220.1		transcription regulators		52.355	2.37382	36.2259	0.668302
XLOC_008349	Bra007270	AT3G56810.1				1.48719	0.0396253	2.91737	0.0367189
XLOC_007908	Bra007470	AT3G59680.2				4.92205	0.0973655	3.17654	0.117347
XLOC_008000	Bra007609	AT3G61490.1		Pectin lyase-like superfamily protein		87.8205	5.9331	57.1098	4.48126
XLOC_008549	Bra007668	AT3G62200.1		Putative endonuclease or glycosyl hydrolase		12.0406	43.7513	12.3766	29.7888
XLOC_008764	Bra007965	AT1G71140.1		MATE efflux family protein		42.478	5.53793	2.09613	0
XLOC_009252	Bra008176	AT1G75060.1				15.2995	0.208691	49.8226	5.25494
XLOC_008911	Bra008246	AT4G20095.3		Protein of unknown function (DUF626)		32.988	168.369	23.8204	58.3896
XLOC_009296	Bra008251	AT4G20095.3		Protein of unknown function (DUF626)		15.9773	80.278	30.4117	97.6848
XLOC_009091	Bra008555	AT4G01730.1		DHHC-type zinc finger family protein		2.77885	0.216239	18.1112	0.293998
XLOC_010098	Bra008601	AT5G16720.1		Protein of unknown function, DUF593		9.38589	0.328208	27.8251	5.34487
XLOC_010149	Bra008697	AT3G58410.1		TRAF-like family protein		75.7011	1.31454	19.0064	0.261471
XLOC_009596	Bra008728	AT5G14940.1		Major facilitator superfamily protein		2.21001	0.237568	1.54614	0.0203173
XLOC_009639	Bra008795	AT5G13880.1				11.6934	0.168692	10.628	0.14966
XLOC_010308	Bra009036	AT5G10410.1		ENTH/ANTH/VHS superfamily protein		1.45586	46.125	1.54368	12.7847
XLOC_010322	Bra009062	AT5G10040.1				383.746	7.28486	28.8453	1.54231
XLOC_010422	Bra009270	AT5G07330.1				3.91555	0.31257	58.4078	5.96265
XLOC_010594	Bra009591	AT3G10180.1		P-loop containing nucleoside triphosphate hydrolases superfamily protein		1.31096	0.0481611	6.59658	0.0774916
XLOC_010074	Bra009644	AT3G08740.1		elongation factor P (EF-P) family protein		6.25274	1.23566	16.4181	4.01269
XLOC_010952	Bra009662	AT5G66110.1		Heavy metal transport/detoxification superfamily protein		33.2898	0.305021	17.2588	0
XLOC_011013	Bra009746	AT5G24290.1		Vacuolar iron transporter (VIT) family protein		2.13322	0.136966	1.89493	0.182715
XLOC_010747	Bra009844	AT5G25490.1		Ran BP2/NZF zinc finger-like superfamily protein		18.79	0.182641	3.36834	0
XLOC_010896	Bra010116	AT5G62720.2		Integral membrane HPP family protein		11.7446	91.47	41.6759	157.485
XLOC_011225	Bra010143	AT4G08290.1		nodulin MtN21 /EamA-like transporter family protein		57.0325	2.78083	1.1956	0.0680177
XLOC_011501	Bra010482	AT4G24780.1		Pectin lyase-like superfamily protein		5.55837	0.186074	4.2595	0.376819
XLOC_012008	Bra010653	AT4G39840.1				28.1097	344.771	8.89138	101.376
XLOC_011587	Bra010658	AT4G39770.1		Haloacid dehalogenase-like hydrolase (HAD) superfamily protein		6.74328	0.487023	2.25045	0.104371
XLOC_012038	Bra010724	AT1G73490.2		RNA-binding (RRM/RBD/RNP motifs) family protein		0.313877	98.2117	8.82889	33.1319
XLOC_012054	Bra010759	AT4G14310.1		Transducin/WD40 repeat-like superfamily protein		15.7145	1.76606	10.3907	1.24249
XLOC_012181	Bra011000	AT1G25530.1		Transmembrane amino acid transporter family protein		6.85519	0.184917	4.27242	0.224958
XLOC_012275	Bra011086	AT4G34400.1		AP2/B3-like transcriptional factor family protein		17.2267	0.229829	3.17976	0.283936
XLOC_012760	Bra011177	AT4G30250.1		P-loop containing nucleoside triphosphate hydrolases superfamily protein		5.97668	60.3215	6.90043	43.8336
XLOC_012969	Bra011606	AT4G35320.1				8.39108	71.0242	15.3284	144.075
XLOC_012545	Bra011611	AT4G35380.1		SEC7-like guanine nucleotide exchange family protein		0.35279	3.03283	2.59326	8.53811
XLOC_012571	Bra011652	AT4G35980.1				19.5278	1.94128	5.09492	0.0786144
XLOC_012988	Bra011654	AT4G36010.1		Pathogenesis-related thaumatin superfamily protein		49.9142	271.797	17.5168	74.0657
XLOC_012994	Bra011663	AT4G36120.1		Plant protein of unknown function (DUF869)		103.66	18.6744	50.0798	8.2547
XLOC_013049	Bra011747	AT4G37250.1		Leucine-rich repeat protein kinase family protein		5.62369	0.123918	1.61312	0.0330904
XLOC_013426	Bra012378	AT1G23530.1				9.25441	0.344296	3.18665	0.0743054
XLOC_014405	Bra012748	AT4G15990.1				27.3171	0.127374	5.80075	0.108555
XLOC_014044	Bra012800	AT3G52490.1		Double Clp-N motif-containing P-loop nucleoside triphosphate hydrolases superfamily protein		3.74879	0.0223826	1.14623	0.0283514
XLOC_014445	Bra012818	AT3G52155.1		Phosphoglycerate mutase family protein		37.382	5.48487	136.702	27.2326
XLOC_014125	Bra012949	AT1G54050.1		HSP20-like chaperones superfamily protein		141.838	12.4894	997.224	27.3195
XLOC_014242	Bra013165	AT5G35320.1				39.152	3.26945	18.8926	1.89671
XLOC_015156	Bra013372	AT4G19050.1		NB-ARC domain-containing disease resistance protein		13.3654	0.304547	3.55415	0.0381353
XLOC_014882	Bra013559	AT4G21780.1				1.27471	0.0492279	3.01619	0.17238
XLOC_015248	Bra013566	AT4G21870.1		HSP20-like chaperones superfamily protein		1.89758	61.2874	4.26477	84.7345
XLOC_015290	Bra013628	AT4G22590.1		Haloacid dehalogenase-like hydrolase (HAD) superfamily protein		3.44935	167.932	0.185403	1.61213
XLOC_015368	Bra013782	AT4G24265.1				4.85541	0.161164	3.93471	0.0932692
XLOC_015376	Bra013812	AT4G24530.1		O-fucosyltransferase family protein		16.1192	70.7175	52.7554	115.6
XLOC_015390	Bra013833	AT4G24780.1		Pectin lyase-like superfamily protein		35.8206	5.03951	22.1535	1.29026
XLOC_016073	Bra014544	AT2G28580.1		Plant protein of unknown function (DUF247)		1.34781	0.119218	21.3691	2.85733
XLOC_016113	Bra014605	AT3G57780.1				0.447321	9.52836	1.76969	20.5595
XLOC_016139	Bra014647	AT3G57060.2		binding		1.90245	0.205584	0.440135	0.0327691
XLOC_016166	Bra014682	AT3G56620.1		nodulin MtN21 /EamA-like transporter family protein		5.46532	0.222981	11.9315	0.543284
XLOC_016417	Bra014704	AT3G56220.1		transcription regulators		3.466	0.100559	3.33574	0.0878569
XLOC_016235	Bra014819	AT3G54400.1		Eukaryotic aspartyl protease family protein		463.804	92.8639	253.482	37.8736
XLOC_016257	Bra014853	AT3G53980.1		Bifunctional inhibitor/lipid-transfer protein/seed storage 2S albumin superfamily protein		79.7801	1.0188	422.643	2.69114
XLOC_016497	Bra014860	AT3G53830.1		Regulator of chromosome condensation (RCC1) family protein		15.6223	2.94316	18.8181	2.5333
XLOC_016778	Bra014976	AT3G23740.1				8.03955	0.116409	5.41819	0.440345
XLOC_016825	Bra015067	AT3G45580.1		RING/U-box protein with C6HC-type zinc finger		16.6956	0.879905	8.03283	0.107798
XLOC_016673	Bra015089	AT3G24840.1		Sec14p-like phosphatidylinositol transfer family protein		11.2526	33.204	5.95372	17.094
XLOC_017176	Bra015212	AT4G38500.1		Protein of unknown function (DUF616)		0	2.65876	0.0731884	1.96524
XLOC_017230	Bra015300	AT1G04280.1		P-loop containing nucleoside triphosphate hydrolases superfamily protein		18.4043	0.539404	6.55615	0.427665
XLOC_017331	Bra015467	AT1G05970.2		RNA-binding (RRM/RBD/RNP motifs) family protein		32.4176	5.04771	124.826	44.7881
XLOC_017358	Bra015521	AT1G06700.1		Protein kinase superfamily protein		25.0813	3.63093	1.71115	0.0878145
XLOC_017390	Bra015576	AT1G07350.1		RNA-binding (RRM/RBD/RNP motifs) family protein		97.6023	3.88476	46.4501	5.05019
XLOC_017413	Bra015607	AT1G47710.1		Serine protease inhibitor (SERPIN) family protein		92.8033	695.397	90.9174	480.97
XLOC_017424	Bra015623	AT1G47271.1		Cystathionine beta-synthase (CBS) family protein		25.5974	0.117972	1.79057	0.143578
XLOC_017527	Bra015725	AT1G76670.1		Nucleotide-sugar transporter family protein		26.9203	181.972	1.63789	18.9115
XLOC_017580	Bra015822	AT1G75720.1		Plant protein of unknown function (DUF827)		17.2786	0.369531	10.0742	0.136674
XLOC_017600	Bra015864	AT1G75150.1				3.52463	0.406068	1.11782	0.0379296
XLOC_017977	Bra015958	AT1G73850.1		Protein of unknown function (DUF1666)		16.3736	0.227165	6.0513	0.111079
XLOC_018086	Bra016158	AT1G71140.1		MATE efflux family protein		3.62896	0.162943	3.89463	0.0707127
XLOC_017769	Bra016187	AT1G70780.1				116.516	968.454	11.8748	101.706
XLOC_017783	Bra016217	AT1G23530.1				42.5006	0.388027	6.21835	0.170074
XLOC_018167	Bra016284	AT1G35350.1		EXS (ERD1/XPR1/SYG1) family protein		0.840053	12.8409	6.87684	49.6944
XLOC_018192	Bra016327	AT1G23980.1		RING/U-box superfamily protein		1.07944	0.0427059	1.99725	0.0394527
XLOC_018284	Bra016496	AT1G19715.1		Mannose-binding lectin superfamily protein		5.35377	0.444615	2.97996	0.214843
XLOC_018621	Bra016593	AT1G17620.1		Late embryogenesis abundant (LEA) hydroxyproline-rich glycoprotein family		17.2517	141.493	30.1945	104.574
XLOC_019119	Bra016990	AT2G40480.1		Plant protein of unknown function (DUF827)		66.0341	1.63328	23.5165	4.84944
XLOC_019125	Bra017003	AT2G40435.1				4.60456	0.486502	8.55962	0.298856
XLOC_018916	Bra017085	AT2G39210.1		Major facilitator superfamily protein		5.00572	35.1864	0.748393	5.51555
XLOC_019222	Bra017189	AT2G37420.1		ATP binding microtubule motor family protein		1.82033	0.0832915	0.737252	0.021183
XLOC_019357	Bra017433	AT2G01913.1				88.5705	1.19089	18.552	0.102269
XLOC_019582	Bra017541	AT5G46530.1		AWPM-19-like family protein		11.1636	0.602723	6.0078	0.0949403
XLOC_019823	Bra017619	AT4G33980.2				0.215417	47.4949	0.0889063	13.0873
XLOC_019743	Bra017738	AT4G35930.1		F-box family protein		42.6965	0.611234	5.89574	0.450629
XLOC_019785	Bra017830	AT4G37520.1		Peroxidase superfamily protein		108.204	35.9529	46.2737	5.30148
XLOC_020152	Bra018096	AT3G47960.1		Major facilitator superfamily protein		14.5474	141.991	17.4446	78.2045
XLOC_020218	Bra018216	AT1G53540.1		HSP20-like chaperones superfamily protein		1763.12	4.33508	5217.05	194.595
XLOC_020502	Bra018383	AT2G29500.1		HSP20-like chaperones superfamily protein		480.02	11.8554	2531.46	333.139
XLOC_020735	Bra018477	AT4G12400.2		stress-inducible protein, putative		64.6993	8.08755	118.79	16.1052
XLOC_021168	Bra018798	AT1G49740.1		PLC-like phosphodiesterases superfamily protein		1.62113	0.0179365	2.22879	0.0750745
XLOC_021495	Bra019410	AT5G11250.1		Disease resistance protein (TIR-NBS-LRR class)		0.599458	7.86941	3.20164	9.53349
XLOC_021906	Bra019499	AT3G47180.1		RING/U-box superfamily protein		7.34645	0.195742	2.29041	0.085725
XLOC_022068	Bra019672	AT1G14200.1		RING/U-box superfamily protein		89.3486	12.4961	73.8698	1.40302
XLOC_022092	Bra019734	AT1G12010.1		2-oxoglutarate (2OG) and Fe(II)-dependent oxygenase superfamily protein		30.3339	1.49485	7.75469	0.151603
XLOC_022177	Bra019912	AT1G10640.1		Pectin lyase-like superfamily protein		76.1482	11.9963	59.3859	2.4741
XLOC_022875	Bra020362	AT5G58660.1		2-oxoglutarate (2OG) and Fe(II)-dependent oxygenase superfamily protein		12.0718	0.0927098	1.11425	0.0344511
XLOC_022973	Bra020499	AT5G25450.1		Cytochrome bd ubiquinol oxidase, 14kDa subunit		13.8177	0.0770943	238.89	34.7587
XLOC_023197	Bra020563	AT3G58650.1				2.57692	0.00657919	0.586948	0.0473394
XLOC_023212	Bra020580	AT5G27690.1		Heavy metal transport/detoxification superfamily protein		6.16215	0.268172	1.87093	0.0665234
XLOC_023011	Bra020585	AT5G27550.1		P-loop containing nucleoside triphosphate hydrolases superfamily protein		3.03037	0.038889	6.00488	0.0147683
XLOC_023068	Bra020696	AT5G48490.1		Bifunctional inhibitor/lipid-transfer protein/seed storage 2S albumin superfamily protein		2453.17	295.014	62.8788	1.66536
XLOC_023115	Bra020772	AT3G06145.1				22.8625	0.230315	10.6673	0.162263
XLOC_023318	Bra020791	AT3G05980.1				0.0393089	29.5938	0.372094	6.4016
XLOC_023350	Bra020818	AT4G23493.1				3.78814	0.0355344	71.2888	16.6546
XLOC_023428	Bra020952	AT4G19645.1		TRAM, LAG1 and CLN8 (TLC) lipid-sensing domain containing protein		1.69416	0.0574436	44.342	15.6361
XLOC_023480	Bra021064	AT4G17210.1		Plant protein of unknown function (DUF827)		2.68986	0.0117061	2.55816	0.0220506
XLOC_023703	Bra021127	AT3G15680.1		Ran BP2/NZF zinc finger-like superfamily protein		15.8308	0.270756	13.5519	0.500319
XLOC_023710	Bra021137	AT3G15800.1		Glycosyl hydrolase superfamily protein		7.87979	0.312246	2.9968	0.0306634
XLOC_024149	Bra021385	AT3G02910.1		AIG2-like (avirulence induced gene) family protein		3.76076	61.0063	32.5944	141.183
XLOC_024239	Bra021539	AT3G14200.1		Chaperone DnaJ-domain superfamily protein		217.651	12.653	336.518	30.4967
XLOC_024834	Bra021979	AT5G45480.1		Protein of unknown function (DUF594)		14.6562	0.129289	5.23401	0.660258
XLOC_024862	Bra022022	AT5G46170.1		F-box family protein		11.6495	2.97254	11.1479	2.70203
XLOC_025222	Bra022343	AT3G18670.1		Ankyrin repeat family protein		2.22317	0.092437	0.701329	0.0174994
XLOC_025063	Bra022355	AT1G49230.1		RING/U-box superfamily protein		9.94818	0.100944	2.04822	0.0606894
XLOC_025511	Bra022569	AT5G51920.1		Pyridoxal phosphate (PLP)-dependent transferases superfamily protein		15.9412	0.627779	4.4346	0.562419
XLOC_025520	Bra022587	AT5G52390.1		PAR1 protein		67.2027	0.718493	19.8738	0.216908
XLOC_025559	Bra022668	AT5G53730.1		Late embryogenesis abundant (LEA) hydroxyproline-rich glycoprotein family		19.6213	1.09009	4.74822	0.0613925
XLOC_025772	Bra023011	AT4G38220.2		Peptidase M20/M25/M40 family protein		9.29021	0.522369	7.40805	0.0590001
XLOC_025808	Bra023075	AT2G36570.1		Leucine-rich repeat protein kinase family protein		39.5552	3.73414	35.916	2.8769
XLOC_026136	Bra023137	AT1G30820.1		CTP synthase family protein		14.3149	122.902	13.0915	82.378
XLOC_026305	Bra023383	AT5G12940.1		Leucine-rich repeat (LRR) family protein		0.798012	0.0372095	3.49947	0.0691269
XLOC_026418	Bra023590	AT5G16930.1		AAA-type ATPase family protein		3.89905	12.3417	1.88209	7.8312
XLOC_026674	Bra023672	AT5G18350.1		Disease resistance protein (TIR-NBS-LRR class) family		0.0762707	0.862946	4.04216	21.3735
XLOC_026691	Bra023704	AT5G19110.1		Eukaryotic aspartyl protease family protein		0.823386	0.0162878	2.20154	0.151998
XLOC_026953	Bra023925	AT3G20820.1		Leucine-rich repeat (LRR) family protein		85.4884	12.5023	21.3436	3.77347
XLOC_027239	Bra024151	AT4G29240.1		Leucine-rich repeat (LRR) family protein		23.4692	0.861045	28.5808	5.23534
XLOC_027328	Bra024249	AT5G63940.1		Protein kinase protein with adenine nucleotide alpha hydrolases-like domain		42.3315	7.22009	80.6567	33.0142
XLOC_027356	Bra024304	AT5G64510.1				95.2925	6.62355	52.4503	4.43347
XLOC_027511	Bra024304	AT5G64510.1				18.7382	1.30519	8.35546	1.16387
XLOC_027609	Bra024496	AT2G17710.1				155.517	41.2903	7.60198	0.551134
XLOC_027661	Bra024533	AT4G02450.1		HSP20-like chaperones superfamily protein		115.017	3.72626	403.564	4.25051
XLOC_027705	Bra024607	AT1G23530.1				7.11385	0.128744	4.05683	0.0617502
XLOC_027729	Bra024662	AT1G27100.1		Actin cross-linking protein		59.5682	342.897	7.46922	34.5628
XLOC_027775	Bra024755	AT1G25390.1		Protein kinase superfamily protein		1.37076	27.3425	0.702702	4.11989
XLOC_028257	Bra025015	AT3G48770.1		DNA binding;ATP binding		11.2349	1.05359	31.7744	0.798891
XLOC_028329	Bra025137	AT2G03810.1		18S pre-ribosomal assembly protein gar2-related		4.47015	0.252373	1.86484	0.0884091
XLOC_028497	Bra025152	AT3G25620.2		ABC-2 type transporter family protein		2.45548	0.135581	3.93859	0.0361139
XLOC_028585	Bra025315	AT3G27960.1		Tetratricopeptide repeat (TPR)-like superfamily protein		9.74917	75.7972	9.43182	138.167
XLOC_028694	Bra025495	AT5G41460.1		Protein of unknown function (DUF604)		6.58573	28.0545	27.081	97.9702
XLOC_028963	Bra025702	AT1G18940.1		Nodulin-like / Major Facilitator Superfamily protein		1.01997	0.0654911	7.47152	0.617814
XLOC_028973	Bra025721	AT1G19230.2		Riboflavin synthase-like superfamily protein		19.9905	0.0403686	1.07608	0.0106553
XLOC_029200	Bra025894	AT1G18550.1		ATP binding microtubule motor family protein		0.645718	0.0253819	0.587093	0.0320851
XLOC_029409	Bra025982	AT1G17340.1		Phosphoinositide phosphatase family protein		22.6722	3.8476	11.6301	3.85211
XLOC_029506	Bra026138	AT1G15380.1		Lactoylglutathione lyase / glyoxalase I family protein		107.002	3.6392	8.22313	0
XLOC_029534	Bra026199	AT1G14630.1				1.90522	0.0318899	4.54503	0.11543
XLOC_029555	Bra026232	AT4G17180.1		O-Glycosyl hydrolases family 17 protein		30.8647	5.31254	74.1664	21.9628
XLOC_029796	Bra026413	AT4G26650.2		RNA-binding (RRM/RBD/RNP motifs) family protein		0.0134511	1.22218	1.65319	6.05499
XLOC_029828	Bra026495	AT5G23490.1				11.0274	79.3907	0.926836	11.3239
XLOC_030090	Bra026702	AT1G16840.1				34.9016	1802.18	5.329	33.8133
XLOC_030171	Bra026849	AT1G14200.1		RING/U-box superfamily protein		150.445	13.5677	24.3541	0.785118
XLOC_030541	Bra027016	AT1G62790.2		Bifunctional inhibitor/lipid-transfer protein/seed storage 2S albumin superfamily protein		342.619	86.1605	100.214	0.962148
XLOC_030555	Bra027040	AT3G22142.1		Bifunctional inhibitor/lipid-transfer protein/seed storage 2S albumin superfamily protein		149.18	17.187	108.486	3.07749
XLOC_030638	Bra027184	AT3G16190.1		Isochorismatase family protein		114.722	24.1557	143.558	33.0594
XLOC_030843	Bra027302	AT3G14840.2		Leucine-rich repeat transmembrane protein kinase		0.0110152	0.471898	2.21858	25.627
XLOC_030723	Bra027363	AT3G14200.1		Chaperone DnaJ-domain superfamily protein		26.2053	1.75549	8.47223	0.409409
XLOC_031267	Bra027638	AT1G63310.1				16.7861	0.451866	15.7773	0.292687
XLOC_031183	Bra027696	AT1G64370.1				28.3174	0.885522	13.8756	0.391177
XLOC_031315	Bra027737	AT1G64370.1				380.523	3.91359	61.0381	3.48089
XLOC_031243	Bra027805	AT1G63310.1				25.4292	0.966984	6.95131	0.0932692
XLOC_031516	Bra027920	AT1G56660.1				128.865	1237.82	16.7167	82.7873
XLOC_031540	Bra027958	AT1G72210.1		basic helix-loop-helix (bHLH) DNA-binding superfamily protein		19.3036	0.955764	15.381	0.833341
XLOC_031585	Bra027994	AT4G10270.1		Wound-responsive family protein		63.6336	1.96021	54.2411	1.47891
XLOC_031586	Bra027995	AT4G10265.1		Wound-responsive family protein		18.7766	0.592279	18.445	0.498697
XLOC_031587	Bra027996	AT4G10270.1		Wound-responsive family protein		61.3014	2.7056	138.336	2.25441
XLOC_031775	Bra028141	AT5G37670.1		HSP20-like chaperones superfamily protein		88.0524	0.566612	28.1808	2.57889
XLOC_032428	Bra028723	AT5G06670.1		P-loop containing nucleoside triphosphate hydrolases superfamily protein		9.11353	1.38634	21.647	5.87646
XLOC_032445	Bra028761	AT5G05340.1		Peroxidase superfamily protein		131.422	4493.17	58.1148	286.188
XLOC_032869	Bra028992	AT5G55070.1		Dihydrolipoamide succinyltransferase		15.198	67.1386	11.8576	28.3548
XLOC_032875	Bra028999	AT5G54980.1		Uncharacterised protein family (UPF0497)		192.133	22.9391	6.32872	0.444376
XLOC_032784	Bra029105	AT5G52870.1				4.22747	0.369082	2.53243	0.387442
XLOC_032992	Bra029210	AT3G05910.1		Pectinacetylesterase family protein		0.0531735	1.806	0.547712	7.76571
XLOC_033171	Bra029324	AT5G61260.1		Plant calmodulin-binding protein-related		17.5689	0.407655	2.41049	0.27597
XLOC_033334	Bra029457	AT4G12540.1				2.26862	0.205053	0.989166	0.0322496
XLOC_033388	Bra029551	AT4G05070.1		Wound-responsive family protein		793.854	81.824	613.914	71.3614
XLOC_033706	Bra029812	AT3G10030.1		aspartate/glutamate/uridylate kinase family protein		265.871	3.8505	92.0096	16.2406
XLOC_033830	Bra029894	AT2G47860.1		Phototropic-responsive NPH3 family protein		6.75447	0.415967	16.4259	3.81488
XLOC_034191	Bra030293	AT2G21560.1				31.7708	0.0849984	5.98774	0.0753622
XLOC_034353	Bra030397	AT1G52140.1				14.7154	0.0358436	24.3516	1.3527
XLOC_034455	Bra030446	AT1G51340.2		MATE efflux family protein		199.555	2.30382	3.59905	0
XLOC_034542	Bra030570	AT1G04430.1		S-adenosyl-L-methionine-dependent methyltransferases superfamily protein		37.2523	183.864	42.299	125.673
XLOC_034650	Bra030796	AT1G09750.1		Eukaryotic aspartyl protease family protein		100.388	1.31751	4.76105	0.180228
XLOC_034817	Bra030799	AT1G09780.1		Phosphoglycerate mutase, 2,3-bisphosphoglycerate-independent		51.4324	230.492	35.5189	116.952
XLOC_034821	Bra030804	AT1G09880.1		Rhamnogalacturonate lyase family protein		10.3259	1.322	1.31697	0.0339343
XLOC_034889	Bra030910	AT1G54050.1		HSP20-like chaperones superfamily protein		83.6118	11.6576	1296.94	36.9346
XLOC_035219	Bra031113	AT1G76810.1		eukaryotic translation initiation factor 2 (eIF-2) family protein		5.93925	0.606207	35.0473	4.42543
XLOC_035225	Bra031127	AT2G20560.1		DNAJ heat shock family protein		89.8285	7.46601	200.63	18.3376
XLOC_035320	Bra031281	AT3G21420.1		2-oxoglutarate (2OG) and Fe(II)-dependent oxygenase superfamily protein		39.012	6.58285	23.5124	1.21543
XLOC_035461	Bra031380	AT5G27690.1		Heavy metal transport/detoxification superfamily protein		33.6486	1.7378	5.51568	0.0987746
XLOC_035545	Bra031492	AT1G60630.1		Leucine-rich repeat protein kinase family protein		2.6143	0.185498	6.22177	0.596952
XLOC_035855	Bra031615	AT1G08160.1		Late embryogenesis abundant (LEA) hydroxyproline-rich glycoprotein family		11.599	0.354801	3.65219	0.190809
XLOC_036086	Bra031840	AT5G67550.1				2.87669	0.167453	1.77334	0.0675574
XLOC_036032	Bra031975	AT3G03770.1		Leucine-rich repeat protein kinase family protein		11.7774	1.84073	8.28464	1.0503
XLOC_036049	Bra032002	AT3G03270.2		Adenine nucleotide alpha hydrolases-like superfamily protein		529.517	101.051	499.375	68.7904
XLOC_036743	Bra032531	AT1G04040.1		HAD superfamily, subfamily IIIB acid phosphatase		745.125	1.25455	22.4464	2.1873
XLOC_036915	Bra032618	AT1G01070.1		nodulin MtN21 /EamA-like transporter family protein		4.23126	0.562057	9.55576	0.169169
XLOC_036975	Bra032730	AT4G13710.2		Pectin lyase-like superfamily protein		3.35115	0.261411	4.17382	0.154857
XLOC_037044	Bra032740	AT4G13820.1		Leucine-rich repeat (LRR) family protein		4.06479	0.778769	0.609775	0.0433628
XLOC_037240	Bra032906	AT1G28400.1				114.158	4.27292	99.9843	2.43486
XLOC_037272	Bra032942	AT3G26700.1		Protein kinase superfamily protein		0.643	4.08101	0.856586	3.91029
XLOC_037390	Bra032987	AT3G27200.1		Cupredoxin superfamily protein		1.44769	0.0945035	5.07967	0.415192
XLOC_037952	Bra033602	AT4G39190.1				18.1126	0.752639	9.65836	0.758192
XLOC_037864	Bra033641	AT5G42720.1		Glycosyl hydrolase family 17 protein		51.9823	4.29044	40.5853	2.8956
XLOC_037885	Bra033682	AT5G43530.1		Helicase protein with RING/U-box domain		1.36774	0.0511116	3.9196	0.207236
XLOC_038346	Bra033951	AT1G68230.2		Reticulon family protein		8.33909	0.307304	3.41781	0.121525
XLOC_038351	Bra033957	AT1G65810.1		P-loop containing nucleoside triphosphate hydrolases superfamily protein		3.20951	0.0344967	9.69634	0.233975
XLOC_038296	Bra033973	AT1G67870.1		glycine-rich protein		4.75139	0.293832	17.589	0.240917
XLOC_038548	Bra034102	AT3G10290.1		Nucleotide-sugar transporter family protein		221.231	50.4905	116.028	45.5343
XLOC_038822	Bra034418	AT1G29720.1		Leucine-rich repeat transmembrane protein kinase		1.96148	10.5984	13.7589	25.808
XLOC_039031	Bra034568	AT4G33550.2		Bifunctional inhibitor/lipid-transfer protein/seed storage 2S albumin superfamily protein		8.24619	0.617681	85.1466	0.587748
XLOC_039033	Bra034570	AT4G33550.2		Bifunctional inhibitor/lipid-transfer protein/seed storage 2S albumin superfamily protein		8.24619	0.617681	85.1466	0.587748
XLOC_039134	Bra034595	AT4G33980.1				0.990803	37.9638	0.334768	3.74308
XLOC_039097	Bra034672	AT4G35070.1		SBP (S-ribonuclease binding protein) family protein		14.2744	1.62655	3.50243	0.15095
XLOC_039542	Bra034960	AT3G43270.1		Plant invertase/pectin methylesterase inhibitor superfamily		6.79569	0.162157	1.39634	0.0436472
XLOC_039583	Bra035010	AT5G42200.1		RING/U-box superfamily protein		4.0866	0.14551	4.9626	0.170074
XLOC_039733	Bra035122	AT1G79480.1		Carbohydrate-binding X8 domain superfamily protein		2.15591	0.274491	1.65374	0.0604522
XLOC_039638	Bra035133	AT1G79660.1				24.527	367.228	11.3453	77.511
XLOC_039929	Bra035334	AT5G42830.1		HXXXD-type acyl-transferase family protein		0.317738	47.3316	0.415119	4.40992
XLOC_040435	Bra035681	AT2G28660.1		Chloroplast-targeted copper chaperone protein		2.68324	0.154552	3.84808	0.330264
XLOC_040673	Bra035871	AT5G62960.1				9.10969	0.758378	2.59209	0.261372
XLOC_040616	Bra035885	AT5G62680.1		Major facilitator superfamily protein		10.9897	0.686298	7.52098	0.175693
XLOC_040617	Bra035886	AT5G62680.1		Major facilitator superfamily protein		2.34351	0.0746391	3.97365	0.13555
XLOC_040699	Bra035925	AT5G61530.1		small G protein family protein / RhoGAP family protein		42.2526	10.7936	49.4558	18.3985
XLOC_041002	Bra036199	AT3G30340.1		nodulin MtN21 /EamA-like transporter family protein		1.85247	0.150255	5.25821	0.112459
XLOC_041300	Bra036418	AT3G03980.1		NAD(P)-binding Rossmann-fold superfamily protein		65.7879	7.56183	6.95834	0.110626
XLOC_041375	Bra036567	AT5G26200.1		Mitochondrial substrate carrier family protein		10.9504	0.0390617	17.5451	0.144868
XLOC_041377	Bra036573	AT5G26280.1		TRAF-like family protein		7056.61	734.132	14605.5	2753.51
XLOC_041811	Bra036892	AT4G14740.1		Plant protein of unknown function (DUF828) with plant pleckstrin homology-like region		22.0816	3.15182	12.0815	2.22394
XLOC_041938	Bra037033	AT4G32950.1		Protein phosphatase 2C family protein		0.0306828	17.0049	0.0260886	1.5955
XLOC_042220	Bra037294	AT4G34950.1		Major facilitator superfamily protein		12.1762	68.2273	13.2609	63.4956
XLOC_042337	Bra037413	AT4G01440.1		nodulin MtN21 /EamA-like transporter family protein		29.5226	0.194132	9.83918	0.229945
XLOC_042506	Bra037512	AT5G48060.1		C2 calcium/lipid-binding plant phosphoribosyltransferase family protein		3.68264	0.119385	0.669729	0.0323548
XLOC_042587	Bra037590	AT3G18350.1		Plant protein of unknown function (DUF639)		18.1426	6.36388	37.6385	14.7878
XLOC_042554	Bra037594	AT3G18260.1		Reticulon family protein		7.22437	0.317162	4.15064	0.229285
XLOC_042944	Bra037894	AT4G09950.1		P-loop containing nucleoside triphosphate hydrolases superfamily protein		27.3609	0.714775	27.8323	0.219726
XLOC_043085	Bra037954	AT1G54020.2		GDSL-like Lipase/Acylhydrolase superfamily protein		719.795	38.7872	713.647	22.8587
XLOC_043281	Bra038163	AT1G56440.1		Tetratricopeptide repeat (TPR)-like superfamily protein		61.1314	16.0318	72.5133	28.1876
XLOC_043403	Bra038235	AT3G19850.1		Phototropic-responsive NPH3 family protein		30.0371	0.73671	11.8554	1.1186
XLOC_043828	Bra038594	AT1G61600.1		Protein of unknown function (DUF1262)		3.53249	0.0393064	3.06283	0.147665
XLOC_043883	Bra038656	AT5G63710.1		Leucine-rich repeat protein kinase family protein		7.97831	0.196828	3.15642	0.0393524
XLOC_043942	Bra038688	AT3G11930.2		Adenine nucleotide alpha hydrolases-like superfamily protein		15.7971	0.111168	8.76473	0.125517
XLOC_044079	Bra038807	AT4G20320.1		CTP synthase family protein		11.3685	0.707392	2.80771	0.169074
XLOC_044219	Bra038929	AT1G58170.1		Disease resistance-responsive (dirigent-like protein) family protein		10.3566	239.467	18.2904	76.209
XLOC_044268	Bra038958	AT5G37340.2		ZPR1 zinc-finger domain protein		64.3282	7.53639	101.214	39.8394
XLOC_044271	Bra038962	AT4G14020.1		Rapid alkalinization factor (RALF) family protein		85.9419	3.90803	78.98	0.568039
XLOC_044681	Bra039269	AT2G46630.1				31.2677	2.16533	21.2792	0.751134
XLOC_044682	Bra039271	AT2G46600.1		Calcium-binding EF-hand family protein		645.416	46.7157	940.436	40.8079
XLOC_045204	Bra039737	AT1G65690.1		Late embryogenesis abundant (LEA) hydroxyproline-rich glycoprotein family		0.514531	22.6439	2.69169	26.2364
XLOC_045319	Bra039845	AT2G15680.1		Calcium-binding EF-hand family protein		34.8237	0.840463	20.0543	0.213917
XLOC_045856	Bra040302	AT2G15180.1		Zinc knuckle (CCHC-type) family protein		0.865207	0.0249764	33.5801	3.19773
XLOC_046159	Bra040546	AT3G01670.1				66.0334	1.62731	17.8619	0.177175
XLOC_046160	Bra040547	AT3G01680.1				59.7024	1.65452	29.1719	0.364244
XLOC_046240	Bra040598	AT3G02750.1		Protein phosphatase 2C family protein		11.3353	40.0343	10.784	33.3132
XLOC_046351	Bra040686	AT3G53100.1		GDSL-like Lipase/Acylhydrolase superfamily protein		5.02623	0.142285	11.6809	0.286223
XLOC_046363	Bra040700	AT3G01680.1				36.111	1.04592	8.3968	0.105912
XLOC_046614	Bra040871	AT3G55290.2		NAD(P)-binding Rossmann-fold superfamily protein		45.0842	7.78371	8.88009	1.42999
XLOC_046961	Bra041079	AT1G52140.1				10.5011	0.108237	5.19164	0.391854
