# Supplementary material for: Comparative transcriptomics reveals shared gene expression changes during independent evolutionary origins of stem and hypocotyl/root tubers in Brassica (Brassicaceae)
Source: PLoS One. 2018 Jun 1;13(6):e0197166. doi: 10.1371/journal.pone.0197166 (PMC5983522; doi:10.1371/journal.pone.0197166)
Supplement: S3 Table — FDR-corrected p values are based on a Fisher exact test that compared the number of genes annotated with a GO term from the core set to the number of similarly annotated genes in the reference set. The specific loci that have the annotations are listed. The XLOC identifiers of these loci are based on the output from Cuffmerge (S1 Data). (XLSX) [file pone.0197166.s010.xlsx]

## Sheet: FisherTestResults_FullDataSet_O
S3 Table
GO-ID	Term	FDR	Number of core set genes with GO annotation	Number of reference genes with GO annotation	Numer of core set genes lacking GO annotation	Numer of reference set genes lacking GO annotation	Over / under enriched in core set	Core set sequence IDs	Reference set sequence IDs
GO:0009644	response to high light intensity	1.10644e-09	43	111	755	8468	over	XLOC_035225, XLOC_022068, XLOC_044004, XLOC_010422, XLOC_014650, XLOC_027356, XLOC_014998, XLOC_000396, XLOC_009708, XLOC_015248, XLOC_006775, XLOC_016650, XLOC_014125, XLOC_005676, XLOC_034269, XLOC_018015, XLOC_018363, XLOC_008108, XLOC_040225, XLOC_031775, XLOC_043374, XLOC_015042, XLOC_034889, XLOC_020735, XLOC_014242, XLOC_020218, XLOC_017390, XLOC_046769, XLOC_006396, XLOC_032609, XLOC_0233…	XLOC_041520, XLOC_000604, XLOC_021967, XLOC_027237, XLOC_046362, XLOC_038757, XLOC_038732, XLOC_036523, XLOC_008028, XLOC_029389, XLOC_019556, XLOC_027112, XLOC_003185, XLOC_038616, XLOC_029287, XLOC_035926, XLOC_017277, XLOC_005242, XLOC_014553, XLOC_014552, XLOC_004738, XLOC_035874, XLOC_033696, XLOC_014508, XLOC_041271, XLOC_035831, XLOC_009586, XLOC_033606, XLOC_011841, XLOC_038470, XLOC_0188…
GO:0010075	regulation of meristem growth	1.1111e-07	36	96	762	8483	over	XLOC_022881, XLOC_027060, XLOC_002272, XLOC_022820, XLOC_030531, XLOC_037572, XLOC_009265, XLOC_047443, XLOC_009246, XLOC_027988, XLOC_027987, XLOC_005630, XLOC_015524, XLOC_027149, XLOC_017590, XLOC_043004, XLOC_047255, XLOC_014401, XLOC_036255, XLOC_045859, XLOC_022420, XLOC_006515, XLOC_027286, XLOC_033707, XLOC_003226, XLOC_012380, XLOC_001006, XLOC_003097, XLOC_047339, XLOC_044081, XLOC_0473…	XLOC_019677, XLOC_017478, XLOC_009845, XLOC_015258, XLOC_025010, XLOC_032193, XLOC_044148, XLOC_013002, XLOC_022351, XLOC_008078, XLOC_043634, XLOC_040999, XLOC_017327, XLOC_003103, XLOC_036408, XLOC_014665, XLOC_004861, XLOC_045773, XLOC_004813, XLOC_041342, XLOC_009662, XLOC_009661, XLOC_017254, XLOC_027011, XLOC_026581, XLOC_016712, XLOC_006935, XLOC_012350, XLOC_010147, XLOC_009591, XLOC_0171…
GO:0010089	xylem development	9.10417e-07	23	43	775	8536	over	XLOC_012624, XLOC_009799, XLOC_035209, XLOC_028902, XLOC_037277, XLOC_007219, XLOC_029881, XLOC_018511, XLOC_039730, XLOC_014944, XLOC_027963, XLOC_019798, XLOC_009835, XLOC_003766, XLOC_009371, XLOC_044748, XLOC_006515, XLOC_012864, XLOC_019214, XLOC_021659, XLOC_016240, XLOC_010161, XLOC_027873	XLOC_004975, XLOC_032039, XLOC_029269, XLOC_027068, XLOC_009661, XLOC_010144, XLOC_005184, XLOC_036239, XLOC_016668, XLOC_035746, XLOC_013936, XLOC_011660, XLOC_007183, XLOC_008840, XLOC_011592, XLOC_000005, XLOC_011512, XLOC_027883, XLOC_015893, XLOC_009156, XLOC_030537, XLOC_005987, XLOC_033126, XLOC_011387, XLOC_011371, XLOC_025501, XLOC_009063, XLOC_030440, XLOC_010877, XLOC_006384, XLOC_0129…
GO:0042542	response to hydrogen peroxide	1.96975e-06	43	153	755	8426	over	XLOC_035225, XLOC_022068, XLOC_044004, XLOC_010422, XLOC_014650, XLOC_027356, XLOC_044682, XLOC_014998, XLOC_000396, XLOC_009708, XLOC_015248, XLOC_006775, XLOC_016650, XLOC_014125, XLOC_005676, XLOC_034269, XLOC_018015, XLOC_018363, XLOC_008108, XLOC_016612, XLOC_031775, XLOC_043374, XLOC_015042, XLOC_034889, XLOC_020735, XLOC_014242, XLOC_020218, XLOC_046769, XLOC_006396, XLOC_032609, XLOC_0233…	XLOC_037055, XLOC_037054, XLOC_041520, XLOC_000604, XLOC_021967, XLOC_027237, XLOC_013062, XLOC_046362, XLOC_038757, XLOC_005420, XLOC_038732, XLOC_036523, XLOC_032158, XLOC_028908, XLOC_028907, XLOC_022351, XLOC_010399, XLOC_029389, XLOC_041445, XLOC_039147, XLOC_033848, XLOC_038616, XLOC_012479, XLOC_010295, XLOC_032003, XLOC_045755, XLOC_029287, XLOC_017277, XLOC_019432, XLOC_034198, XLOC_0243…
GO:0000911	cytokinesis by cell plate formation	2.3374e-06	33	97	765	8482	over	XLOC_010102, XLOC_004465, XLOC_029206, XLOC_011054, XLOC_028452, XLOC_014192, XLOC_014616, XLOC_033315, XLOC_014966, XLOC_018035, XLOC_007014, XLOC_015524, XLOC_009091, XLOC_027149, XLOC_010879, XLOC_026380, XLOC_013300, XLOC_028090, XLOC_031270, XLOC_045859, XLOC_017531, XLOC_012545, XLOC_042218, XLOC_002998, XLOC_039808, XLOC_033299, XLOC_012380, XLOC_001006, XLOC_020834, XLOC_043780, XLOC_0179…	XLOC_019677, XLOC_003296, XLOC_013059, XLOC_024531, XLOC_045876, XLOC_002721, XLOC_031681, XLOC_015187, XLOC_005398, XLOC_015155, XLOC_017315, XLOC_002690, XLOC_010268, XLOC_012435, XLOC_028720, XLOC_024355, XLOC_004772, XLOC_045639, XLOC_033624, XLOC_030977, XLOC_028671, XLOC_026460, XLOC_012260, XLOC_001979, XLOC_023700, XLOC_048145, XLOC_030871, XLOC_040647, XLOC_021482, XLOC_031257, XLOC_0312…
GO:0006306	DNA methylation	2.3374e-06	26	61	772	8518	over	XLOC_012624, XLOC_028452, XLOC_014192, XLOC_014616, XLOC_018035, XLOC_019114, XLOC_026538, XLOC_035696, XLOC_019798, XLOC_016177, XLOC_005630, XLOC_015524, XLOC_010879, XLOC_026380, XLOC_013300, XLOC_028090, XLOC_031270, XLOC_045859, XLOC_042218, XLOC_002998, XLOC_033299, XLOC_009654, XLOC_036048, XLOC_001006, XLOC_043780, XLOC_036318	XLOC_039216, XLOC_021953, XLOC_009863, XLOC_013059, XLOC_013034, XLOC_002778, XLOC_005398, XLOC_036478, XLOC_028803, XLOC_016814, XLOC_014613, XLOC_026570, XLOC_028720, XLOC_014566, XLOC_033624, XLOC_007387, XLOC_011813, XLOC_030977, XLOC_006872, XLOC_012260, XLOC_023794, XLOC_023700, XLOC_038313, XLOC_045449, XLOC_021482, XLOC_031240, XLOC_009350, XLOC_044938, XLOC_024083, XLOC_020925, XLOC_0142…
GO:0009944	polarity specification of adaxial/abaxial axis	2.79519e-05	18	34	780	8545	over	XLOC_027060, XLOC_012624, XLOC_002272, XLOC_022820, XLOC_047443, XLOC_038159, XLOC_019798, XLOC_005630, XLOC_043004, XLOC_047255, XLOC_036255, XLOC_006515, XLOC_012864, XLOC_033707, XLOC_003226, XLOC_003097, XLOC_047339, XLOC_047323	XLOC_044148, XLOC_008078, XLOC_043634, XLOC_033813, XLOC_017312, XLOC_003103, XLOC_014665, XLOC_026618, XLOC_009662, XLOC_009661, XLOC_012350, XLOC_033624, XLOC_030954, XLOC_004687, XLOC_004686, XLOC_012268, XLOC_002472, XLOC_021590, XLOC_038345, XLOC_007183, XLOC_008840, XLOC_015893, XLOC_034865, XLOC_022804, XLOC_013474, XLOC_003591, XLOC_001381, XLOC_011137, XLOC_008304, XLOC_036776, XLOC_0443…
GO:0008283	cell proliferation	3.30808e-05	33	114	765	8465	over	XLOC_012624, XLOC_029206, XLOC_009772, XLOC_028452, XLOC_014192, XLOC_042496, XLOC_014616, XLOC_033315, XLOC_014966, XLOC_019114, XLOC_026538, XLOC_035696, XLOC_019798, XLOC_015524, XLOC_026847, XLOC_010879, XLOC_026380, XLOC_013300, XLOC_028090, XLOC_045859, XLOC_017531, XLOC_042218, XLOC_026308, XLOC_039808, XLOC_012864, XLOC_033299, XLOC_009654, XLOC_007449, XLOC_001006, XLOC_020834, XLOC_0179…	XLOC_019677, XLOC_009863, XLOC_013059, XLOC_002778, XLOC_002765, XLOC_019532, XLOC_005398, XLOC_009738, XLOC_034237, XLOC_028803, XLOC_032039, XLOC_002690, XLOC_014613, XLOC_033767, XLOC_035915, XLOC_029250, XLOC_019468, XLOC_009673, XLOC_026581, XLOC_014566, XLOC_012384, XLOC_022110, XLOC_033624, XLOC_009591, XLOC_041211, XLOC_030977, XLOC_026484, XLOC_006872, XLOC_004687, XLOC_002499, XLOC_0122…
GO:0009269	response to desiccation	3.68138e-05	16	27	782	8552	over	XLOC_004413, XLOC_023436, XLOC_005350, XLOC_025489, XLOC_026072, XLOC_004012, XLOC_004011, XLOC_004010, XLOC_004009, XLOC_019238, XLOC_002178, XLOC_004695, XLOC_013911, XLOC_006006, XLOC_001016, XLOC_026917	XLOC_019568, XLOC_017327, XLOC_036418, XLOC_021750, XLOC_005237, XLOC_034196, XLOC_026348, XLOC_037828, XLOC_018691, XLOC_038227, XLOC_038220, XLOC_045342, XLOC_025631, XLOC_013657, XLOC_003836, XLOC_018442, XLOC_035259, XLOC_034731, XLOC_041862, XLOC_035142, XLOC_023163, XLOC_011070, XLOC_022578, XLOC_017556, XLOC_046447, XLOC_001128, XLOC_034430
GO:0009855	determination of bilateral symmetry	5.25881e-05	22	56	776	8523	over	XLOC_027060, XLOC_004465, XLOC_012624, XLOC_002272, XLOC_022820, XLOC_047443, XLOC_019798, XLOC_005630, XLOC_043004, XLOC_047255, XLOC_036255, XLOC_006515, XLOC_012864, XLOC_033299, XLOC_033707, XLOC_003226, XLOC_036048, XLOC_003097, XLOC_047339, XLOC_044081, XLOC_047323, XLOC_014817	XLOC_007682, XLOC_013034, XLOC_044148, XLOC_014765, XLOC_043634, XLOC_033813, XLOC_015187, XLOC_005389, XLOC_017312, XLOC_036478, XLOC_003103, XLOC_014665, XLOC_000457, XLOC_009662, XLOC_009661, XLOC_024355, XLOC_036306, XLOC_012350, XLOC_002519, XLOC_033624, XLOC_009531, XLOC_030954, XLOC_004686, XLOC_012268, XLOC_002472, XLOC_021590, XLOC_000161, XLOC_021482, XLOC_007183, XLOC_008840, XLOC_0235…
GO:0016165	linoleate 13S-lipoxygenase activity	5.70544e-05	8	3	790	8576	over	XLOC_004413, XLOC_025489, XLOC_026899, XLOC_004012, XLOC_004011, XLOC_004010, XLOC_004009, XLOC_004695	XLOC_024109, XLOC_018628, XLOC_023023
GO:0051567	histone H3-K9 methylation	0.00010938	27	87	771	8492	over	XLOC_006617, XLOC_028452, XLOC_014192, XLOC_014616, XLOC_033315, XLOC_018035, XLOC_019114, XLOC_026538, XLOC_035696, XLOC_007014, XLOC_016177, XLOC_005630, XLOC_015524, XLOC_009091, XLOC_010879, XLOC_026380, XLOC_013300, XLOC_028090, XLOC_031270, XLOC_045859, XLOC_017531, XLOC_042218, XLOC_033299, XLOC_009654, XLOC_001006, XLOC_043780, XLOC_036318	XLOC_021953, XLOC_009863, XLOC_009859, XLOC_013059, XLOC_013034, XLOC_036554, XLOC_022335, XLOC_002778, XLOC_033813, XLOC_005398, XLOC_015155, XLOC_034258, XLOC_028803, XLOC_016814, XLOC_014613, XLOC_026570, XLOC_046122, XLOC_014566, XLOC_024311, XLOC_011813, XLOC_030977, XLOC_026439, XLOC_006872, XLOC_012260, XLOC_023700, XLOC_048145, XLOC_038313, XLOC_045449, XLOC_021482, XLOC_031240, XLOC_0116…
GO:0005871	kinesin complex	0.000264076	13	21	785	8558	over	XLOC_029206, XLOC_029200, XLOC_007219, XLOC_018035, XLOC_010594, XLOC_031270, XLOC_019222, XLOC_033299, XLOC_023011, XLOC_025078, XLOC_006346, XLOC_043780, XLOC_032428	XLOC_041405, XLOC_005398, XLOC_040999, XLOC_020061, XLOC_011952, XLOC_029204, XLOC_034031, XLOC_037942, XLOC_048145, XLOC_031240, XLOC_011644, XLOC_040529, XLOC_012034, XLOC_043068, XLOC_003888, XLOC_035256, XLOC_039556, XLOC_010684, XLOC_014991, XLOC_020326, XLOC_007712
GO:0006457	protein folding	0.000272944	38	162	760	8417	over	XLOC_035225, XLOC_024239, XLOC_022068, XLOC_044004, XLOC_010422, XLOC_014650, XLOC_003318, XLOC_027356, XLOC_024532, XLOC_014998, XLOC_009708, XLOC_006771, XLOC_023734, XLOC_016650, XLOC_014125, XLOC_005676, XLOC_018015, XLOC_018363, XLOC_008108, XLOC_031775, XLOC_043374, XLOC_015042, XLOC_034889, XLOC_020735, XLOC_011468, XLOC_014242, XLOC_020218, XLOC_023350, XLOC_007453, XLOC_001815, XLOC_0205…	XLOC_041520, XLOC_000604, XLOC_029444, XLOC_021967, XLOC_027237, XLOC_025035, XLOC_013071, XLOC_025013, XLOC_046362, XLOC_038732, XLOC_036523, XLOC_022358, XLOC_008028, XLOC_029389, XLOC_019591, XLOC_000523, XLOC_031653, XLOC_040976, XLOC_040956, XLOC_038616, XLOC_014651, XLOC_004823, XLOC_029287, XLOC_011989, XLOC_017277, XLOC_034112, XLOC_014553, XLOC_014552, XLOC_014541, XLOC_004738, XLOC_0358…
GO:0080027	response to herbivore	0.000343717	9	8	789	8571	over	XLOC_004413, XLOC_025489, XLOC_015891, XLOC_015889, XLOC_004012, XLOC_004011, XLOC_004010, XLOC_004009, XLOC_004695	XLOC_028353, XLOC_021239, XLOC_034961, XLOC_001630, XLOC_030581, XLOC_046694, XLOC_019814, XLOC_043818
GO:0042555	MCM complex	0.000973492	6	2	792	8577	over	XLOC_014192, XLOC_014616, XLOC_019114, XLOC_015524, XLOC_028090, XLOC_045859	XLOC_038032, XLOC_001518
GO:0006275	regulation of DNA replication	0.00103792	18	50	780	8529	over	XLOC_017600, XLOC_028452, XLOC_014192, XLOC_014616, XLOC_019114, XLOC_007848, XLOC_035696, XLOC_007014, XLOC_015524, XLOC_010879, XLOC_013300, XLOC_028090, XLOC_045859, XLOC_017531, XLOC_026308, XLOC_033299, XLOC_006346, XLOC_036318	XLOC_019677, XLOC_021953, XLOC_013059, XLOC_020144, XLOC_017355, XLOC_005398, XLOC_028892, XLOC_046231, XLOC_002690, XLOC_004861, XLOC_010268, XLOC_028720, XLOC_010113, XLOC_029139, XLOC_007387, XLOC_006872, XLOC_012260, XLOC_038313, XLOC_021482, XLOC_044938, XLOC_024083, XLOC_024082, XLOC_032851, XLOC_004328, XLOC_003820, XLOC_038044, XLOC_006460, XLOC_017931, XLOC_003742, XLOC_020693, XLOC_0450…
GO:0007018	microtubule-based movement	0.00127291	12	22	786	8557	over	XLOC_029206, XLOC_029200, XLOC_018035, XLOC_010594, XLOC_031270, XLOC_019222, XLOC_033299, XLOC_023011, XLOC_025078, XLOC_006346, XLOC_043780, XLOC_032428	XLOC_041405, XLOC_005398, XLOC_040999, XLOC_020061, XLOC_029204, XLOC_037942, XLOC_045508, XLOC_048145, XLOC_002350, XLOC_031240, XLOC_011644, XLOC_040529, XLOC_012034, XLOC_043068, XLOC_031068, XLOC_003888, XLOC_038055, XLOC_035256, XLOC_039556, XLOC_010684, XLOC_014991, XLOC_022494
GO:0006270	DNA replication initiation	0.00165889	12	23	786	8556	over	XLOC_017600, XLOC_028452, XLOC_014192, XLOC_014616, XLOC_019114, XLOC_015524, XLOC_010879, XLOC_013300, XLOC_028090, XLOC_045859, XLOC_014599, XLOC_036318	XLOC_005398, XLOC_046231, XLOC_033690, XLOC_006872, XLOC_012260, XLOC_038313, XLOC_044938, XLOC_024083, XLOC_032851, XLOC_038032, XLOC_006460, XLOC_017931, XLOC_001518, XLOC_045090, XLOC_029875, XLOC_010806, XLOC_039603, XLOC_024963, XLOC_039500, XLOC_025253, XLOC_036750, XLOC_020346, XLOC_025139
GO:0010286	heat acclimation	0.00172866	18	53	780	8526	over	XLOC_014650, XLOC_003318, XLOC_009708, XLOC_024862, XLOC_002899, XLOC_001437, XLOC_024021, XLOC_005676, XLOC_018363, XLOC_020735, XLOC_011468, XLOC_020218, XLOC_019878, XLOC_007453, XLOC_020502, XLOC_003879, XLOC_017635, XLOC_005564	XLOC_025013, XLOC_013054, XLOC_001074, XLOC_039165, XLOC_010324, XLOC_003111, XLOC_002692, XLOC_029287, XLOC_011978, XLOC_003082, XLOC_045669, XLOC_029147, XLOC_021643, XLOC_038440, XLOC_037923, XLOC_035715, XLOC_029048, XLOC_005010, XLOC_028515, XLOC_014370, XLOC_037858, XLOC_009304, XLOC_009303, XLOC_018696, XLOC_028432, XLOC_028425, XLOC_023572, XLOC_011524, XLOC_018542, XLOC_037657, XLOC_0136…
GO:0010088	phloem development	0.00202264	5	1	793	8578	over	XLOC_001130, XLOC_039730, XLOC_003766, XLOC_009371, XLOC_044748	XLOC_010067
GO:0006949	syncytium formation	0.00208953	9	12	789	8567	over	XLOC_011501, XLOC_000076, XLOC_029881, XLOC_001122, XLOC_027963, XLOC_015390, XLOC_041292, XLOC_005246, XLOC_027873	XLOC_005329, XLOC_019195, XLOC_040372, XLOC_040351, XLOC_016197, XLOC_032602, XLOC_006342, XLOC_010600, XLOC_013298, XLOC_044356, XLOC_042128, XLOC_029575
GO:0009409	response to cold	0.0023785	63	373	735	8206	over	XLOC_044832, XLOC_024252, XLOC_006172, XLOC_029208, XLOC_017936, XLOC_027381, XLOC_036184, XLOC_004413, XLOC_046860, XLOC_044683, XLOC_014998, XLOC_001921, XLOC_023436, XLOC_001907, XLOC_005350, XLOC_047443, XLOC_025489, XLOC_019488, XLOC_006771, XLOC_035360, XLOC_022655, XLOC_043085, XLOC_023734, XLOC_005676, XLOC_018015, XLOC_037869, XLOC_005659, XLOC_039226, XLOC_026072, XLOC_040225, XLOC_0472…	XLOC_019685, XLOC_019676, XLOC_021967, XLOC_029434, XLOC_007681, XLOC_007677, XLOC_025040, XLOC_046394, XLOC_013062, XLOC_009817, XLOC_001074, XLOC_028947, XLOC_046301, XLOC_016972, XLOC_038701, XLOC_016971, XLOC_022351, XLOC_045884, XLOC_045866, XLOC_010366, XLOC_010353, XLOC_043662, XLOC_008028, XLOC_021891, XLOC_039147, XLOC_009786, XLOC_009781, XLOC_019556, XLOC_033807, XLOC_033806, XLOC_0097…
GO:0005507	copper ion binding	0.00300748	27	112	771	8467	over	XLOC_041220, XLOC_035209, XLOC_006172, XLOC_011054, XLOC_040435, XLOC_003318, XLOC_020638, XLOC_030028, XLOC_006771, XLOC_023734, XLOC_032076, XLOC_002395, XLOC_038927, XLOC_041669, XLOC_027149, XLOC_021514, XLOC_037390, XLOC_030671, XLOC_011944, XLOC_010052, XLOC_011468, XLOC_021309, XLOC_019537, XLOC_012380, XLOC_028191, XLOC_037784, XLOC_022092	XLOC_015258, XLOC_003296, XLOC_028947, XLOC_024583, XLOC_008092, XLOC_024502, XLOC_039187, XLOC_021899, XLOC_029334, XLOC_027120, XLOC_045755, XLOC_002638, XLOC_023910, XLOC_016784, XLOC_016783, XLOC_045684, XLOC_006932, XLOC_006925, XLOC_033682, XLOC_000366, XLOC_009573, XLOC_007393, XLOC_029105, XLOC_040734, XLOC_018874, XLOC_046008, XLOC_023784, XLOC_029080, XLOC_043333, XLOC_000221, XLOC_0357…
GO:0044272	sulfur compound biosynthetic process	0.00302051	50	275	748	8304	over	XLOC_008001, XLOC_012616, XLOC_020690, XLOC_023496, XLOC_034455, XLOC_004413, XLOC_040431, XLOC_002592, XLOC_005048, XLOC_041866, XLOC_001921, XLOC_034770, XLOC_005350, XLOC_005341, XLOC_025489, XLOC_006771, XLOC_043085, XLOC_034269, XLOC_026088, XLOC_016989, XLOC_032076, XLOC_038927, XLOC_040225, XLOC_025772, XLOC_021514, XLOC_036743, XLOC_011944, XLOC_030638, XLOC_023898, XLOC_039046, XLOC_0422…	XLOC_007682, XLOC_031706, XLOC_005491, XLOC_027211, XLOC_046366, XLOC_036577, XLOC_001074, XLOC_005411, XLOC_001045, XLOC_032138, XLOC_024537, XLOC_024535, XLOC_022357, XLOC_022351, XLOC_010353, XLOC_012527, XLOC_043662, XLOC_002731, XLOC_008028, XLOC_010317, XLOC_015198, XLOC_040999, XLOC_017327, XLOC_003185, XLOC_007530, XLOC_040964, XLOC_015125, XLOC_024492, XLOC_028848, XLOC_002692, XLOC_0026…
GO:0009505	plant-type cell wall	0.00360575	35	166	763	8413	over	XLOC_026418, XLOC_001167, XLOC_005844, XLOC_029881, XLOC_010746, XLOC_044677, XLOC_001122, XLOC_001907, XLOC_043085, XLOC_007038, XLOC_027963, XLOC_002395, XLOC_041669, XLOC_036743, XLOC_039542, XLOC_047703, XLOC_046187, XLOC_002347, XLOC_017216, XLOC_001255, XLOC_043988, XLOC_042072, XLOC_001043, XLOC_030774, XLOC_005713, XLOC_039638, XLOC_034650, XLOC_016235, XLOC_026917, XLOC_007416, XLOC_0335…	XLOC_021967, XLOC_019660, XLOC_017478, XLOC_015258, XLOC_015241, XLOC_038770, XLOC_005435, XLOC_034374, XLOC_005401, XLOC_015187, XLOC_005370, XLOC_038667, XLOC_044062, XLOC_016886, XLOC_044027, XLOC_020055, XLOC_014624, XLOC_004833, XLOC_039023, XLOC_000409, XLOC_027068, XLOC_017277, XLOC_009614, XLOC_028776, XLOC_034190, XLOC_024355, XLOC_012349, XLOC_010156, XLOC_010144, XLOC_035857, XLOC_0003…
GO:0008569	minus-end-directed microtubule motor activity	0.00363686	4	0	794	8579	over	XLOC_018035, XLOC_033299, XLOC_023011, XLOC_043780
GO:0010233	phloem transport	0.00424519	7	7	791	8572	over	XLOC_020152, XLOC_027988, XLOC_027987, XLOC_010042, XLOC_027791, XLOC_040617, XLOC_040616	XLOC_010067, XLOC_013722, XLOC_008778, XLOC_041984, XLOC_003633, XLOC_011207, XLOC_018057
GO:0032440	2-alkenal reductase [NAD(P)] activity	0.00473218	20	72	778	8507	over	XLOC_022881, XLOC_028495, XLOC_046098, XLOC_014998, XLOC_041053, XLOC_013073, XLOC_027988, XLOC_027987, XLOC_024003, XLOC_018363, XLOC_043374, XLOC_013943, XLOC_045319, XLOC_027239, XLOC_001815, XLOC_036032, XLOC_044081, XLOC_006653, XLOC_026795, XLOC_005564	XLOC_007681, XLOC_013071, XLOC_046385, XLOC_008078, XLOC_029365, XLOC_021876, XLOC_019572, XLOC_027101, XLOC_028887, XLOC_028839, XLOC_026625, XLOC_029287, XLOC_021763, XLOC_011989, XLOC_014553, XLOC_033680, XLOC_043407, XLOC_009524, XLOC_016649, XLOC_037977, XLOC_035794, XLOC_028539, XLOC_018744, XLOC_024162, XLOC_016552, XLOC_018725, XLOC_024144, XLOC_000102, XLOC_011654, XLOC_036059, XLOC_0405…
GO:0009506	plasmodesma	0.00476528	87	589	711	7990	over	XLOC_001659, XLOC_035209, XLOC_006172, XLOC_002272, XLOC_001167, XLOC_011054, XLOC_028452, XLOC_000512, XLOC_002592, XLOC_005838, XLOC_010746, XLOC_024532, XLOC_034425, XLOC_041856, XLOC_001921, XLOC_008635, XLOC_001122, XLOC_001105, XLOC_005350, XLOC_030843, XLOC_020152, XLOC_041377, XLOC_022655, XLOC_043085, XLOC_024021, XLOC_023734, XLOC_012755, XLOC_005676, XLOC_014918, XLOC_007036, XLOC_0237…	XLOC_041538, XLOC_037055, XLOC_037054, XLOC_000616, XLOC_019676, XLOC_000607, XLOC_021967, XLOC_019660, XLOC_017478, XLOC_025071, XLOC_025061, XLOC_009859, XLOC_027211, XLOC_015258, XLOC_013064, XLOC_025010, XLOC_044195, XLOC_005452, XLOC_046362, XLOC_038761, XLOC_007602, XLOC_001066, XLOC_001047, XLOC_024584, XLOC_036523, XLOC_034342, XLOC_024561, XLOC_024549, XLOC_014762, XLOC_024537, XLOC_0245…
GO:0006636	unsaturated fatty acid biosynthetic process	0.00476528	14	38	784	8541	over	XLOC_008001, XLOC_023496, XLOC_004413, XLOC_008635, XLOC_025489, XLOC_026538, XLOC_039839, XLOC_004012, XLOC_004011, XLOC_004010, XLOC_004009, XLOC_004695, XLOC_026632, XLOC_009654	XLOC_001030, XLOC_008028, XLOC_015125, XLOC_034198, XLOC_045671, XLOC_021650, XLOC_030992, XLOC_046024, XLOC_014423, XLOC_012227, XLOC_019285, XLOC_017038, XLOC_040615, XLOC_028537, XLOC_016502, XLOC_041031, XLOC_014243, XLOC_039949, XLOC_012002, XLOC_038161, XLOC_016283, XLOC_020746, XLOC_008636, XLOC_006328, XLOC_041936, XLOC_001463, XLOC_011211, XLOC_016064, XLOC_029783, XLOC_035113, XLOC_0035…
GO:0010014	meristem initiation	0.00478033	22	85	776	8494	over	XLOC_027060, XLOC_012624, XLOC_002272, XLOC_022820, XLOC_007219, XLOC_047443, XLOC_019798, XLOC_005630, XLOC_043004, XLOC_047255, XLOC_044785, XLOC_036255, XLOC_006515, XLOC_012864, XLOC_033707, XLOC_003226, XLOC_036048, XLOC_003097, XLOC_047339, XLOC_044081, XLOC_047323, XLOC_014817	XLOC_013034, XLOC_044148, XLOC_014765, XLOC_004975, XLOC_045884, XLOC_043634, XLOC_033813, XLOC_015187, XLOC_029302, XLOC_005389, XLOC_017312, XLOC_036478, XLOC_040932, XLOC_003103, XLOC_014665, XLOC_000457, XLOC_035915, XLOC_009662, XLOC_009661, XLOC_018936, XLOC_024355, XLOC_012350, XLOC_033624, XLOC_009532, XLOC_009531, XLOC_028693, XLOC_030954, XLOC_016668, XLOC_004686, XLOC_012268, XLOC_0357…
GO:0006546	glycine catabolic process	0.00480949	12	28	786	8551	over	XLOC_008001, XLOC_023496, XLOC_004413, XLOC_025489, XLOC_046187, XLOC_039839, XLOC_004012, XLOC_004011, XLOC_004010, XLOC_004009, XLOC_004695, XLOC_030714	XLOC_022351, XLOC_008028, XLOC_034198, XLOC_045671, XLOC_021650, XLOC_014423, XLOC_012227, XLOC_019285, XLOC_017038, XLOC_040615, XLOC_028537, XLOC_039949, XLOC_012002, XLOC_021381, XLOC_009284, XLOC_016283, XLOC_020746, XLOC_014043, XLOC_041936, XLOC_001463, XLOC_011211, XLOC_016064, XLOC_017743, XLOC_035113, XLOC_012870, XLOC_006070, XLOC_027369, XLOC_032260
GO:0008017	microtubule binding	0.00481678	13	33	785	8546	over	XLOC_029206, XLOC_029200, XLOC_018035, XLOC_010594, XLOC_031270, XLOC_019222, XLOC_033299, XLOC_042074, XLOC_023011, XLOC_025078, XLOC_006346, XLOC_043780, XLOC_032428	XLOC_041405, XLOC_005398, XLOC_040999, XLOC_002690, XLOC_020061, XLOC_004813, XLOC_029204, XLOC_028725, XLOC_010147, XLOC_048145, XLOC_012171, XLOC_031240, XLOC_011644, XLOC_028475, XLOC_027997, XLOC_012034, XLOC_026190, XLOC_043068, XLOC_004303, XLOC_003888, XLOC_003820, XLOC_026070, XLOC_009047, XLOC_028172, XLOC_035256, XLOC_013479, XLOC_039556, XLOC_010684, XLOC_036750, XLOC_014991, XLOC_0323…
GO:0015250	water channel activity	0.00525443	9	15	789	8564	over	XLOC_044693, XLOC_005350, XLOC_037513, XLOC_019716, XLOC_012532, XLOC_019238, XLOC_021660, XLOC_030774, XLOC_006006	XLOC_005472, XLOC_039099, XLOC_002448, XLOC_026348, XLOC_014310, XLOC_038216, XLOC_042393, XLOC_001421, XLOC_028047, XLOC_024914, XLOC_007996, XLOC_023118, XLOC_022578, XLOC_020348, XLOC_002903
GO:0019216	regulation of lipid metabolic process	0.00700711	9	16	789	8563	over	XLOC_004413, XLOC_001479, XLOC_025489, XLOC_015899, XLOC_004012, XLOC_004011, XLOC_004010, XLOC_004009, XLOC_004695	XLOC_020179, XLOC_020164, XLOC_014496, XLOC_014423, XLOC_040615, XLOC_039949, XLOC_018547, XLOC_021252, XLOC_018427, XLOC_006344, XLOC_041936, XLOC_011211, XLOC_003585, XLOC_010598, XLOC_032260, XLOC_029475
GO:0048574	long-day photoperiodism, flowering	0.00700711	8	12	790	8567	over	XLOC_013073, XLOC_040701, XLOC_007036, XLOC_000676, XLOC_044125, XLOC_023072, XLOC_014514, XLOC_044887	XLOC_044124, XLOC_040983, XLOC_018806, XLOC_045541, XLOC_010037, XLOC_033522, XLOC_033467, XLOC_014233, XLOC_043188, XLOC_019831, XLOC_042176, XLOC_034504
GO:0009909	regulation of flower development	0.00707554	36	186	762	8393	over	XLOC_029208, XLOC_027381, XLOC_028452, XLOC_001137, XLOC_014192, XLOC_014616, XLOC_033315, XLOC_047443, XLOC_018398, XLOC_018035, XLOC_024003, XLOC_007014, XLOC_016177, XLOC_005630, XLOC_015524, XLOC_010879, XLOC_047255, XLOC_026380, XLOC_032810, XLOC_013300, XLOC_028090, XLOC_031270, XLOC_045859, XLOC_028520, XLOC_042218, XLOC_006515, XLOC_033299, XLOC_027286, XLOC_001006, XLOC_006346, XLOC_0448…	XLOC_009863, XLOC_009817, XLOC_013059, XLOC_013034, XLOC_046301, XLOC_016972, XLOC_016971, XLOC_014775, XLOC_045884, XLOC_022335, XLOC_009781, XLOC_005398, XLOC_009737, XLOC_015155, XLOC_040983, XLOC_034299, XLOC_036436, XLOC_003103, XLOC_002690, XLOC_016814, XLOC_043582, XLOC_014613, XLOC_004836, XLOC_033782, XLOC_041342, XLOC_009662, XLOC_009661, XLOC_027029, XLOC_011921, XLOC_003082, XLOC_0408…
GO:0000096	sulfur amino acid metabolic process	0.00732346	35	177	763	8402	over	XLOC_008001, XLOC_023496, XLOC_004413, XLOC_005048, XLOC_041866, XLOC_001921, XLOC_005350, XLOC_025489, XLOC_006771, XLOC_016989, XLOC_032076, XLOC_038927, XLOC_040225, XLOC_025772, XLOC_036743, XLOC_011944, XLOC_030638, XLOC_023898, XLOC_039046, XLOC_039839, XLOC_004012, XLOC_004011, XLOC_004010, XLOC_004009, XLOC_004695, XLOC_009669, XLOC_006053, XLOC_038583, XLOC_006006, XLOC_045988, XLOC_0162…	XLOC_007682, XLOC_005491, XLOC_036577, XLOC_022357, XLOC_022351, XLOC_012527, XLOC_043662, XLOC_002731, XLOC_008028, XLOC_010317, XLOC_040999, XLOC_017327, XLOC_040964, XLOC_024492, XLOC_028848, XLOC_002692, XLOC_002690, XLOC_012468, XLOC_032003, XLOC_004818, XLOC_002636, XLOC_000457, XLOC_029293, XLOC_027096, XLOC_015081, XLOC_028784, XLOC_034198, XLOC_028776, XLOC_016783, XLOC_003009, XLOC_0265…
GO:0006833	water transport	0.00860623	23	96	775	8483	over	XLOC_035209, XLOC_046860, XLOC_044693, XLOC_009265, XLOC_005350, XLOC_032076, XLOC_038927, XLOC_040225, XLOC_030671, XLOC_017590, XLOC_011944, XLOC_023564, XLOC_032802, XLOC_019716, XLOC_012532, XLOC_019238, XLOC_021660, XLOC_030774, XLOC_006006, XLOC_003847, XLOC_046219, XLOC_014805, XLOC_022092	XLOC_039213, XLOC_029434, XLOC_005472, XLOC_044195, XLOC_032158, XLOC_028908, XLOC_028907, XLOC_008078, XLOC_041445, XLOC_027130, XLOC_017332, XLOC_017327, XLOC_045773, XLOC_045755, XLOC_039099, XLOC_014605, XLOC_031535, XLOC_034196, XLOC_016783, XLOC_045684, XLOC_023869, XLOC_041232, XLOC_033611, XLOC_023823, XLOC_046099, XLOC_036245, XLOC_030942, XLOC_037977, XLOC_016601, XLOC_002448, XLOC_0433…
GO:0005986	sucrose biosynthetic process	0.00906968	7	9	791	8570	over	XLOC_003904, XLOC_002998, XLOC_034379, XLOC_022723, XLOC_016240, XLOC_017670, XLOC_044870	XLOC_015187, XLOC_003175, XLOC_024355, XLOC_041106, XLOC_034845, XLOC_042405, XLOC_002972, XLOC_007761, XLOC_009901
GO:0031408	oxylipin biosynthetic process	0.00969228	8	13	790	8566	over	XLOC_004413, XLOC_025489, XLOC_026899, XLOC_004012, XLOC_004011, XLOC_004010, XLOC_004009, XLOC_004695	XLOC_014423, XLOC_040615, XLOC_024109, XLOC_018628, XLOC_039949, XLOC_038161, XLOC_041936, XLOC_011211, XLOC_018286, XLOC_003585, XLOC_001351, XLOC_023023, XLOC_032260
GO:0006268	DNA unwinding involved in DNA replication	0.00969228	5	3	793	8576	over	XLOC_014192, XLOC_014616, XLOC_015524, XLOC_028090, XLOC_045859	XLOC_012351, XLOC_038032, XLOC_001518
GO:0009651	response to salt stress	0.0101975	75	506	723	8073	over	XLOC_024252, XLOC_008001, XLOC_023157, XLOC_006615, XLOC_035209, XLOC_018595, XLOC_006172, XLOC_029208, XLOC_023496, XLOC_004413, XLOC_024553, XLOC_046860, XLOC_044693, XLOC_017101, XLOC_034425, XLOC_029506, XLOC_001921, XLOC_023436, XLOC_042496, XLOC_001479, XLOC_001907, XLOC_009265, XLOC_005350, XLOC_025489, XLOC_006771, XLOC_035360, XLOC_022655, XLOC_023734, XLOC_018015, XLOC_032076, XLOC_0260…	XLOC_019671, XLOC_029434, XLOC_009879, XLOC_021945, XLOC_007677, XLOC_029404, XLOC_021928, XLOC_021923, XLOC_025040, XLOC_021915, XLOC_025035, XLOC_013071, XLOC_013062, XLOC_015232, XLOC_044195, XLOC_005456, XLOC_001090, XLOC_013043, XLOC_001074, XLOC_005420, XLOC_034377, XLOC_028947, XLOC_024581, XLOC_001021, XLOC_024561, XLOC_028916, XLOC_032158, XLOC_028908, XLOC_028907, XLOC_014770, XLOC_0049…
GO:0003700	sequence-specific DNA binding transcription factor activity	0.0110871	103	752	695	7827	over	XLOC_013714, XLOC_012624, XLOC_001646, XLOC_012183, XLOC_011527, XLOC_018595, XLOC_029208, XLOC_042195, XLOC_027381, XLOC_024553, XLOC_022820, XLOC_040431, XLOC_006927, XLOC_017101, XLOC_044683, XLOC_005838, XLOC_035502, XLOC_034770, XLOC_000396, XLOC_001907, XLOC_039730, XLOC_014966, XLOC_019946, XLOC_002899, XLOC_002896, XLOC_013073, XLOC_038191, XLOC_041371, XLOC_011698, XLOC_019488, XLOC_0036…	XLOC_041537, XLOC_021975, XLOC_019671, XLOC_009899, XLOC_009879, XLOC_009873, XLOC_029404, XLOC_027221, XLOC_046385, XLOC_003286, XLOC_015232, XLOC_015231, XLOC_005456, XLOC_013048, XLOC_038762, XLOC_013043, XLOC_028985, XLOC_013035, XLOC_001074, XLOC_003245, XLOC_005419, XLOC_036552, XLOC_028957, XLOC_028956, XLOC_005402, XLOC_038714, XLOC_016972, XLOC_016971, XLOC_036527, XLOC_014797, XLOC_0032…
GO:0046686	response to cadmium ion	0.0113155	54	331	744	8248	over	XLOC_041220, XLOC_035209, XLOC_029208, XLOC_044004, XLOC_024553, XLOC_046860, XLOC_044693, XLOC_014650, XLOC_017101, XLOC_020638, XLOC_014998, XLOC_042496, XLOC_005350, XLOC_006771, XLOC_012755, XLOC_008924, XLOC_018015, XLOC_039225, XLOC_032076, XLOC_032869, XLOC_022973, XLOC_038927, XLOC_016612, XLOC_040225, XLOC_016177, XLOC_044104, XLOC_030671, XLOC_046614, XLOC_003790, XLOC_010075, XLOC_0119…	XLOC_037055, XLOC_037054, XLOC_037039, XLOC_009859, XLOC_007677, XLOC_029404, XLOC_021920, XLOC_025035, XLOC_013071, XLOC_013064, XLOC_044195, XLOC_005456, XLOC_015207, XLOC_003249, XLOC_024581, XLOC_032179, XLOC_001021, XLOC_032158, XLOC_001014, XLOC_028908, XLOC_028907, XLOC_004984, XLOC_022351, XLOC_008097, XLOC_033890, XLOC_041476, XLOC_000558, XLOC_031683, XLOC_041447, XLOC_041445, XLOC_0097…
GO:0005874	microtubule	0.011663	13	38	785	8541	over	XLOC_029206, XLOC_029200, XLOC_033315, XLOC_018035, XLOC_010594, XLOC_026380, XLOC_031270, XLOC_019222, XLOC_033299, XLOC_023011, XLOC_006346, XLOC_043780, XLOC_032428	XLOC_015246, XLOC_005398, XLOC_040999, XLOC_005352, XLOC_002690, XLOC_020061, XLOC_004813, XLOC_033767, XLOC_029204, XLOC_028794, XLOC_021683, XLOC_028671, XLOC_012235, XLOC_045508, XLOC_048145, XLOC_042826, XLOC_012171, XLOC_002350, XLOC_031240, XLOC_011644, XLOC_028475, XLOC_027997, XLOC_012034, XLOC_026190, XLOC_028321, XLOC_031068, XLOC_003820, XLOC_038055, XLOC_020655, XLOC_035256, XLOC_0134…
GO:0009746	response to hexose stimulus	0.0119683	25	112	773	8467	over	XLOC_035567, XLOC_034109, XLOC_029506, XLOC_009265, XLOC_005350, XLOC_035800, XLOC_015899, XLOC_040225, XLOC_022958, XLOC_030671, XLOC_017590, XLOC_011944, XLOC_023564, XLOC_032802, XLOC_002998, XLOC_034817, XLOC_018129, XLOC_018489, XLOC_021660, XLOC_006006, XLOC_046707, XLOC_020832, XLOC_003847, XLOC_046219, XLOC_014805	XLOC_029434, XLOC_012563, XLOC_002737, XLOC_041445, XLOC_000527, XLOC_033800, XLOC_027130, XLOC_017327, XLOC_034298, XLOC_024488, XLOC_012497, XLOC_022265, XLOC_045773, XLOC_010268, XLOC_014605, XLOC_041322, XLOC_011925, XLOC_026570, XLOC_026510, XLOC_006932, XLOC_045660, XLOC_035867, XLOC_023869, XLOC_023823, XLOC_046099, XLOC_028686, XLOC_005144, XLOC_005143, XLOC_016697, XLOC_026405, XLOC_0122…
GO:0009106	lipoate metabolic process	0.0125803	10	23	788	8556	over	XLOC_008001, XLOC_023496, XLOC_004413, XLOC_025489, XLOC_039839, XLOC_004012, XLOC_004011, XLOC_004010, XLOC_004009, XLOC_004695	XLOC_008028, XLOC_034198, XLOC_045671, XLOC_021650, XLOC_014423, XLOC_012227, XLOC_019285, XLOC_017038, XLOC_040615, XLOC_028537, XLOC_039949, XLOC_012002, XLOC_016283, XLOC_020746, XLOC_041936, XLOC_001463, XLOC_011211, XLOC_016064, XLOC_035113, XLOC_012870, XLOC_032397, XLOC_027369, XLOC_032260
GO:0010583	response to cyclopentenone	0.0128974	21	86	777	8493	over	XLOC_002289, XLOC_029206, XLOC_003318, XLOC_001105, XLOC_014966, XLOC_038191, XLOC_029377, XLOC_012760, XLOC_023734, XLOC_041300, XLOC_003790, XLOC_017531, XLOC_011468, XLOC_039808, XLOC_033299, XLOC_045654, XLOC_001016, XLOC_045185, XLOC_004960, XLOC_020834, XLOC_037772	XLOC_019677, XLOC_021952, XLOC_013043, XLOC_044172, XLOC_020164, XLOC_045828, XLOC_039142, XLOC_017315, XLOC_026625, XLOC_011993, XLOC_011946, XLOC_007464, XLOC_038524, XLOC_024376, XLOC_018937, XLOC_012397, XLOC_028704, XLOC_018911, XLOC_002589, XLOC_029105, XLOC_009524, XLOC_038449, XLOC_014496, XLOC_012260, XLOC_006829, XLOC_029070, XLOC_036149, XLOC_037829, XLOC_021424, XLOC_009330, XLOC_0329…
GO:0007623	circadian rhythm	0.0149085	21	88	777	8491	over	XLOC_006617, XLOC_029208, XLOC_001137, XLOC_030855, XLOC_040701, XLOC_000676, XLOC_044125, XLOC_010896, XLOC_014401, XLOC_040520, XLOC_042220, XLOC_023072, XLOC_000108, XLOC_012513, XLOC_032987, XLOC_035785, XLOC_014514, XLOC_044887, XLOC_002779, XLOC_020371, XLOC_037761	XLOC_000608, XLOC_038721, XLOC_044124, XLOC_020145, XLOC_041438, XLOC_021866, XLOC_009781, XLOC_033808, XLOC_017374, XLOC_027112, XLOC_040983, XLOC_034299, XLOC_015103, XLOC_004844, XLOC_000438, XLOC_035906, XLOC_017278, XLOC_011976, XLOC_046122, XLOC_006944, XLOC_033695, XLOC_046083, XLOC_026484, XLOC_018887, XLOC_042909, XLOC_002470, XLOC_045541, XLOC_010037, XLOC_033522, XLOC_000202, XLOC_0139…
GO:1901682	sulfur compound transmembrane transporter activity	0.015794	6	7	792	8572	over	XLOC_020152, XLOC_023715, XLOC_007350, XLOC_022700, XLOC_040617, XLOC_040616	XLOC_017479, XLOC_008091, XLOC_010317, XLOC_019423, XLOC_019422, XLOC_035454, XLOC_011207
GO:0072348	sulfur compound transport	0.015794	6	7	792	8572	over	XLOC_020152, XLOC_023715, XLOC_007350, XLOC_022700, XLOC_040617, XLOC_040616	XLOC_017479, XLOC_010317, XLOC_015011, XLOC_037856, XLOC_035454, XLOC_042411, XLOC_011207
GO:0000272	polysaccharide catabolic process	0.0165652	15	52	783	8527	over	XLOC_005844, XLOC_030531, XLOC_039225, XLOC_039542, XLOC_046187, XLOC_001255, XLOC_015010, XLOC_013972, XLOC_035785, XLOC_006032, XLOC_044081, XLOC_030714, XLOC_014817, XLOC_043401, XLOC_046219	XLOC_019664, XLOC_005411, XLOC_002690, XLOC_004840, XLOC_004833, XLOC_039023, XLOC_027011, XLOC_031486, XLOC_046073, XLOC_014493, XLOC_035799, XLOC_025956, XLOC_038393, XLOC_040652, XLOC_042800, XLOC_033482, XLOC_041044, XLOC_002302, XLOC_033439, XLOC_001897, XLOC_023607, XLOC_021394, XLOC_023553, XLOC_003993, XLOC_044795, XLOC_044793, XLOC_034961, XLOC_003820, XLOC_001642, XLOC_002059, XLOC_0064…
GO:0030968	endoplasmic reticulum unfolded protein response	0.0180366	2	144	796	8435	under	XLOC_038742, XLOC_043988	XLOC_019676, XLOC_009899, XLOC_021967, XLOC_009879, XLOC_009873, XLOC_025040, XLOC_013043, XLOC_032144, XLOC_012529, XLOC_039147, XLOC_009786, XLOC_017371, XLOC_046299, XLOC_017334, XLOC_003111, XLOC_012497, XLOC_004836, XLOC_039095, XLOC_035910, XLOC_035908, XLOC_015092, XLOC_021747, XLOC_029212, XLOC_011921, XLOC_028797, XLOC_046162, XLOC_006984, XLOC_014553, XLOC_014552, XLOC_010165, XLOC_0221…
GO:0016458	gene silencing	0.0180366	34	182	764	8397	over	XLOC_027060, XLOC_004465, XLOC_012624, XLOC_017600, XLOC_009772, XLOC_028452, XLOC_014192, XLOC_033315, XLOC_047443, XLOC_018035, XLOC_019114, XLOC_010594, XLOC_032076, XLOC_019798, XLOC_007014, XLOC_016177, XLOC_005630, XLOC_009091, XLOC_010879, XLOC_047255, XLOC_026380, XLOC_036255, XLOC_028090, XLOC_031270, XLOC_017531, XLOC_002998, XLOC_033299, XLOC_039349, XLOC_036048, XLOC_001006, XLOC_0473…	XLOC_029444, XLOC_021953, XLOC_009879, XLOC_009859, XLOC_021915, XLOC_013059, XLOC_038761, XLOC_013034, XLOC_036554, XLOC_022335, XLOC_033870, XLOC_043634, XLOC_008011, XLOC_033813, XLOC_015187, XLOC_009753, XLOC_005398, XLOC_005389, XLOC_015155, XLOC_003186, XLOC_017311, XLOC_007537, XLOC_028892, XLOC_040960, XLOC_015110, XLOC_036478, XLOC_003103, XLOC_022275, XLOC_026609, XLOC_002690, XLOC_0222…
GO:0004512	inositol-3-phosphate synthase activity	0.0231867	3	0	795	8579	over	XLOC_032244, XLOC_034269, XLOC_043761
GO:0090358	positive regulation of tryptophan metabolic process	0.0231867	3	0	795	8579	over	XLOC_009265, XLOC_017590, XLOC_003847
GO:0090355	positive regulation of auxin metabolic process	0.0231867	3	0	795	8579	over	XLOC_009265, XLOC_017590, XLOC_003847
GO:0042547	cell wall modification involved in multidimensional cell growth	0.0239175	7	12	791	8567	over	XLOC_029881, XLOC_001122, XLOC_027688, XLOC_017773, XLOC_027963, XLOC_005246, XLOC_027873	XLOC_041535, XLOC_040955, XLOC_005329, XLOC_034230, XLOC_005172, XLOC_028612, XLOC_040372, XLOC_016197, XLOC_032602, XLOC_006342, XLOC_010600, XLOC_007716
GO:0080184	response to phenylpropanoid	0.0253395	4	2	794	8577	over	XLOC_030028, XLOC_011944, XLOC_019537, XLOC_028191	XLOC_029334, XLOC_030138
GO:0007169	transmembrane receptor protein tyrosine kinase signaling pathway	0.0269437	16	62	782	8517	over	XLOC_022881, XLOC_009799, XLOC_038822, XLOC_006179, XLOC_035545, XLOC_030843, XLOC_043883, XLOC_018825, XLOC_013049, XLOC_027988, XLOC_027987, XLOC_036032, XLOC_000289, XLOC_044081, XLOC_025808, XLOC_014817	XLOC_009872, XLOC_025010, XLOC_005411, XLOC_032193, XLOC_001051, XLOC_020129, XLOC_033813, XLOC_014665, XLOC_000465, XLOC_000464, XLOC_000438, XLOC_007466, XLOC_009624, XLOC_021688, XLOC_030985, XLOC_014493, XLOC_031324, XLOC_005035, XLOC_030847, XLOC_030846, XLOC_024162, XLOC_004574, XLOC_040522, XLOC_028428, XLOC_030711, XLOC_039954, XLOC_031176, XLOC_023553, XLOC_042627, XLOC_020871, XLOC_0087…
GO:0009657	plastid organization	0.0279828	5	197	793	8382	under	XLOC_041866, XLOC_014998, XLOC_001446, XLOC_006771, XLOC_019820	XLOC_027262, XLOC_025085, XLOC_041515, XLOC_007681, XLOC_025059, XLOC_021902, XLOC_044164, XLOC_001059, XLOC_020191, XLOC_022364, XLOC_032138, XLOC_020179, XLOC_022351, XLOC_014719, XLOC_039197, XLOC_004925, XLOC_045833, XLOC_033848, XLOC_039124, XLOC_027109, XLOC_003185, XLOC_026696, XLOC_003141, XLOC_026682, XLOC_024441, XLOC_012475, XLOC_010270, XLOC_000485, XLOC_033758, XLOC_000434, XLOC_0359…
GO:0000041	transition metal ion transport	0.028394	30	158	768	8421	over	XLOC_003813, XLOC_012616, XLOC_044693, XLOC_040435, XLOC_016354, XLOC_030855, XLOC_030853, XLOC_005350, XLOC_020152, XLOC_041377, XLOC_030028, XLOC_023734, XLOC_012755, XLOC_005314, XLOC_037513, XLOC_014918, XLOC_016177, XLOC_044104, XLOC_010075, XLOC_011944, XLOC_012545, XLOC_038742, XLOC_021660, XLOC_019537, XLOC_006006, XLOC_026917, XLOC_028191, XLOC_040617, XLOC_040616, XLOC_026795	XLOC_039213, XLOC_009870, XLOC_044172, XLOC_003236, XLOC_024598, XLOC_036527, XLOC_020196, XLOC_020192, XLOC_026718, XLOC_024537, XLOC_024535, XLOC_004975, XLOC_032124, XLOC_020141, XLOC_004937, XLOC_033815, XLOC_007530, XLOC_015114, XLOC_028866, XLOC_028848, XLOC_016865, XLOC_012460, XLOC_024409, XLOC_045743, XLOC_029290, XLOC_039029, XLOC_007471, XLOC_007464, XLOC_007438, XLOC_005257, XLOC_0265…
GO:0006816	calcium ion transport	0.0341706	18	75	780	8504	over	XLOC_004413, XLOC_001479, XLOC_005350, XLOC_025489, XLOC_005653, XLOC_032076, XLOC_004012, XLOC_004011, XLOC_004010, XLOC_004009, XLOC_019238, XLOC_004695, XLOC_021660, XLOC_030774, XLOC_006006, XLOC_046707, XLOC_021939, XLOC_046219	XLOC_009896, XLOC_028916, XLOC_043662, XLOC_008019, XLOC_041445, XLOC_000527, XLOC_009746, XLOC_040994, XLOC_017327, XLOC_002665, XLOC_029293, XLOC_002608, XLOC_027083, XLOC_016783, XLOC_006961, XLOC_045685, XLOC_045611, XLOC_040734, XLOC_035709, XLOC_017061, XLOC_040652, XLOC_026348, XLOC_014376, XLOC_037836, XLOC_025856, XLOC_036054, XLOC_004453, XLOC_012037, XLOC_012023, XLOC_038181, XLOC_0208…
GO:0009845	seed germination	0.0359824	24	116	774	8463	over	XLOC_029208, XLOC_022396, XLOC_014650, XLOC_044683, XLOC_001479, XLOC_047443, XLOC_038159, XLOC_024003, XLOC_005659, XLOC_038927, XLOC_047255, XLOC_014401, XLOC_028520, XLOC_042218, XLOC_000108, XLOC_021651, XLOC_042072, XLOC_016287, XLOC_044887, XLOC_047339, XLOC_047323, XLOC_026795, XLOC_022092, XLOC_000216	XLOC_021928, XLOC_013064, XLOC_009817, XLOC_028947, XLOC_046301, XLOC_001013, XLOC_045884, XLOC_002768, XLOC_039147, XLOC_009793, XLOC_034299, XLOC_003103, XLOC_016814, XLOC_002665, XLOC_033782, XLOC_041337, XLOC_011976, XLOC_005263, XLOC_040869, XLOC_026581, XLOC_026580, XLOC_040831, XLOC_005219, XLOC_003034, XLOC_016784, XLOC_028736, XLOC_018936, XLOC_014553, XLOC_014552, XLOC_041289, XLOC_0358…
GO:0016572	histone phosphorylation	0.0367591	11	34	787	8545	over	XLOC_029206, XLOC_014966, XLOC_016177, XLOC_027149, XLOC_031270, XLOC_017531, XLOC_039808, XLOC_033299, XLOC_042074, XLOC_012380, XLOC_043780	XLOC_002690, XLOC_016814, XLOC_014613, XLOC_019468, XLOC_009548, XLOC_009522, XLOC_030977, XLOC_012260, XLOC_007261, XLOC_021482, XLOC_031240, XLOC_024083, XLOC_027997, XLOC_026190, XLOC_026167, XLOC_023415, XLOC_003820, XLOC_014086, XLOC_008633, XLOC_044673, XLOC_045090, XLOC_005856, XLOC_024963, XLOC_028046, XLOC_039556, XLOC_015556, XLOC_044490, XLOC_036807, XLOC_012891, XLOC_042206, XLOC_0367…
GO:0009451	RNA modification	0.0371274	6	207	792	8372	under	XLOC_035225, XLOC_042496, XLOC_005341, XLOC_023720, XLOC_022177, XLOC_035404	XLOC_000607, XLOC_039212, XLOC_025073, XLOC_015213, XLOC_001066, XLOC_001045, XLOC_024581, XLOC_032170, XLOC_024561, XLOC_022364, XLOC_014762, XLOC_034313, XLOC_045876, XLOC_041485, XLOC_012512, XLOC_045805, XLOC_031669, XLOC_027183, XLOC_033806, XLOC_031612, XLOC_029307, XLOC_027127, XLOC_038697, XLOC_005375, XLOC_003185, XLOC_015115, XLOC_028868, XLOC_034289, XLOC_026682, XLOC_040921, XLOC_0200…
GO:0008652	cellular amino acid biosynthetic process	0.0386318	45	282	753	8297	over	XLOC_008001, XLOC_023496, XLOC_004413, XLOC_005048, XLOC_044683, XLOC_041866, XLOC_034425, XLOC_001921, XLOC_005350, XLOC_025489, XLOC_006771, XLOC_034269, XLOC_005659, XLOC_016989, XLOC_032076, XLOC_015899, XLOC_038927, XLOC_040225, XLOC_025772, XLOC_036743, XLOC_011944, XLOC_030638, XLOC_023898, XLOC_039046, XLOC_039839, XLOC_004012, XLOC_004011, XLOC_004010, XLOC_004009, XLOC_019238, XLOC_0046…	XLOC_007682, XLOC_025059, XLOC_021923, XLOC_005491, XLOC_009805, XLOC_036577, XLOC_036554, XLOC_013002, XLOC_038701, XLOC_001010, XLOC_022364, XLOC_022357, XLOC_022351, XLOC_010362, XLOC_010360, XLOC_010353, XLOC_012527, XLOC_043662, XLOC_002731, XLOC_008028, XLOC_010317, XLOC_029340, XLOC_005395, XLOC_009746, XLOC_040999, XLOC_017327, XLOC_040964, XLOC_038665, XLOC_036487, XLOC_040951, XLOC_0244…
GO:0008515	sucrose transmembrane transporter activity	0.0423598	5	6	793	8573	over	XLOC_026528, XLOC_043374, XLOC_027791, XLOC_009667, XLOC_021939	XLOC_013756, XLOC_013722, XLOC_008778, XLOC_010975, XLOC_018057, XLOC_022423
GO:0005887	integral to plasma membrane	0.0425601	9	24	789	8555	over	XLOC_001907, XLOC_026528, XLOC_043374, XLOC_027791, XLOC_007637, XLOC_009667, XLOC_009195, XLOC_017691, XLOC_021939	XLOC_009892, XLOC_028884, XLOC_024488, XLOC_005284, XLOC_000381, XLOC_023869, XLOC_028586, XLOC_045394, XLOC_013756, XLOC_013722, XLOC_030698, XLOC_008778, XLOC_039872, XLOC_010975, XLOC_014019, XLOC_020681, XLOC_018335, XLOC_044558, XLOC_028025, XLOC_018057, XLOC_027323, XLOC_009949, XLOC_005500, XLOC_022423
GO:0000086	G2/M transition of mitotic cell cycle	0.0478427	10	30	788	8549	over	XLOC_028452, XLOC_014616, XLOC_007014, XLOC_010879, XLOC_013300, XLOC_017531, XLOC_025228, XLOC_033299, XLOC_006346, XLOC_036318	XLOC_019677, XLOC_046373, XLOC_013059, XLOC_045884, XLOC_009738, XLOC_002690, XLOC_010268, XLOC_024083, XLOC_024082, XLOC_006604, XLOC_032851, XLOC_004328, XLOC_003820, XLOC_006460, XLOC_003742, XLOC_045090, XLOC_029875, XLOC_024963, XLOC_039500, XLOC_044491, XLOC_007901, XLOC_012891, XLOC_007802, XLOC_036750, XLOC_020346, XLOC_025139, XLOC_046489, XLOC_046428, XLOC_012657, XLOC_002843
GO:0000023	maltose metabolic process	0.0485778	18	80	780	8499	over	XLOC_020690, XLOC_004413, XLOC_041866, XLOC_001446, XLOC_025489, XLOC_013042, XLOC_026088, XLOC_003790, XLOC_004012, XLOC_004011, XLOC_004010, XLOC_013972, XLOC_004009, XLOC_004695, XLOC_006032, XLOC_044081, XLOC_014817, XLOC_021443	XLOC_007681, XLOC_013012, XLOC_024544, XLOC_034313, XLOC_027109, XLOC_003185, XLOC_009704, XLOC_046239, XLOC_022264, XLOC_026614, XLOC_010270, XLOC_012402, XLOC_000434, XLOC_027011, XLOC_046158, XLOC_006996, XLOC_014565, XLOC_004775, XLOC_033690, XLOC_000370, XLOC_019382, XLOC_031456, XLOC_030992, XLOC_014493, XLOC_045597, XLOC_024211, XLOC_007286, XLOC_038393, XLOC_048143, XLOC_038333, XLOC_0263…
GO:0009887	organ morphogenesis	0.0498961	42	262	756	8317	over	XLOC_008001, XLOC_027060, XLOC_004465, XLOC_012624, XLOC_023496, XLOC_038351, XLOC_028452, XLOC_000076, XLOC_042496, XLOC_028415, XLOC_016354, XLOC_031489, XLOC_043892, XLOC_018398, XLOC_018035, XLOC_026899, XLOC_005665, XLOC_012723, XLOC_019798, XLOC_016177, XLOC_005630, XLOC_012275, XLOC_009091, XLOC_010879, XLOC_044785, XLOC_013300, XLOC_036255, XLOC_031270, XLOC_039839, XLOC_006515, XLOC_0128…	XLOC_041535, XLOC_017491, XLOC_007682, XLOC_046385, XLOC_013064, XLOC_013034, XLOC_044164, XLOC_044148, XLOC_013003, XLOC_005402, XLOC_012593, XLOC_020179, XLOC_045884, XLOC_022335, XLOC_045876, XLOC_008078, XLOC_010366, XLOC_014719, XLOC_010353, XLOC_004925, XLOC_002731, XLOC_008028, XLOC_043634, XLOC_039147, XLOC_000523, XLOC_041423, XLOC_033813, XLOC_015190, XLOC_017312, XLOC_036478, XLOC_0409…
