# Supplementary material for: Comparative transcriptomics reveals shared gene expression changes during independent evolutionary origins of stem and hypocotyl/root tubers in Brassica (Brassicaceae)
Source: PLoS One. 2018 Jun 1;13(6):e0197166. doi: 10.1371/journal.pone.0197166 (PMC5983522; doi:10.1371/journal.pone.0197166)
Supplement: S4 Table — Rows are color coded by differential expression significance levels. Green rows contain genes that are part of the core set. Red rows contain differentially expressed genes whose direction of the shift in expression differ between the turnip : pak choi comparison and the kohlrabi : flowering kale comparison. Blue rows represent genes that are differentially expressed for one, but not both, of the comparisons. (XLSX) [file pone.0197166.s011.xlsx]

## Sheet: High(er)Expression
S4 Table
					Brassica rapa			Brassica oleracea
Locus ID	Brassica ID	Arabidopsis gene identifier	Gene name	Gene description	Turnip FPKM	PakChoi FPKM	Turnip FPKM:PakChoi FPKM q-value	Kohlrabi FPKM	Flowering Kale FPKM	Kohlrabi FPKM:Flowering Kale FPKM q-value
XLOC_006053	Bra005310	AT2G35940.1	BLH1,EDA29	BEL1-like homeodomain 1	53.1598	157.98	0.0151551	44.0286	171.801	4.47e-06
XLOC_027381	Bra024350	AT5G65060.1	AGL70,FCL3,MAF3	K-box region and MADS-box transcription factor family protein	10.5869	0.278696	2.88e-05	9.85983	0.0596644	2.62e-05
XLOC_032810	Bra029154	AT5G51870.3	AGL71	AGAMOUS-like 71	7.06487	0.482409	0.000158537	70.041	6.57718	2.8e-05
XLOC_019488	Bra017376	AT2G03710.2	AGL3,SEP4	K-box region and MADS-box transcription factor family protein	3.51989	0.0861654	0.00345431	5.58977	0.104606	0.000100308
XLOC_032340	Bra028554	AT5G11060.1	KNAT4	KNOTTED1-like homeobox gene 4	0.255373	5.89977	5.31e-05	1.59939	11.4563	0.00103074
XLOC_019018	Bra017277	AT2G35940.1	BLH1,EDA29	BEL1-like homeodomain 1	76.0268	265.737	0.0110011	107.354	269.264	0.00182892
XLOC_013073	Bra011797	AT4G37940.1	AGL21	AGAMOUS-like 21	11.7462	1.39188	0.00381428	1.54801	0.112969	0.022855
XLOC_036112	Bra031886	AT5G65050.2	AGL31,MAF2	AGAMOUS-like 31	11.7264	1.42435	0.000466115	0.0465783	26.2779	0
XLOC_023356	Bra020826	AT4G22950.1	AGL19,GL19	AGAMOUS-like 19	4.1522	38.6437	0.015229	7.69249	0.274293	1.94e-05
XLOC_018285	Bra016497	AT1G19700.1	BEL10,BLH10	BEL1-like homeodomain 10	7.95815	1.24353	0.0403384	1.45592	7.31813	0.00426588
XLOC_033147	Bra029281	AT5G62165.1	AGL42	AGAMOUS-like 42	2.08722	20.3077	0.00066419	36.0922	9.78975	0.0199105
XLOC_033341	Bra029469	AT5G48670.1	AGL80,FEM111	AGAMOUS-like 80	0	0.370196	0.193441	3.44841	0.040201	0.00142907
XLOC_033232	Bra029424	AT5G51870.1	AGL71	AGAMOUS-like 71	0.99841	0.0670557	0.0805664	21.4072	94.1676	0.00721638
XLOC_034256	Bra030228	AT2G22540.1	AGL22,SVP	K-box region and MADS-box transcription factor family protein	25.0615	29.3174	0.846332	16.8171	62.2769	0.00741421
XLOC_001381	Bra000638	AT4G08150.1	BP,BP1,KNAT1	KNOTTED-like from Arabidopsis thaliana	111.542	74.233	0.606034	92.0344	245.517	0.0218356
XLOC_028825	Bra025497	AT5G41410.1	BEL1	POX (plant homeobox) family protein	7.87919	3.4999	0.263333	3.1751	10.5218	0.0276951
XLOC_019831	Bra017638	AT3G57230.1	AGL16	AGAMOUS-like 16	6.42619	13.5016	0.217601	3.7992	15.011	0.0341581
XLOC_036113	Bra031888	AT5G65050.1	AGL31,MAF2	AGAMOUS-like 31	48.9192	18.5192	0.19209	12.9888	28.9622	0.0413742
XLOC_012390	Bra011317	AT4G32040.1	KNAT5	KNOTTED1-like homeobox gene 5	43.8986	26.4174	0.421921	61.2834	119.018	0.0526282
XLOC_017593	Bra015845	AT1G75410.1	BLH3	BEL1-like homeodomain 3	25.2091	17.8524	0.482245	15.7458	34.0528	0.0582144
XLOC_014153	Bra012997	AT5G60910.1	AGL8,FUL	AGAMOUS-like 8	0.331062	26.0277	1.04e-07	0.29736	0.686719	0.6269
XLOC_005864	Bra004928	AT2G45660.1	AGL20,ATSOC1,SOC1	AGAMOUS-like 20	5.60129	118.156	9.59e-07	1.20924	0.852058	0.870335
XLOC_012869	Bra011403	AT4G32980.1	ATH1	homeobox gene 1	3.56294	0.139319	2.31e-06	0.332763	0.540496	0.807806
XLOC_021398	Bra019221	AT4G24540.1	AGL24	AGAMOUS-like 24	6.1402	55.794	3.33e-06	47.4992	83.5392	0.223803
XLOC_009263	Bra008197	AT1G75410.1	BLH3	BEL1-like homeodomain 3	3.32317	42.33	0.000460119	10.6325	20.4786	0.37028
XLOC_034253	Bra030222	AT2G22630.1	AGL17	AGAMOUS-like 17	2.37545	0.031344	0.00121479	14.2044	20.8119	0.692171
XLOC_009781	Bra009055	AT5G10140.1	AGL25,FLC,FLF	K-box region and MADS-box transcription factor family protein	74.3396	12.9521	0.00383465	1.25397	0	0.0680314
XLOC_028148	Bra024792	AT2G03060.2	AGL30	AGAMOUS-like 30	13.7612	1.6592	0.005645	1.68158	2.52813	0.759129
XLOC_025634	Bra022771	AT5G10140.1	AGL25,FLC,FLF	K-box region and MADS-box transcription factor family protein	14.5301	3.5958	0.00821591	11.8731	11.0989	0.965734
XLOC_012593	Bra011713	AT4G36870.1	BLH2,SAW1	BEL1-like homeodomain 2	90.3923	19.0818	0.00859558	32.2224	29.9237	0.940485
XLOC_011542	Bra010577	AT4G36870.1	BLH2,SAW1	BEL1-like homeodomain 2	0.151754	2.99171	0.0154941	0.272696	0.734378	0.540773
XLOC_035066	Bra031049	AT1G18750.1	AGL65	AGAMOUS-like 65	0.099534	1.44602	0.0245825	0.528151	0.12409	0.260693
XLOC_030537	Bra027006	AT1G62990.1	IXR11,KNAT7	KNOTTED-like homeobox of Arabidopsis thaliana 7	31.8255	3.81638	0.0251076	2.25348	9.53146	0.169155
XLOC_007878	Bra007419	AT3G58780.1	AGL1,SHP1	K-box region and MADS-box transcription factor family protein	0.134721	2.1207	0.0353777	7.1449	5.32932	0.802779
XLOC_029111	Bra025758	AT1G19700.1	BEL10,BLH10	BEL1-like homeodomain 10	17.2732	4.76515	0.0486667	5.36319	7.94538	0.647144
XLOC_038762	Bra034335	AT2G27220.1	BLH5	BEL1-like homeodomain 5	0	1.31342	0.0610434	9.76566	11.5071	0.885235
XLOC_032246	Bra028599	AT5G10140.1	AGL25,FLC,FLF	K-box region and MADS-box transcription factor family protein	155.695	47.5395	0.0659333	88.4004	81.6835	0.939551
XLOC_025971	Bra023045	AT2G35940.1	BLH1,EDA29	BEL1-like homeodomain 1	37.0563	95.0409	0.0664871	35.2902	59.5646	0.215589
XLOC_033264	Bra029494	AT5G13790.1	AGL15	AGAMOUS-like 15	2.93111	0	0.0815659	1.25934	2.00075	0.775633
XLOC_032665	Bra028883	AT5G02030.1	BLH9,BLR,HB-6,LSN,PNY,RPL,VAN	POX (plant homeobox) family protein	25.8016	6.34709	0.113504	20.2319	8.5584	0.239137
XLOC_001260	Bra000393	AT2G45660.1	AGL20,ATSOC1,SOC1	AGAMOUS-like 20	0.0260921	1.71849	0.139388	74.1976	56.6296	0.694857
XLOC_005771	Bra004716	AT2G42830.1	AGL5,SHP2	K-box region and MADS-box transcription factor family protein	0.437697	0.0571448	0.144726	0.292754	0	0.227042
XLOC_041533	Bra036636	AT1G62990.1	IXR11,KNAT7	KNOTTED-like homeobox of Arabidopsis thaliana 7	4.69514	1.41867	0.150538	6.32767	9.44887	0.645671
XLOC_003595	Bra003279	AT3G57390.1	AGL18	AGAMOUS-like 18	9.54682	26.7676	0.165708	3.86574	11.0415	0.201989
XLOC_040654	Bra035952	AT5G60910.1	AGL8,FUL	AGAMOUS-like 8	4.54197	18.9392	0.169932	0.792578	3.36785	0.217729
XLOC_003941	Bra003919	AT1G71692.1	AGL12,XAL1	AGAMOUS-like 12	2.78303	0	0.181563	1.43276	0.185251	0.16152
XLOC_008768	Bra007972	AT1G71692.1	AGL12,XAL1	AGAMOUS-like 12	2.00791	0	0.187251	1.61585	0	0.191547
XLOC_009093	Bra007865	AT1G69540.1	AGL94	AGAMOUS-like 94	0	0.571587	0.224624	1.79729	0	0.214182
XLOC_010612	Bra009618	AT5G02030.1	BLH9,BLR,HB-6,LSN,PNY,RPL,VAN	POX (plant homeobox) family protein	42.5582	16.1886	0.246405	26.7882	34.4383	0.792853
XLOC_027655	Bra024521	AT1G22590.2	AGL87	AGAMOUS-like 87	3.51089	0.797171	0.25377	8.94471	6.09942	0.817129
XLOC_043783	Bra038511	AT2G22540.1	AGL22,SVP	K-box region and MADS-box transcription factor family protein	140.505	56.2027	0.273408	104.404	75.6975	0.718042
XLOC_006168	Bra005545	AT3G57390.1	AGL18	AGAMOUS-like 18	0	0.4911	0.303653	0.703687	0	0.250641
XLOC_045424	Bra039921	AT2G22630.1	AGL17	AGAMOUS-like 17	0.412301	1.24293	0.311722	1.74432	1.5379	0.944994
XLOC_016389	Bra014628	AT3G57390.1	AGL18	AGAMOUS-like 18	17.6136	9.90844	0.399045	1.14794	1.75204	0.809049
XLOC_036263	Bra032147	AT2G23760.1	BLH4,SAW2	BEL1-like homeodomain 4	2.42784	4.83701	0.413372	11.8363	23.8498	0.174099
XLOC_012929	Bra011509	AT3G57230.1	AGL16	AGAMOUS-like 16	19.6985	33.4038	0.417441	7.02042	9.61088	0.756159
XLOC_021456	Bra019343	AT4G22950.1	AGL19,GL19	AGAMOUS-like 19	11.7182	6.92403	0.496401	1.20485	1.06938	0.957861
XLOC_007826	Bra007324	AT3G57390.1	AGL18	AGAMOUS-like 18	7.69312	4.33432	0.5183	1.98762	2.54821	0.876812
XLOC_019841	Bra017666	AT4G34610.1	BLH6	BEL1-like homeodomain 6	0.233764	0.492667	0.546169	0.168096	0.441613	0.533393
XLOC_018202	Bra016348	AT1G23380.1	KNAT6,KNAT6L,KNAT6S	KNOTTED1-like homeobox gene 6	50.1494	32.1675	0.552742	50.7428	66.1573	0.711633
XLOC_033064	Bra029347	AT5G60910.1	AGL8,FUL	AGAMOUS-like 8	1.25201	0.554816	0.580949	0.337114	0	0.225009
XLOC_006333	Bra005703	AT5G02030.1	BLH9,BLR,HB-6,LSN,PNY,RPL,VAN	POX (plant homeobox) family protein	6.6896	4.07012	0.659013	2.87021	1.7009	0.71276
XLOC_008738	Bra007920	AT1G70510.1	ATK1,KNAT2	KNOTTED-like from Arabidopsis thaliana 2	54.7838	35.9219	0.665934	109.788	116.841	0.956518
XLOC_044572	Bra039212	AT2G23760.1	BLH4,SAW2	BEL1-like homeodomain 4	0.484086	0.256755	0.676176	0.334789	0.485444	0.857258
XLOC_007104	Bra006051	AT5G10140.1	AGL25,FLC,FLF	K-box region and MADS-box transcription factor family protein	37.1927	28.0986	0.802826	45.1487	24.765	0.49581
XLOC_032046	Bra028282	AT5G51860.2		K-box region and MADS-box transcription factor family protein	4.0264	3.19257	0.807108	0.787699	0.342436	0.549196
XLOC_036145	Bra031945	AT3G04100.1	AGL57	AGAMOUS-like 57	0.297866	0.194443	0.818871	0	0.555497	0.227042
XLOC_010737	Bra009826	AT5G25220.1	KNAT3	KNOTTED1-like homeobox gene 3	16.0162	13.5803	0.821045	38.9035	27.4737	0.507042
XLOC_003848	Bra003753	AT1G75410.1	BLH3	BEL1-like homeodomain 3	8.87471	10.4507	0.828914	3.36013	10.618	0.0635934
XLOC_044666	Bra039324	AT2G45660.1	AGL20,ATSOC1,SOC1	AGAMOUS-like 20	1.02392	0.80163	0.845058	6.84622	6.34816	0.963864
XLOC_030456	Bra027050	AT1G62360.1	BUM,BUM1,SHL,STM,WAM,WAM1	KNOX/ELK homeobox transcription factor	59.9543	68.4616	0.904815	96.2133	166.311	0.432283
XLOC_022968	Bra020491	AT5G25220.1	KNAT3	KNOTTED1-like homeobox gene 3	12.3156	13.4083	0.925509	10.5329	12.7264	0.770232
XLOC_019511	Bra017404	AT2G03060.2	AGL30	AGAMOUS-like 30	0.25354	0.271095	0.971766	4.25934	2.27205	0.547014
XLOC_027817	Bra024593	AT1G23380.1	KNAT6,KNAT6L,KNAT6S	KNOTTED1-like homeobox gene 6	6.20747	6.39253	0.986249	4.75803	9.23887	0.615988

## Sheet: LowExpression
This worksheet presents genes that have low or insufficiently characterized gene expression for at least one cultivar than render differential expression test results inconclusive.
Locus ID	Brassica ID	Arabidopsis gene identifier	Gene name	Gene description	Turnip RPKM:PakChoi RPKM	Kohlrabi RPKM:Flowering Kale RPKM	Turnip RPKM	PakChoi RPKM	Turnip RPKM:PakChoi RPKM q-value	Kohlrabi RPKM	Flowering Kale RPKM	Kohlrabi RPKM:Flowering Kale RPKM q-value
XLOC_009642	Bra008802	AT5G13790.1	AGL15	AGAMOUS-like 15	33.7016	inf	1.7444	0.0517601	0.0030472	0.133286	0	1
XLOC_007192	Bra006214	AT5G13790.1	AGL15	AGAMOUS-like 15	0.0923511	inf	0.220913	2.3921	0.00377001	0	0	1
XLOC_028956	Bra025685	AT1G18750.1	AGL65	AGAMOUS-like 65	6.3969	inf	2.73484	0.427526	0.028389	0	0	1
XLOC_040690	Bra035907	AT5G62165.1	AGL42	AGAMOUS-like 42	7.04732	0.355122	5.78457	0.820818	0.0468828	0.0965118	0.271771	1
XLOC_032811	Bra029155	AT5G51860.2		K-box region and MADS-box transcription factor family protein	0.0869162	inf	0.227139	2.61331	0.0670598	0.176758	0	1
XLOC_036988	Bra032767	AT5G38620.1		MADS-box transcription factor family protein	70.5016	inf	0.75271	0.0106765	0.145385	0	0	1
XLOC_048107	Bra033492	AT5G38620.1		MADS-box transcription factor family protein	70.4666	inf	0.802234	0.0113846	0.145415	0	0	1
XLOC_044788	Bra039404	AT3G05860.3		MADS-box transcription factor family protein	inf	0.703108	2.35377	0	0.174827	0.199372	0.283558	1
XLOC_046861	Bra041022	AT5G48670.1	AGL80,FEM111	AGAMOUS-like 80	0	inf	0	0.81739	0.186002	0	0	1
XLOC_009860	Bra009199	AT5G06500.1	AGL96	AGAMOUS-like 96	inf	inf	1.00809	0	0.193441	0	0	1
XLOC_011992	Bra010623	AT4G37940.1	AGL21	AGAMOUS-like 21	inf	inf	0.572917	0	0.194594	0	0	1
XLOC_002361	Bra002285	AT5G20240.1	PI	K-box region and MADS-box transcription factor family protein	0	2.10933	0	0.369807	0.194594	0.211635	0.100333	1
XLOC_020742	Bra018490	AT5G48670.1	AGL80,FEM111	AGAMOUS-like 80	inf	inf	0.35319	0	0.196882	0.119404	0	1
XLOC_020888	Bra018727	AT5G49420.1		MADS-box transcription factor family protein	0	inf	0	0.170547	0.206221	0	0	1
XLOC_001673	Bra001209	AT3G66656.1	AGL91	AGAMOUS-like 91	inf	inf	0.396764	0	0.206221	0	0	1
XLOC_017733	Bra016128	AT1G71692.1	AGL12,XAL1	AGAMOUS-like 12	inf	inf	2.51441	0	0.224624	0	0	1
XLOC_014512	Bra012957	AT5G51860.2		K-box region and MADS-box transcription factor family protein	7.65944	inf	0.264198	0.0344931	0.231909	0.0436716	0	1
XLOC_006528	Bra006085	AT5G11060.1	KNAT4	KNOTTED1-like homeobox gene 4	3.89464	0.326858	3.77626	0.969605	0.249541	0.033687	0.103063	1
XLOC_040095	Bra035456	AT2G03710.1	AGL3,SEP4	K-box region and MADS-box transcription factor family protein	1.68326	inf	12.3408	7.33147	0.388156	0	0	1
XLOC_014775	Bra013364	AT4G18960.1	AG	K-box region and MADS-box transcription factor family protein	1.87113	inf	1.42892	0.763666	0.653119	0.123461	0	1
XLOC_010408	Bra009242	AT5G06500.1	AGL96	AGAMOUS-like 96	0.51063	1.05466	0.156917	0.307301	0.68041	0.188443	0.178676	1
XLOC_027382	Bra024351	AT5G65070.1	AGL69,FCL4,MAF4	K-box region and MADS-box transcription factor family protein	0.693468	inf	1.98614	2.86407	0.74001	0.0141875	0	1
XLOC_027535	Bra024351	AT5G65070.1	AGL69,FCL4,MAF4	K-box region and MADS-box transcription factor family protein	0.70916	inf	1.70555	2.40503	0.797489	0	0	1
XLOC_010319	Bra009055	AT5G10140.1	AGL25,FLC,FLF	K-box region and MADS-box transcription factor family protein	1.22028	inf	22.956	18.8121	0.882078	0.0864632	0	1
XLOC_046385	Bra040719	AT2G14210.1	AGL44,ANR1	AGAMOUS-like 44	inf	6.71818	0	0	1	41.85	6.22937	6.27e-05
XLOC_029961	Bra026543	AT2G03710.2	AGL3,SEP4	K-box region and MADS-box transcription factor family protein	0.51063	inf	0.038733	0.0758533	1	2.38719	0	0.0418891
XLOC_042969	Bra037895	AT4G09960.1	AGL11,STK	K-box region and MADS-box transcription factor family protein	inf	0.340106	0.0227235	0	1	9.70638	28.5393	0.0674428
XLOC_024475	Bra021910	AT2G34440.1	AGL29	AGAMOUS-like 29	3.06377	0.100444	0.129208	0.0421729	1	0.0526137	0.52381	0.213859
XLOC_013400	Bra012335	AT1G22590.2	AGL87	AGAMOUS-like 87	0	0	0	0.0996464	1	0	0.348538	0.250641
XLOC_005191	Bra004927	AT2G45650.1	AGL6	AGAMOUS-like 6	0	0.343454	0	0.0288726	1	3.17267	9.23753	0.302614
XLOC_017592	Bra015844	AT1G75430.1	BLH11	BEL1-like homeodomain 11	inf	6.32799	0	0	1	0.269739	0.0426263	0.336449
XLOC_009569	Bra008674	AT5G15800.1	AGL2,SEP1	K-box region and MADS-box transcription factor family protein	inf	3.51555	0.0420211	0	1	0.880272	0.250394	0.413474
XLOC_041936	Bra037031	AT4G32980.1	ATH1	homeobox gene 1	1.68508	0.607413	0.240266	0.142584	1	2.74297	4.51582	0.716043
XLOC_016357	Bra014552	AT3G58780.1	AGL1,SHP1	K-box region and MADS-box transcription factor family protein	3.82972	1.71783	0.214388	0.05598	1	0.682394	0.397242	0.790928
XLOC_003630	Bra003356	AT3G58780.1	AGL1,SHP1	K-box region and MADS-box transcription factor family protein	inf	0.662359	0.114098	0	1	0.352356	0.531971	0.851879
XLOC_011493	Bra010465	AT5G51870.3	AGL71	AGAMOUS-like 71	7.63427	0.88257	0.179019	0.0234494	1	4.34838	4.92695	0.947601
XLOC_013702	Bra012308	AT1G22130.1	AGL104	AGAMOUS-like 104	inf	0	0	0	1	0	0.179856	1
XLOC_029837	Bra026507	AT5G23260.1	ABS,AGL32,TT16	K-box region and MADS-box transcription factor family protein	inf	inf	0	0	1	0.0273326	0	1
XLOC_016237	Bra014822	AT3G54340.1	AP3,ATAP3	K-box region and MADS-box transcription factor family protein	inf	inf	0	0	1	0	0	1
XLOC_023302	Bra020742	AT3G30260.1	AGL79	AGAMOUS-like 79	inf	inf	0	0	1	0	0	1
XLOC_003157	Bra002611	AT5G58890.1	AGL82	AGAMOUS-like 82	inf	inf	0	0	1	0	0	1
XLOC_028893	Bra025619	AT5G40120.1	AGL76	AGAMOUS-like 76	inf	0	0	0	1	0	0.0324471	1
XLOC_044519	Bra039170	AT3G02310.1	AGL4,SEP2	K-box region and MADS-box transcription factor family protein	inf	inf	0	0	1	0.0177734	0	1
XLOC_004019	Bra004071	AT5G27070.1	AGL53	AGAMOUS-like 53	0	inf	0	0.0236514	1	0.0917581	0	1
XLOC_036303	Bra032057	AT2G24840.1	AGL61,DIA	AGAMOUS-like 61	inf	2.10933	0	0	1	0.160102	0.0759019	1
XLOC_007252	Bra006322	AT5G15800.1	AGL2,SEP1	K-box region and MADS-box transcription factor family protein	inf	inf	0	0	1	0.177734	0	1
XLOC_032581	Bra028730	AT5G06500.1	AGL96	AGAMOUS-like 96	inf	inf	0	0	1	0	0	1
XLOC_003983	Bra004007	AT1G69120.1	AGL7,AP1	K-box region and MADS-box transcription factor family protein	inf	inf	0.230278	0	1	0	0	1
XLOC_022995	Bra020552	AT1G65330.1	AGL37,PHE1	MADS-box transcription factor family protein	inf	inf	0.0290916	0	1	0	0	1
XLOC_017480	Bra015643	AT1G77980.1	AGL66	AGAMOUS-like 66	inf	inf	0	0	1	0	0	1
XLOC_033936	Bra030032	AT1G24260.2	AGL9,SEP3	K-box region and MADS-box transcription factor family protein	0	inf	0	0.164586	1	0	0	1
XLOC_007730	Bra007139	AT5G26950.1	AGL93	AGAMOUS-like 93	inf	inf	0	0	1	0.0287421	0	1
XLOC_037117	Bra032814	AT1G24260.2	AGL9,SEP3	K-box region and MADS-box transcription factor family protein	1.53189	inf	0.0418123	0.0272946	1	0	0	1
XLOC_021141	Bra018741	AT5G27580.1	AGL89	AGAMOUS-like 89	inf	inf	0	0	1	0	0	1
XLOC_026053	Bra023162	AT1G31140.2	AGL63,GOA	GORDITA	1.5319	inf	0.157989	0.103133	1	0	0	1
XLOC_029344	Bra026190	AT1G14760.2	KNATM	KNOX Arabidopsis thaliana meinox	0	inf	0	0.0629569	1	0	0	1
XLOC_010374	Bra009176	AT5G06500.1	AGL96	AGAMOUS-like 96	inf	inf	0	0	1	0	0	1
XLOC_023179	Bra020525	AT1G65330.1	AGL37,PHE1	MADS-box transcription factor family protein	inf	inf	0	0	1	0	0	1
XLOC_018594	Bra016544	AT1G18750.2	AGL65	AGAMOUS-like 65	inf	inf	0	0	1	0	0	1
XLOC_000198	Bra000392	AT2G45650.1	AGL6	AGAMOUS-like 6	inf	inf	0	0	1	0	0	1
XLOC_022812	Bra020247	AT5G60440.1	AGL62	AGAMOUS-like 62	0	inf	0	0.0252844	1	0	0	1
XLOC_028474	Bra025411	AT3G30260.1	AGL79	AGAMOUS-like 79	inf	inf	0	0	1	0	0	1
XLOC_039252	Bra034809	AT2G40210.1	AGL48	AGAMOUS-like 48	inf	inf	0.0279328	0	1	0	0	1
XLOC_022808	Bra020242	AT5G60440.1	AGL62	AGAMOUS-like 62	inf	inf	0	0	1	0	0	1
XLOC_016030	Bra014454	AT3G61120.1	AGL13	AGAMOUS-like 13	inf	inf	0	0	1	0	0	1
XLOC_042407	Bra037434	AT5G38620.1		MADS-box transcription factor family protein	inf	inf	0	0	1	0	0	1
XLOC_033043	Bra029314	AT5G51870.1	AGL71	AGAMOUS-like 71	inf	0	0	0	1	0	0.0722784	1
XLOC_022811	Bra020246	AT5G60440.1	AGL62	AGAMOUS-like 62	inf	inf	0	0	1	0	0	1
XLOC_014308	Bra012564	AT4G18960.1	AG	K-box region and MADS-box transcription factor family protein	inf	inf	0	0	1	0.106134	0	1
XLOC_030145	Bra026805	AT1G14760.2	KNATM	KNOX Arabidopsis thaliana meinox	inf	inf	0	0	1	0	0	1
XLOC_036103	Bra031864	AT5G65330.1	AGL78	AGAMOUS-like 78	inf	inf	0	0	1	0	0	1
XLOC_025220	Bra022341	AT3G18650.1	AGL103	AGAMOUS-like 103	inf	inf	0	0	1	0	0	1
XLOC_043366	Bra038225	AT5G60440.1	AGL62	AGAMOUS-like 62	inf	inf	0	0	1	0	0	1
XLOC_010372	Bra009174	AT5G06500.1	AGL96	AGAMOUS-like 96	inf	inf	0	0	1	0	0	1
XLOC_028759	Bra025609	AT5G41200.1	AGL75	AGAMOUS-like 75	inf	0	0.0296033	0	1	0	0.071699	1
XLOC_030076	Bra026674	AT1G17310.1		MADS-box transcription factor family protein	inf	inf	0	0	1	0	0	1
XLOC_004866	Bra004393	AT1G69540.1	AGL94	AGAMOUS-like 94	inf	0.46874	0	0	1	0.0482887	0.103018	1
XLOC_018222	Bra016386	AT1G22130.1	AGL104	AGAMOUS-like 104	0	inf	0	0.0211882	1	0	0	1
XLOC_003081	Bra002480	AT5G60440.1	AGL62	AGAMOUS-like 62	inf	inf	0	0	1	0	0	1
XLOC_042540	Bra037571	AT3G18650.1	AGL103	AGAMOUS-like 103	inf	0.70311	0	0	1	0.0741141	0.105409	1
XLOC_003925	Bra003884	AT1G72350.1		MADS-box transcription factor family protein	inf	inf	0	0	1	0	0	1
XLOC_004854	Bra004361	AT1G69120.1	AGL7,AP1	K-box region and MADS-box transcription factor family protein	inf	inf	0	0	1	0	0	1
XLOC_014172	Bra013028	AT5G23260.2	ABS,AGL32,TT16	K-box region and MADS-box transcription factor family protein	inf	0.468741	0	0	1	0.0746549	0.159267	1
XLOC_028322	Bra025126	AT2G03710.2	AGL3,SEP4	K-box region and MADS-box transcription factor family protein	inf	inf	0.081995	0	1	0.206389	0	1
XLOC_021154	Bra018767	AT5G26950.1	AGL93	AGAMOUS-like 93	inf	inf	0.0661927	0	1	0	0	1
XLOC_010784	Bra009911	AT1G31630.1	AGL86	AGAMOUS-like 86	inf	0	0	0	1	0	0.0327478	1
XLOC_033075	Bra029365	AT5G23260.2	ABS,AGL32,TT16	K-box region and MADS-box transcription factor family protein	inf	inf	0	0	1	0	0	1
XLOC_032047	Bra028283	AT5G51870.3	AGL71	AGAMOUS-like 71	0.765944	inf	0.0571457	0.0746082	1	0.0469752	0	1
XLOC_042785	Bra037759	AT3G04100.1	AGL57	AGAMOUS-like 57	inf	inf	0.243463	0	1	0	0	1
XLOC_016862	Bra015129	AT5G27070.1	AGL53	AGAMOUS-like 53	inf	inf	0.0314864	0	1	0	0	1
XLOC_015417	Bra013891	AT5G51860.2		K-box region and MADS-box transcription factor family protein	inf	inf	0	0	1	0.0501358	0	1
XLOC_012193	Bra011021	AT1G26310.1	AGL10,CAL,CAL1	K-box region and MADS-box transcription factor family protein	inf	inf	0	0	1	0	0	1
XLOC_017827	Bra015645	AT1G77950.1	AGL67	AGAMOUS-like 67	0	inf	0	0.104796	1	0	0	1
XLOC_045686	Bra040148	AT3G04100.1	AGL57	AGAMOUS-like 57	inf	inf	0	0	1	0	0	1
XLOC_010506	Bra009436	AT5G04640.1	AGL99	AGAMOUS-like 99	inf	inf	0	0	1	0	0	1
XLOC_021045	Bra019018	AT3G57390.1	AGL18	AGAMOUS-like 18	inf	inf	0	0	1	0	0	1
XLOC_031664	Bra028019	AT5G26950.1	AGL93	AGAMOUS-like 93	inf	inf	0	0	1	0.0152305	0	1
XLOC_032712	Bra028965	AT5G55690.1		MADS-box transcription factor family protein	inf	inf	0	0	1	0	0	1
XLOC_024050	Bra021470	AT3G02310.1	AGL4,SEP2	K-box region and MADS-box transcription factor family protein	inf	inf	0	0	1	0.110034	0	1
XLOC_008638	Bra007829	AT2G24840.1	AGL61,DIA	AGAMOUS-like 61	inf	inf	0	0	1	0.0447199	0	1
XLOC_025267	Bra022434	AT5G60440.1	AGL62	AGAMOUS-like 62	inf	inf	0	0	1	0	0	1
XLOC_025115	Bra022446	AT5G60440.1	AGL62	AGAMOUS-like 62	inf	inf	0	0	1	0	0	1
XLOC_022510	Bra020093	AT5G20240.1	PI	K-box region and MADS-box transcription factor family protein	inf	inf	0.0556344	0	1	0.137459	0	1
XLOC_030305	Bra026764	AT2G24840.1	AGL61,DIA	AGAMOUS-like 61	inf	inf	0	0	1	0	0	1
XLOC_013055	Bra011763	AT1G22130.1	AGL104	AGAMOUS-like 104	inf	inf	0	0	1	0	0	1
XLOC_030501	Bra027116	AT1G60920.1	AGL55	AGAMOUS-like 55	inf	inf	0	0	1	0	0	1
XLOC_017734	Bra016129	AT1G71692.1	AGL12,XAL1	AGAMOUS-like 12	inf	inf	0.198657	0	1	0	0	1
XLOC_045782	Bra040248	AT2G28700.1	AGL46	AGAMOUS-like 46	0.51063	inf	0.0465869	0.0912342	1	0.0399951	0	1
XLOC_036556	Bra032347	AT1G29962.1	AGL64	AGAMOUS-like 64	inf	inf	0	0	1	0	0	1
XLOC_040437	Bra035685	AT4G36590.1		MADS-box transcription factor family protein	0	inf	0	0.0455382	1	0	0	1
XLOC_031665	Bra028020	AT5G27580.1	AGL89	AGAMOUS-like 89	inf	0	0	0	1	0	0.0952089	1
XLOC_010843	Bra010027	AT5G38620.1		MADS-box transcription factor family protein	inf	inf	0	0	1	0	0	1
XLOC_046764	Bra040965	AT1G60920.1	AGL55	AGAMOUS-like 55	inf	inf	0	0	1	0	0	1
XLOC_008240	Bra007067	AT3G54340.1	AP3,ATAP3	K-box region and MADS-box transcription factor family protein	inf	inf	0	0	1	0	0	1
XLOC_043493	Bra038326	AT1G69120.1	AGL7,AP1	K-box region and MADS-box transcription factor family protein	inf	inf	0	0	1	0	0	1
XLOC_005321	Bra005166	AT2G28700.1	AGL46	AGAMOUS-like 46	0	inf	0	0.0749894	1	0.1761	0	1
XLOC_028757	Bra025607	AT5G65330.1	AGL78	AGAMOUS-like 78	inf	inf	0.113235	0	1	0	0	1
XLOC_007729	Bra007138	AT5G27580.1	AGL89	AGAMOUS-like 89	0	inf	0	0.023961	1	0	0	1
XLOC_021368	Bra019163	AT5G51870.1	AGL71	AGAMOUS-like 71	inf	0.70311	0	0	1	0.0566108	0.0805149	1
XLOC_023549	Bra020923	AT5G27090.1	AGL54	AGAMOUS-like 54	inf	inf	0	0	1	0	0	1
XLOC_001415	Bra000696	AT4G09960.1	AGL11,STK	K-box region and MADS-box transcription factor family protein	0	0.312493	0	0.0306446	1	0.0390897	0.12509	1
XLOC_041004	Bra036201	AT3G30260.1	AGL79	AGAMOUS-like 79	inf	inf	0	0	1	0	0	1
XLOC_022809	Bra020244	AT5G60440.1	AGL62	AGAMOUS-like 62	inf	inf	0	0	1	0	0	1
XLOC_006762	Bra006549	AT5G20240.1	PI	K-box region and MADS-box transcription factor family protein	inf	inf	0	0	1	0	0	1
XLOC_010373	Bra009175	AT5G06500.1	AGL96	AGAMOUS-like 96	inf	0.23437	0	0	1	0.0491438	0.209685	1
XLOC_022810	Bra020245	AT5G60440.1	AGL62	AGAMOUS-like 62	inf	inf	0	0	1	0	0	1
XLOC_022992	Bra020550	AT1G31640.1	AGL92	AGAMOUS-like 92	inf	0	0	0	1	0	0.0936153	1
XLOC_012161	Bra010955	AT1G24260.1	AGL9,SEP3	K-box region and MADS-box transcription factor family protein	0	inf	0	0.0285724	1	0.0365942	0	1
XLOC_013504	Bra011938	AT5G60440.1	AGL62	AGAMOUS-like 62	0	inf	0	0.0884785	1	0	0	1
XLOC_045687	Bra040149	AT3G04100.1	AGL57	AGAMOUS-like 57	0	inf	0	0.0449327	1	0	0	1
